# Supplementary material for: Root-associated Streptomyces produce galbonolides to modulate plant immunity and promote rhizosphere colonization
Source: ISME J. 2024 Jun 19;18(1):wrae112. doi: 10.1093/ismejo/wrae112 (PMC11463028; doi:10.1093/ismejo/wrae112)
Supplement: supplementary_table_nicolle_et_al_proof_wrae112 [file supplementary_table_nicolle_et_al_proof_wrae112.xlsx]

## Sheet: Supplementary Table S1
Supplementary Table S1: Metabolomic dataset obtained with the MS-CleanR workflow (Fraisier-Vannier et al., 2020) of ultra-high-perfomrance liquid chromatography-high-resolution mass spectrometry (UHPLC-HRMS) performed on extracts of Arabidopsis thaliana Col-0 10 days after inoculation with spores of AgN23 WT or AgN23 knock-out mutants for galbonolides biosynthesis (ΔgbnB). Metabolites detected in…
Selected_feature	Annotation__level	Average_RT_min	Average_mz	Adduct_type	Formula	Structure	InChIKey	SMILES	Classyfire_class	Classyfire_subclass	Mean_Blank	SD_Blank	Mean_Mock	SD_Mock	Mean_AgN23-WT	SD_AgN23-WT	Mean_ΔgbnB-2	SD_ΔgbnB-2	Mean_ΔgbnB-4	SD_ΔgbnB-4	Mean_QC	SD_QC	foldchange_ AgN23/Mock	log2(FC[AgN23/Mock])	foldchange_ΔgbnB/Mock	log2(FC[ΔgbnB/Mock])	foldchange_AgN23/ΔgbnB	log2(FC[AgN23/ΔgbnB])	pvalue_t-test_AgN23/Mock	pvalue_t-test_Mock/ΔgbnB	pvalue_AgN23/Galbo	Blank.A	Blank.B	Blank.C	Blank.D	Blank.E	Blank.F	QC.A	QC.B	QC.C	QC.D	QC.E	QC.F	Mock.A	Mock.B	Mock.C	Mock.D	Mock.E	Mock.F
neg_452		2.717	309.11923	[M+FA-H]-	C11H20O7	Eccremocarpol B	OZSDFEKEIRKWSX-MDXOIFAUNA-N	OCC1(O)C(O)C(O)C2CC(OC)OC(OC)C21			0.0459438	0.043988	0.0784273	0.00417127	64.2985	39.0667	7.91968	8.83536	2.03391	1.26415	1.63381	0.102865	819.849	9.67921	63.4574	5.98772	12.9197	3.6915	0.01005	0.00011	0.00043	0.0261984	0.0257476	0.028968	0.0320795	0.13561	0.0270596	1.75863	1.63046	1.48166	1.54899	1.67926	1.70386	0.0718007	0.0825579	0.07547	0.0801319	0.078385	0.0822182
pos_727		8.505	201.04793	[2M+H]+	C11H8N2S	Camalexin					0.0485031	0.0464384	1.17768	0.209338	79.5788	17.488	24.4294	18.0226	21.2313	13.5626	9.06749	0.345474	67.5723	6.07836	19.3858	4.27693	3.48566	1.80143	0.00011	0.00047	0	0.0276578	0.0271818	0.0305817	0.0338665	0.143164	0.028567	8.92422	9.37312	9.0916	9.29113	9.27964	8.44522	1.30904	1.11386	0.79674	1.21279	1.23712	1.39655
neg_682		4.407	380.09875	[M-H]-	C17H19NO9	UNPD44092	PVHNKNVHZLHWEL-QFGQJUGANA-N	N#CC(OC1OC(COC(=O)CC(=O)O)C(O)C(O)C1O)C=2C=CC=CC2			0.0603838	0.0578134	0.103077	0.00548229	2.07923	1.08359	1.7953	0.419144	1.69949	0.681099	1.15172	0.0378222	20.1717	4.33426	16.9524	4.08341	1.18991	0.250847	0.0066	0	0.39177	0.0344325	0.03384	0.0380726	0.042162	0.178231	0.0355644	1.15378	1.11684	1.1597	1.20748	1.17003	1.10249	0.0943675	0.108506	0.09919	0.105317	0.103021	0.108059
pos_876	1a	5.272	220.13654	[M+H]+	C10H21NO2S	(2R)-2-amino-9-(methylsulfanyl)nonanoic acid	GYYOKOIBHIWNHE-UHFFFAOYNA-N	O=C(O)C(N)CCCCCCCSC	Carboxylic acids and derivatives	Amino acids, peptides, and analogues	0.0542638	0.0519539	0.0926298	0.00492665	1.39376	0.301174	0.426066	0.326517	0.452333	0.241441	0.698977	0.0212384	15.0465	3.91136	4.74145	2.24533	3.1734	1.66603	0.00013	0.0011	0	0.0309427	0.0304102	0.0342139	0.0378888	0.160167	0.0319599	0.730899	0.700984	0.684489	0.716802	0.678082	0.682603	0.0848032	0.0975084	0.089137	0.0946432	0.0925798	0.0971072
pos_668	1a	5.314	193.04958	[M+H]+	C10H8O4	7-Hydroxy-6-methoxy-2H-1-benzopyran-2-one	RODXRVNMMDRFIK-UHFFFAOYSA-N	O=C1OC=2C=C(O)C(OC)=CC2C=C1	Coumarins and derivatives	Hydroxycoumarins	0.0634739	0.0607719	0.264751	0.381134	2.88934	0.924927	2.70797	0.636169	2.57961	0.370991	2.26066	0.0556596	10.9134	3.44803	9.98596	3.3199	1.09288	0.128134	0.00216	0.00011	0.46976	0.0361945	0.0355717	0.040021	0.0443196	0.187352	0.0373844	2.29886	2.18062	2.33655	2.26099	2.21825	2.26872	0.0991967	0.114058	1.04266	0.110707	0.108293	0.113589
neg_931	1a	4.667	477.06412	[M-H]-	C17H22N2O10S2	[(Z)-[2-(1-methoxyindol-3-yl)-1-{[(2S,3R,4S,5R,6R)-3,4,5-trihydroxy-6-(hydroxymethyl)oxan-2-yl]sulfanyl}ethylidene]amino]oxysulfonic acid	PKKMITFKYRCCOL-BVKAAXGWNA-N	O=S(=O)(O)ON=C(SC1OC(CO)C(O)C(O)C1O)CC2=CN(OC)C=3C=CC=CC32	Organooxygen compounds	Carbohydrates and carbohydrate conjugates	0.0797547	0.0763596	0.136143	0.00724098	1.24232	0.912457	14.1647	6.64323	18.7909	6.14035	15.3235	0.31586	9.12509	3.18984	121.033	6.91925	0.0753936	-3.72941	0.03117	0	0	0.0454782	0.0446957	0.0502862	0.0556874	0.235407	0.0469733	14.8402	15.2656	15.1816	15.4274	15.4356	15.7908	0.12464	0.143314	0.13101	0.139103	0.13607	0.142724
neg_1272	1b	4.975	727.2464	[M+FA-H]-	C32H42O16	4,7'-Epoxy-3,8'-lign-7-ene-3',4',5,9,9'-pentol; 3',5-Di-Me ether, 9'-O-[?-D-glucopyranosyl-(1?2)-?-D-glucopyranoside]	GBYDCIOVMXAODD-ONEGZZNKSA-N	OC1=CC=C(C=C1OC)C2OC3=C(OC)C=C(C=CCO)C=C3C2COC4OC(CO)C(O)C(O)C4OC5OC(CO)C(O)C(O)C5O	2-arylbenzofuran flavonoids		0.0457051	0.0437595	0.0780198	0.0041496	0.557318	0.744281	0.839988	0.225261	0.750666	0.137163	0.530556	0.0217925	7.14329	2.83659	10.1939	3.34964	0.70074	-0.513048	0.39394	0	0.29078	0.0260623	0.0256138	0.0288175	0.0319128	0.134905	0.026919	0.503346	0.528021	0.559936	0.546337	0.508764	0.536932	0.0714277	0.082129	0.0750779	0.0797156	0.0779777	0.081791
neg_489	1a	4.927	320.07767	[M-H]-	C15H15NO7	Ascorbigen; 4'-Hydroxy	JFQHGWIDLBBFDM-UHFFFAOYSA-N	O=C1OC2C(O)COC2(O)C1(O)CC3=CNC=4C=CC=C(O)C43	Furofurans	Isosorbides	0.0727839	0.0696856	0.84661	0.814749	5.62714	0.864973	0.916263	0.562919	0.798232	0.423296	0.123192	0.196085	6.64667	2.73263	1.01256	0.0180141	6.56419	2.71462	0.00216	0.75027	0	0.0415033	0.0407892	0.045891	0.0508202	0.214832	0.0428677	0.0430915	0.0432186	0.523449	0.042991	0.0431721	0.0432271	0.113746	1.67763	0.119559	1.26945	0.124177	1.7751
pos_1605	1a	3.006	322.09213	[M+H]+	C15H15NO7	Ascorbigen; 4'-Hydroxy	JFQHGWIDLBBFDM-UHFFFAOYSA-N	O=C1OC2C(O)COC2(O)C1(O)CC3=CNC=4C=CC=C(O)C43	Furofurans	Isosorbides	0.0301766	0.0288921	0.0515124	0.00273976	0.231833	0.287145	0.704285	0.132441	0.645852	0.131072	0.580135	0.0289953	4.50053	2.1701	13.105	3.71204	0.343422	-1.54195	0.17965	0	0.0069	0.0172075	0.0169114	0.0190267	0.0210703	0.0890707	0.0177732	0.544205	0.558762	0.578113	0.594874	0.627334	0.577521	0.0471599	0.0542254	0.0495699	0.052632	0.0514846	0.0540023
neg_646	1b	4.832	369.08255	[M-H]-	C16H18O10	5,6,7-Trihydroxy-2H-1-benzopyran-2-one; 7-Me ether, 6-O-?-D-glucopyranoside	CRZVOHUCIDMSTC-UHFFFAOYSA-N	O=C1OC=2C=C(OC)C(OC3OC(CO)C(O)C(O)C3O)=C(O)C2C=C1	Coumarins and derivatives	Coumarin glycosides	0.0824744	0.0789636	0.140786	0.00748791	0.520878	0.927853	1.58221	0.847985	1.97007	0.379725	0.837865	0.611506	3.69979	1.88744	12.6159	3.65717	0.293264	-1.76973	0.58874	0.00323	0.0668	0.0470291	0.0462199	0.052001	0.0575864	0.243435	0.0485751	1.20967	0.0489727	0.0490062	1.21311	1.2752	1.23123	0.128891	0.148201	0.135477	0.143846	0.14071	0.147591
pos_1166		3.825	261.13116	[M+Na]+	C11H18N4O2	3-amino-5-[(4-cyclopropyl-1H-1,2,3-triazol-1-yl)methyl]cyclopentane-1,2-diol	POTGHGYMQVOICU-UHFFFAOYSA-N	OC1C(O)C(CN2N=NC(=C2)C3CC3)CC1N			0.0327143	0.0313217	0.563419	0.261538	1.92135	0.342855	2.2323	0.744569	0.127484	0.261068	1.12762	0.0397253	3.41016	1.76984	2.09416	1.06637	1.62841	0.703466	0.00216	0.82008	0.29078	0.0186546	0.0183336	0.0206267	0.0228422	0.0965608	0.0192678	1.11038	1.11909	1.16805	1.18469	1.09723	1.08632	0.0511257	0.750843	0.537384	0.683513	0.715585	0.642061
pos_1391		9.62	288.28992	[M+H]+	C17H37NO2	C17 Sphinganine	KFQUQCFJDMSIJF-LQKAMQBPNA-N	OCC(N)C(O)CCCCCCCCCCCCCC			0.0680628	0.0651655	0.402416	0.698997	1.2524	1.34955	0.85684	0.61275	0.544271	0.599342	0.652685	0.0248284	3.1122	1.63793	1.74087	0.799812	1.78772	0.838123	0.17965	0.68197	0.38451	0.0388112	0.0381434	0.0429143	0.0475238	0.200897	0.0400871	0.62159	0.634399	0.659748	0.683304	0.677576	0.639496	0.106368	0.122304	1.82919	0.11871	0.116122	0.121801
pos_388		5.287	160.07559	[M+ACN+H]+	C8H6O	xi-2,3-Octadiene-5,7-diyn-1-ol	MFQBYQJLDHIYCH-UHFFFAOYNA-N	C#CC#CC=C=CCO			0.0740065	0.0708562	0.359214	0.568145	0.961547	0.980566	16.4223	4.16291	17.3775	3.01855	19.5768	0.459387	2.67681	1.42051	47.0468	5.55603	0.0568967	-4.13551	0.58874	0.00011	0	0.0422005	0.0414743	0.0466619	0.0516738	0.218441	0.0435878	19.7259	19.4944	20.4204	19.2745	19.4111	19.1345	0.115657	0.132985	1.51886	0.129077	0.126263	0.132437
pos_768	1a	6.177	205.07953	[M+ACN+H]+	C9H9NS	1-Isothiocyanato-2-phenylethane	IZJDOKYDEWTZSO-UHFFFAOYSA-N	S=C=NCCC=1C=CC=CC1	Benzene and substituted derivatives		0.0484641	0.046401	0.507737	0.47418	1.33262	0.338369	1.70677	0.561156	1.4779	0.859797	1.42395	0.0257223	2.62463	1.39212	3.13615	1.64899	0.836898	-0.256876	0.00604	0.00374	0.40884	0.0276355	0.02716	0.0305571	0.0338392	0.143049	0.028544	1.40714	1.45219	1.39688	1.42075	1.45893	1.40778	0.0757394	0.0870867	0.7961	0.914176	1.08659	0.0867283
pos_667	1a	4.571	193.04948	[M+H]+	C10H8O4	7-Hydroxy-6-methoxy-2H-1-benzopyran-2-one	RODXRVNMMDRFIK-UHFFFAOYSA-N	O=C1OC=2C=C(O)C(OC)=CC2C=C1	Coumarins and derivatives	Hydroxycoumarins	0.113537	0.108704	2.92591	1.60475	7.65294	4.633	18.2462	5.96541	16.5186	5.05301	19.5656	0.815489	2.61557	1.38713	5.94084	2.57067	0.44027	-1.18354	0.00866	0.00011	0.00474	0.0647417	0.0636277	0.0715862	0.0792752	0.33512	0.06687	19.1324	20.9627	18.4993	19.5739	19.4643	19.7612	2.64013	2.05186	6.14298	2.02414	2.66459	2.03179
pos_1791	1a	3.643	357.11584	[M+Na]+	C15H18N4O5	Mitomycin C		O=C(OCC1C=2C(=O)C(N)=C(C(=O)C2N3CC4NC4C31OC)C)N			0.0896268	0.0858116	1.8041	0.150274	4.32914	0.686627	1.3317	0.298625	1.351	0.373721	0.985698	0.0304801	2.3996	1.2628	0.743502	-0.427592	3.22744	1.69039	0.0002	0.00452	5e-05	0.0511076	0.0502282	0.0565107	0.0625805	0.264546	0.0527877	0.939722	0.985209	0.976845	0.986998	0.990432	1.03498	1.78842	2.02956	1.77869	1.56321	1.80446	1.86028
neg_866		5.739	453.11716	[M-H]-	C20H26N2O6S2	Epicoccin G;(+)-Epicoccin G	FZVZQZDYZWKKHU-UWNUXTFNNA-N	O=C1N2C3C(O)CCC(=O)C3CC2(SC)C(=O)N4C5C(O)CCC(=O)C5CC14SC			0.142135	0.136085	16.2002	3.3313	38.699	7.38522	1.68749	1.37771	2.22563	1.17743	0.952227	0.427408	2.3888	1.25629	0.120774	-3.04962	19.7791	4.3059	5e-05	7e-05	6e-05	0.0810493	0.0796547	0.0896178	0.0992436	0.419532	0.0837137	1.08797	1.10331	1.19694	0.0839546	1.0918	1.14938	17.3462	18.2197	12.4288	11.555	19.3301	18.3212
neg_1110		5.73	565.19232	[2M+FA-H]-	C15H17O2P	2-(diphenylphosphoroso)propan-2-ol	ISZZFJZJJHPFJN-UHFFFAOYSA-N	O=P(C=1C=CC=CC1)(C=2C=CC=CC2)C(O)(C)C			0.113708	0.108867	0.194102	0.0103236	0.461505	0.642519	2.4406	0.894362	2.18206	0.875617	1.71983	0.0932518	2.37764	1.24953	11.9078	3.57383	0.199671	-2.3243	0.39394	0	0.00075	0.0648391	0.0637234	0.0716938	0.0793944	0.335624	0.0669706	1.73059	1.78514	1.74232	1.54441	1.70895	1.80759	0.177702	0.204325	0.186783	0.198321	0.193997	0.203484
pos_412	1a	5.075	162.05501	[M+H]+	C9H7NO2	4-Hydroxy-1H-indole-3-carboxaldehyde	QLBZIZLLMNWTHG-UHFFFAOYSA-N	O=CC1=CNC=2C=CC=C(O)C12	Indoles and derivatives	Hydroxyindoles	0.0265058	0.0253775	0.0452461	0.00240648	0.107579	0.149774	0.270302	0.288417	0.348272	0.268682	0.435637	0.0142569	2.37764	1.24953	6.83567	2.77308	0.347829	-1.52355	0.39394	0.61646	0.75027	0.0151143	0.0148542	0.0167122	0.0185072	0.0782356	0.0156112	0.432965	0.452084	0.440413	0.436929	0.441798	0.409633	0.0414231	0.0476291	0.04354	0.0462295	0.0452217	0.0474331
pos_2118		5.347	441.13669	[M+H]+	C24H24O6S	methyl 3-(6-{[(2,4-dimethylphenyl)sulfanyl]methyl}-3-hydroxy-4-oxo-4H-pyran-2-yl)-3-(3-hydroxyphenyl)propanoate	DFTLUFGTKKRCAJ-UHFFFAOYSA-N	O=C1C=C(OC(=C1O)C(C=2C=CC=C(O)C2)CC(=O)OC)CSC3=CC=C(C=C3C)C			0.0740213	0.0708703	1.63307	0.154715	3.71388	0.486081	1.41598	0.795662	0.867203	0.923859	0.384494	0.530262	2.27417	1.18534	0.699048	-0.516538	3.25324	1.70188	6e-05	0.55322	0.00011	0.0422089	0.0414826	0.0466712	0.0516841	0.218484	0.0435965	0.043824	0.0439533	0.0439834	0.0437219	1.1482	0.983281	1.51945	1.77773	1.67617	1.37687	1.69427	1.75393
neg_725		6.292	398.10919	[M-H]-	C18H25NO5S2	5,6-dihydro-4H-cyclopenta[b]thiophene-2-carboxylic acid [2-[(1,1-dioxo-3-thiolanyl)-(2-methylpropyl)amino]-2-oxoethyl] ester	RDUQAOLDJRZPCF-UHFFFAOYNA-N	O=C(OCC(=O)N(CC(C)C)C1CCS(=O)(=O)C1)C=2SC3=C(C2)CCC3			0.038042	0.0364226	0.659482	0.665519	1.45728	0.787456	1.09173	0.363383	1.32709	0.305157	0.877122	0.0193311	2.20973	1.14387	1.83387	0.874895	1.20495	0.268973	0.04113	0.10246	0.48912	0.0216925	0.0213193	0.0239859	0.0265622	0.112286	0.0224056	0.882376	0.878804	0.873838	0.858259	0.858691	0.910763	0.0594518	1.45271	1.04388	0.0663501	0.0649036	1.2696
pos_1146		5.866	257.10196	[M+H]+	C12H16O6	UNPD145966	FGKZKXGAWZPSOJ-STGPGXQNNA-N	O=C(OC1C=CC2OC2C(=O)OC(C)CC1O)C			0.0805935	0.0771628	0.465387	0.804469	0.969316	2.03422	0.7638	0.448625	0.973982	0.418423	0.619325	0.0416714	2.08282	1.05854	1.86703	0.900743	1.11558	0.157792	0.81818	0.08306	0.08306	0.0459566	0.0451658	0.0508151	0.0562731	0.237883	0.0474673	0.659912	0.661153	0.562257	0.643367	0.583879	0.605381	0.125951	0.144821	0.132388	2.10744	0.137501	0.144225
neg_740		4.777	403.12451	[M-H]-	C17H24O11	Oleoside 11-methyl ester	XSCVKBFEPYGZSL-CLTKARDFNA-N	O=C(O)CC1C(=COC(OC2OC(CO)C(O)C(O)C2O)C1=CC)C(=O)OC			0.0646754	0.0619223	7.10995	0.840963	12.6194	3.05653	1.33224	0.371759	1.36826	0.566447	0.900713	0.0375371	1.7749	0.827734	0.18991	-2.39661	9.346	3.22435	0.00587	0	0.00025	0.0368797	0.0362451	0.0407786	0.0451586	0.190899	0.038092	0.847293	0.913184	0.962303	0.900685	0.894283	0.886528	6.48458	7.05587	6.22931	6.61297	8.0952	8.18179
pos_1739	1a	3.882	346.22241	[M+H]+	C17H31NO6	Maoxianamide B		O=C(NCCC(O)CO)C(O)C=C(C)CC(O)C=C(C)C(O)CC			0.0284903	0.0272776	0.655595	0.384396	1.13944	0.29619	0.536191	0.145702	0.500543	0.226439	0.492225	0.0175265	1.73802	0.797449	0.790681	-0.338832	2.19814	1.13628	0.03471	0.43807	4e-05	0.016246	0.0159664	0.0179635	0.0198929	0.0840933	0.01678	0.492086	0.481457	0.508778	0.517422	0.481005	0.4726	1.20021	0.659188	0.628615	0.0496909	0.886026	0.509846
neg_867		5.857	453.11716	[M-H]-	C20H26N2O6S2	Epicoccin G;(+)-Epicoccin G	FZVZQZDYZWKKHU-UWNUXTFNNA-N	O=C1N2C3C(O)CCC(=O)C3CC2(SC)C(=O)N4C5C(O)CCC(=O)C5CC14SC			0.222033	0.212582	3.50164	7.64185	6.04486	13.8771	2.79611	0.958585	3.03728	1.38323	1.79216	0.0894995	1.72629	0.787678	0.832952	-0.263694	2.0725	1.05137	0.81818	0.02446	0.02446	0.126609	0.124431	0.139995	0.155031	0.655363	0.130772	1.76076	1.6476	1.91847	1.79137	1.83906	1.79569	0.346993	0.398979	19.1004	0.387255	0.378813	0.397338
pos_1575		4.946	317.06009	[M+H]+	C15H12N2O4S	2-(7-hydroxy-4-methyl-2-oxo-2H-chromen-3-yl)-N-(1,3-thiazol-2-yl)acetamide	RWBQOTFFHZCOOH-UHFFFAOYSA-N	O=C1OC=2C=C(O)C=CC2C(=C1CC(=O)NC3=NC=CS3)C			0.0267963	0.0256557	0.207947	0.256111	0.348435	0.330435	0.422768	0.202992	0.300879	0.22573	0.533394	0.0228739	1.67559	0.744671	1.73998	0.799068	0.962997	-0.0543966	0.17965	0.68197	0.43708	0.01528	0.0150171	0.0168954	0.0187101	0.0790932	0.0157823	0.532186	0.533528	0.509611	0.5078	0.550835	0.566405	0.0418772	0.600756	0.0440173	0.467363	0.0457174	0.0479531
pos_844		3.335	217.10486	[M+Na]+	C8H18O5	Tetraethylene glycol	UWHCKJMYHZGTIT-UHFFFAOYSA-N	OCCOCCOCCOCCO			0.038619	0.036975	0.818276	0.391329	1.35535	0.462831	5.63928	3.08593	0.54924	0.208207	3.08459	0.180355	1.65635	0.72801	3.78144	1.91894	0.438021	-1.19093	0.05512	0.49364	0.96359	0.0220216	0.0216427	0.0243497	0.0269651	0.113989	0.0227455	3.14193	2.98574	3.0566	3.1542	3.35283	2.81627	0.972778	0.746044	1.07203	0.911668	1.13803	0.0691102
neg_1011	1a	4.817	514.16571	[M-H]-	C25H29N3O7S	[(8Z,22Z)-10,21-dihydroxy-2-oxa-11,16,20-triazatricyclo[22.2.2.1?,?]nonacosa-1(26),3,5,7(29),8,10,20,22,24,27-decaen-4-yl]oxidanesulfonic acid	HVFBFUUUEIXKJL-INOXDZRUSA-N	O=S(=O)(O)OC=1C=CC=2C=CC(O)=NCCCCNCCCN=C(O)C=CC=3C=CC(OC1C2)=CC3	Organooxygen compounds	Ethers	0.0392129	0.0375436	3.56986	1.87832	5.84167	0.854885	1.15689	0.405364	0.893663	0.668705	0.294258	0.296934	1.63639	0.710513	0.287204	-1.79985	5.69764	2.51036	0.02245	0.02016	0	0.0223602	0.0219755	0.0247241	0.0273797	0.115742	0.0230953	0.561785	0.574639	0.559414	0.0231617	0.0232593	0.0232889	4.13967	2.15544	7.11425	2.63473	3.08813	2.28694
neg_353	1a	4.124	285.06192	[M-H]-	C12H14O8	2-hydroxy-3-{[(2S,3R,4S,5R)-3,4,5-trihydroxyoxan-2-yl]oxy}benzoic acid	LRLNKLFTNOIZNI-LYXBDTNHSA-N	O=C(O)C=1C=CC=C(OC2OCC(O)C(O)C2O)C1O	Organooxygen compounds	Carbohydrates and carbohydrate conjugates	0.0741838	0.0710259	1.94878	0.974219	3.16021	2.6049	0.727503	0.581118	0.944267	0.790809	0.163628	0.293063	1.62164	0.69745	0.428928	-1.22119	3.78067	1.91864	0.32473	0.01138	0.08077	0.0423016	0.0415737	0.0467737	0.0517976	0.218964	0.0436922	0.0439203	0.0440498	0.04408	0.0438179	0.76184	0.0440585	3.03132	0.133303	2.37613	1.86015	2.21474	2.07702
neg_863		11.684	452.27823	[M-H]-	C21H44NO7P	LysoPE(0:0/16:0)	CKPBBEOJHAPPBT-HXUWFJFHSA-N	O=C(OC(CO)COP(=O)(O)OCCN)CCCCCCCCCCCCCCC			0.0481904	0.0461391	2.08565	0.437814	3.31645	0.64878	1.55659	0.394493	1.176	0.49523	0.934859	0.0353949	1.59013	0.669143	0.655096	-0.610223	2.42732	1.27937	0.0032	0.00657	0	0.0274795	0.0270066	0.0303846	0.0336482	0.142241	0.0283828	0.9179	0.970081	0.982697	0.915265	0.889447	0.933763	1.94455	2.1694	1.66304	2.90788	1.819	2.01004
neg_495	1a	5.061	322.09317	[M-H]-	C15H17NO7	(2S,3R,4S,5S,6R)-3,4,5-trihydroxy-6-(hydroxymethyl)oxan-2-yl 1H-indole-3-carboxylate	OQZPHKHJQADXAS-PGDAIQCRNA-N	O=C(OC1OC(CO)C(O)C(O)C1O)C2=CNC=3C=CC=CC32	Indoles and derivatives	Indolecarboxylic acids and derivatives	0.1869	0.178944	4.55752	0.858619	7.22355	1.83376	4.91713	1.55244	4.98446	1.56576	3.89158	0.174293	1.58497	0.664459	1.08629	0.119411	1.45907	0.545047	0.0091	0.5605	0.01195	0.106575	0.104741	0.117842	0.1305	0.551661	0.110079	4.16952	3.85799	3.99413	3.80726	3.86377	3.65682	3.86133	5.46936	4.48896	3.25977	5.23072	5.03498
pos_1712		3.276	342.11627	[M+H]+	C19H19NO3S	CNP0436452	KKPNNIAMBRGIJO-UHFFFAOYSA-N	O=C1C(OC=2C1=CC=C(O)C2CN3CCCC3)=CC=4SC=CC4C			0.0513404	0.049155	1.02324	0.168042	1.52887	0.294473	0.742753	0.239607	0.831331	0.130218	0.696981	0.0442243	1.49415	0.579322	0.769169	-0.378628	1.94255	0.957951	0.00444	0.02016	1e-05	0.0292757	0.0287719	0.0323707	0.0358476	0.151539	0.0302381	0.704878	0.746362	0.702752	0.696104	0.71743	0.614363	1.02456	1.26115	0.875824	0.910249	0.875922	1.19172
pos_1570		4.214	316.21219	[M+H]+	C16H29NO5	UNPD52456	RADBWKDPINYLDT-MWJGYPJQNA-N	O=C(OCC1CC[N+]2([O-])CCCC12)C(O)(CC(C)C)C(O)C			0.0463423	0.0443695	2.00592	1.02407	2.99225	0.979737	3.42485	0.993862	2.9297	1.62834	3.08873	0.109527	1.49171	0.576962	1.58394	0.663521	0.941766	-0.0865589	0.11907	0.0748	0.76516	0.0264256	0.0259709	0.0292193	0.0323577	0.136786	0.0272943	3.13495	3.16034	3.19885	3.13465	2.97381	2.92975	3.54614	1.06186	1.84201	1.9962	2.76003	0.829313
neg_406	1a	4.12	299.07733	[M-H]-	C13H16O8	2-{[(2S,3R,4S,5S,6R)-3,4,5-trihydroxy-6-(hydroxymethyl)oxan-2-yl]oxy}benzoate	TZPBMNKOLMSJPF-BZNQNGANSA-M	O=C([O-])C=1C=CC=CC1OC2OC(CO)C(O)C(O)C2O	Organooxygen compounds	Carbohydrates and carbohydrate conjugates	0.0851255	0.0815019	2.71129	0.145347	4.0373	0.625531	1.36426	0.362346	1.77744	0.504074	1.19549	0.0249297	1.48907	0.574413	0.579375	-0.78743	2.57013	1.36184	0.00292	0	0	0.0485409	0.0477056	0.0536726	0.0594375	0.25126	0.0501366	1.18479	1.15901	1.18591	1.23245	1.20744	1.20337	2.80837	2.69956	2.68132	2.53297	2.93981	2.6057
pos_1085	1b	4.89	248.22194	[M+H]+	C13H29NO3	2-Amino-1,3,4-tridecanetriol|2-Amino-1,3,4-tridecanetriol; (2S,3S,4R)-form|2-Amino-1,3,4-tridecanetriol; (2?,3?,4?)-form	GFHQUBBRWWXPTD-UHFFFAOYSA-N	OCC(N)C(O)C(O)CCCCCCCCC	Organonitrogen compounds	Amines	0.0583483	0.0558645	3.06824	0.881902	4.54759	1.35308	0.659942	0.167735	0.647964	0.230566	0.630471	0.0242155	1.48215	0.56769	0.213136	-2.23015	6.95401	2.79784	0.04871	0.00098	0.00084	0.0332717	0.0326992	0.0367892	0.0407407	0.172223	0.0343655	0.624045	0.634413	0.591749	0.664607	0.643635	0.624375	4.48091	2.72227	2.53917	2.90047	3.71907	2.04756
neg_819		5.529	431.19247	[2M+FA-H]-	C8H11N5O	1,3,7-trimethylisoguanine	WESYAFXNPBDJQH-UHFFFAOYSA-N	O=C1N(C(=N)C2=C(N=CN2C)N1C)C			0.317043	0.303547	17.4421	2.35916	25.6875	4.81686	5.7101	1.14308	5.89893	0.772358	4.21319	0.194679	1.47273	0.558488	0.332787	-1.58733	4.42543	2.14582	0.00369	3e-05	0.00014	0.180786	0.177675	0.199899	0.22137	0.935797	0.186729	3.87674	4.12049	4.25866	4.36118	4.24169	4.42037	20.1872	18.9115	13.2263	17.1184	17.286	17.9234
neg_341	1b	4.005	281.12427	[M-H]-	C12H18N4O4	Homocarnosine; N-Ac	KPDLNHWEBFIDKI-UHFFFAOYSA-N	O=C(O)C(N=C(O)CCCN=C(O)C)CC1=CN=CN1	Peptidomimetics	Hybrid peptides	0.0685811	0.0656617	2.46907	1.24178	3.63353	0.892211	0.579051	0.294415	0.466847	0.32917	0.545025	0.012595	1.47162	0.557406	0.2118	-2.23922	6.94815	2.79663	0.17965	0.0097	0.00011	0.0391068	0.0384338	0.0432411	0.0478856	0.202427	0.0403923	0.540254	0.538082	0.539768	0.562598	0.53084	0.558609	0.107178	3.15746	3.38946	2.29136	3.35026	2.51868
pos_789	1a	5.541	207.13812	[M+H]+	C13H18O2	Ligupleurol	UZCGNLPZWWLRMW-UHFFFAOYNA-N	O=C(C1=CC2(C(=CCC(O)C2C)C1)C)C	Organooxygen compounds	Alcohols and polyols	0.0383208	0.0366895	0.797358	0.117851	1.14229	0.178431	0.469296	0.226275	0.593004	0.080485	0.475856	0.0119301	1.43259	0.518626	0.666137	-0.586109	2.15059	1.10473	0.00273	0.00129	0.00011	0.0218515	0.0214755	0.0241616	0.0267568	0.113109	0.0225699	0.468408	0.482841	0.472812	0.491097	0.482175	0.457804	0.972713	0.855201	0.62948	0.717858	0.785137	0.823758
neg_352	1a	3.867	285.06183	[M-H]-	C12H14O8	2-hydroxy-3-{[(2S,3R,4S,5R)-3,4,5-trihydroxyoxan-2-yl]oxy}benzoic acid	LRLNKLFTNOIZNI-LYXBDTNHSA-N	O=C(O)C=1C=CC=C(OC2OCC(O)C(O)C2O)C1O	Organooxygen compounds	Carbohydrates and carbohydrate conjugates	0.794226	0.760417	32.9496	1.71389	46.6027	3.56258	10.8874	3.12333	11.3086	2.16624	7.80035	0.237727	1.41436	0.50015	0.336818	-1.56996	4.19918	2.07011	1e-05	0	0	0.452889	0.445096	0.500768	0.554555	2.34427	0.467777	7.62167	7.62436	7.57555	8.10512	8.07649	7.79889	32.8827	32.9862	35.0881	32.2079	34.3431	30.1899
pos_1241		4.729	272.18591	[M+H]+	C14H25NO4	UNPD78976	NQWNEWFDQVQZAT-PCILZBLSNA-N	O=C(OCC1CCN2CCCC21)C(O)C(O)(C)CC			0.122073	0.116876	3.88329	1.30585	5.4697	1.6502	2.54035	0.590604	2.34047	1.04154	2.33847	0.0610388	1.40852	0.494182	0.628438	-0.670157	2.2413	1.16434	0.09457	0.01038	0.00493	0.0696092	0.0684114	0.0769682	0.0852354	0.360315	0.0718975	2.29123	2.3703	2.23822	2.38625	2.35307	2.39173	5.39214	3.22308	3.09255	4.01217	5.39527	2.18454
pos_1155		3.718	258.1702	[M+H]+	C13H23NO4	2-(4-{[(tert-butoxy)carbonyl]amino}cyclohexyl)acetic acid	IHXBNSUFUFFBRL-UHFFFAOYSA-N	O=C(OC(C)(C)C)NC1CCC(CC(=O)O)CC1			0.0571003	0.0546696	3.46845	0.952785	4.87083	1.41375	0.855247	0.275126	0.765963	0.305286	0.849826	0.0431793	1.40432	0.489875	0.233708	-2.09722	6.00888	2.5871	0.07159	0.00081	0.0008	0.0325601	0.0319998	0.0360023	0.0398693	0.16854	0.0336305	0.807645	0.883066	0.833939	0.904068	0.872608	0.797629	5.15277	3.34604	2.79456	3.28077	3.8084	2.42819
pos_2180	1b	6.635	469.13135	[M+Na]+	C19H26O12	Lactose; 6-O-Benzoyl	RSXSZRAWUHUNIG-UHFFFAOYSA-N	O=C(OCC1OC(O)C(O)C(O)C1OC2OC(CO)C(O)C(O)C2O)C=3C=CC=CC3	Organooxygen compounds	Carbohydrates and carbohydrate conjugates	0.150209	0.143815	6.50316	1.37199	9.07711	1.04906	2.03299	0.658026	2.28557	0.912569	1.43252	0.0748588	1.3958	0.481093	0.332036	-1.59059	4.20376	2.07168	0.00446	0	0	0.0856533	0.0841795	0.0947085	0.104881	0.443364	0.088469	1.50645	1.49627	1.44999	1.35138	1.32895	1.46208	4.282	7.24867	5.44565	7.01625	7.01288	8.01349
neg_930	1a	5.272	477.0639	[M-H]-	C17H22N2O10S2	(E)-[2-(1-methoxyindol-3-yl)-1-{[(2S,3R,4S,5S,6R)-3,4,5-trihydroxy-6-(hydroxymethyl)oxan-2-yl]sulfanyl}ethylidene]amino sulfate	PKKMITFKYRCCOL-RTLJINITSA-M	O=S(=O)([O-])ON=C(SC1OC(CO)C(O)C(O)C1O)CC2=CN(OC)C=3C=CC=CC32	Organooxygen compounds	Carbohydrates and carbohydrate conjugates	0.312123	0.298836	9.0049	4.25163	12.0631	5.92165	132.035	30.6913	141.129	22.4769	154.229	2.58827	1.33961	0.421815	15.1675	3.92291	0.0883212	-3.5011	0.24026	0.00011	0	0.177981	0.174918	0.196797	0.217935	0.921276	0.183832	157.343	156.099	153.568	151.641	155.777	150.947	9.61788	7.66551	17.256	6.87247	7.03196	5.58556
pos_625	1a	3.8	188.07076	[M+ACN+H]+	C9H6O2	2H-1-Benzopyran-2-one	ZYGHJZDHTFUPRJ-UHFFFAOYSA-N	O=C1OC=2C=CC=CC2C=C1	Coumarins and derivatives		0.147131	0.140868	21.8005	5.2523	28.9346	2.46649	1.8321	0.618998	1.70841	0.514747	1.29975	0.00938129	1.32724	0.40843	0.0812023	-3.62234	16.3449	4.03077	0.01308	0.00023	0	0.0838979	0.0824543	0.0927676	0.102732	0.434278	0.086656	1.29354	1.31355	1.29781	1.30661	1.28709	1.29988	12.7313	20.6639	21.367	27.5624	26.3733	22.1053
pos_928		6.566	228.23247	[M+H]+	C14H29NO	Halaminol A;(+)-Halaminol A	KLWPMNOQFSPVII-DUXBJXIBNA-N	OC(CCCCCCCCCC=C)C(N)C			0.0607545	0.0581683	1.40703	0.30274	1.85478	0.536533	2.79815	0.792598	2.39439	1.02979	2.46775	0.028953	1.31822	0.398592	1.84521	0.883788	0.7144	-0.485196	0.10538	0.00091	0.0841	0.0346439	0.0340477	0.0383064	0.0424209	0.179326	0.0357827	2.44963	2.43604	2.44153	2.48052	2.49785	2.50093	1.92577	1.33195	1.21346	1.29809	1.58568	1.08723
pos_1482		3.305	302.19626	[M+H]+	C15H27NO5	UNPD157138	DLNWZIVYKQXLTN-DKZWRSEVNA-N	O=C(OCC1CC[N+]2([O-])CCCC12)C(O)(C(O)C)C(C)C			0.0525803	0.050342	1.68413	0.418947	2.21158	0.561719	0.615375	0.132511	0.562178	0.200536	0.626359	0.0204207	1.31318	0.393067	0.349602	-1.51622	3.75622	1.90928	0.09502	0.00095	0.00068	0.0299827	0.0294668	0.0331524	0.0367133	0.155198	0.0309683	0.62785	0.647406	0.588907	0.627623	0.641623	0.624742	2.27924	1.53323	1.42821	1.62198	2.08115	1.16099
neg_1162	1a	5.983	593.15167	[M-H]-	C27H30O15	quercetin 3,7-dirhamnoside	GXLQUHPXGLZNGE-BTLHDPFCNA-N	O=C1C(OC2OC(C)C(O)C(O)C2O)=C(OC3=CC(OC4OC(C)C(O)C(O)C4O)=CC(O)=C13)C=5C=CC(O)=C(O)C5			0.0538244	0.0515332	1.87781	0.41763	2.43982	1.17102	0.551999	0.581749	0.894789	0.523498	0.886864	0.0345258	1.29929	0.377724	0.385233	-1.3762	3.37274	1.75392	0.06494	0.00075	0.0069	0.0306921	0.030164	0.0339369	0.037582	0.15887	0.0317011	0.939996	0.863672	0.900836	0.864107	0.905117	0.847455	2.41887	2.23683	1.25197	1.90497	1.64773	1.80647
pos_157		4.409	130.15909	[M+H]+	C8H19N	octodrine	QNIVIMYXGGFTAK-UHFFFAOYNA-N	NC(C)CCCC(C)C			0.0794479	0.0760659	2.88981	0.55189	3.65229	1.01932	1.01128	0.287279	0.912845	0.27694	0.932724	0.0355841	1.26385	0.33783	0.332916	-1.58677	3.79631	1.9246	0.13819	0.00015	0.0011	0.0453033	0.0445237	0.0500927	0.0554732	0.234502	0.0467926	0.875394	0.929115	0.918561	0.979157	0.935575	0.958544	3.86061	2.90271	2.50438	2.69497	3.0833	2.29287
neg_328	1a	11.394	277.18121	[M-H]-	C17H26O3	8-Oxo-6-eremophilen-12-oic acid; Et ester	FQCJROZBKBSFET-UHFFFAOYNA-N	O=C(OCC)C(C1=CC2(C)C(C)CCCC2CC1=O)C	Prenol lipids	Sesquiterpenoids	0.0603261	0.0577581	13.1637	3.38954	16.5266	3.80768	0.883579	0.237708	0.759947	0.194548	0.702659	0.0443249	1.25546	0.32822	0.0624263	-4.0017	20.1111	4.32992	0.1372	0.00029	0.00016	0.0343996	0.0338076	0.0380363	0.0421217	0.178061	0.0355304	0.713205	0.694924	0.667986	0.660417	0.695438	0.783984	12.1099	12.7475	8.39223	12.447	18.7251	14.5606
pos_2290	1a	7.631	517.17059	[M+H]+	C26H28O11	5,12-Naphthacenedione, 10-[(2,6-dideoxy-?-L-lyxo-hexopyranosyl)oxy]-8-ethyl-7,8,9,10-tetrahydro-1,6,7,8,11-pentahydroxy-, (7R,8R,10S)-		O=C1C=2C=CC=C(O)C2C(=O)C=3C(O)=C4C(=C(O)C13)C(O)C(O)(CC)CC4OC5OC(C)C(O)C(O)C5			0.0371259	0.0355455	0.257435	0.301313	0.319883	0.397057	0.423832	0.458956	0.673399	0.388025	0.590401	0.0224309	1.24258	0.313337	2.13108	1.09159	0.583074	-0.77825	0.58874	0.55322	0.75027	0.0211702	0.0208059	0.0234083	0.0259225	0.109582	0.0218661	0.600607	0.55635	0.61777	0.571028	0.597283	0.599366	0.0580201	0.667127	0.624932	0.0647523	0.0633407	0.0664382
pos_757	1a	11.878	204.13817	[M+H]+	C13H17NO	5-(2,4-Dimethylbenzyl)pyrrolidin-2-one		O=C1NC(CC2=CC=C(C=C2C)C)CC1			0.0390482	0.037386	0.944967	0.211277	1.14883	0.281065	0.216484	0.309603	0.332644	0.337831	0.24823	0.348704	1.21573	0.281828	0.290554	-1.78312	4.1842	2.06495	0.18598	0.00022	0.00022	0.0222664	0.0218832	0.0246203	0.0272648	0.115256	0.0229983	0.0231184	0.689915	0.0232024	0.70679	0.0231616	0.0231911	1.30805	0.940296	0.792031	0.90825	1.02239	0.698783
neg_403		11.723	297.15311	[M-H]-	C16H26O3S	CNP0445413	UASQKKHYUPBQJR-UHFFFAOYSA-N	O=S(=O)(O)C1=CC=C(C=C1)CCCCCCCCCC			0.201534	0.192955	26.8883	6.14297	32.5586	9.40911	2.47969	0.93085	2.13328	0.568322	2.26991	0.115378	1.21088	0.276059	0.0857801	-3.54321	14.1161	3.81927	0.24469	0.00018	0.00052	0.11492	0.112942	0.127069	0.140717	0.594855	0.118698	2.2182	2.3384	2.47434	2.17157	2.21796	2.19897	37.2329	27.1822	21.082	25.8699	29.4289	20.5339
pos_480		7.157	171.1492	[M+H]+	C9H18N2O	UNPD122049	FFUVOHCLAIYVTL-UHFFFAOYSA-N	ON=C1CC(NC(C)(C)C1)(C)C			7.29612	17.6982	1.5442	0.371334	1.84434	0.463956	1.10899	0.249178	1.05972	0.328491	1.03159	0.0383545	1.19437	0.256249	0.702214	-0.510017	1.70086	0.766267	0.24429	0.00926	0.00047	0.0376588	0.0370108	43.4221	0.0461126	0.194932	0.0388967	1.01007	1.00362	0.996039	1.09896	1.04913	1.03172	2.19449	1.51219	1.22101	1.46051	1.69515	1.18184
neg_913		6.077	469.20834	[M-H]-	C23H34O10	UNPD220694	ZNMCOJBZEUXWLQ-CXIJGQNYSA-N	O=C(OC1(C)CC(OC2OC(CO)C(O)C(O)C2O)C3C(OC(=O)C3C)C4C(=CCC41)C)C			0.0471935	0.0451846	1.99389	0.181075	2.36983	0.29371	0.445279	0.336459	0.497745	0.237905	0.189715	0.250592	1.18855	0.249198	0.236479	-2.08022	5.02601	2.32941	0.04113	0.00011	0.00011	0.026911	0.0264479	0.029756	0.0329521	0.139298	0.0277957	0.506267	0.0280232	0.0280424	0.0278756	0.027993	0.52009	1.96811	2.04659	1.64125	2.07972	2.11543	2.11223
pos_1341		3.45	283.07913	[M+Na]+	C11H16O7	Latifonin	CWCMFEDIQBKDKW-YDHKEPQINA-N	O=C(OC)C1COC(=O)C2C1C(O)C(O)C2(O)C			0.0287405	0.0275171	0.716991	0.380854	0.841774	0.269787	0.322354	0.246395	0.46899	0.230022	0.560189	0.0213506	1.17404	0.231478	0.551851	-0.85765	2.12745	1.08913	0.52731	0.01347	0.00474	0.0163886	0.0161066	0.0181212	0.0200676	0.0848317	0.0169274	0.559976	0.577273	0.581259	0.573978	0.537095	0.531554	0.844603	1.20759	0.0472109	0.622279	0.789068	0.791195
pos_573	1a	9.143	181.12242	[M+H]+	C11H16O2	5-Pentyl-1,3-benzenediol	IRMPFYJSHJGOPE-UHFFFAOYSA-N	OC=1C=C(O)C=C(C1)CCCCC	Phenols	Benzenediols	0.0462199	0.0442524	0.98421	0.100981	1.15377	0.243908	0.929954	0.216649	0.978308	0.141753	0.975338	0.0341498	1.17228	0.22932	0.969438	-0.0447797	1.20924	0.274099	0.14672	0.38451	0.10246	0.0263558	0.0259023	0.0291421	0.0322723	0.136425	0.0272222	0.990661	1.02484	0.94236	0.93884	0.958752	0.996577	0.986088	1.15048	0.935796	1.01653	0.972945	0.843421
pos_1118		8.713	252.07556	[M+H]+	C14H9N3O2	UNPD225409	LMHRIBSXZWWDSE-UHFFFAOYSA-N	O=C1C=NC=2C(OC)=CC=3C=CN=C4C=CN1C2C43			0.0395277	0.0378451	0.872802	0.460328	1.01594	0.264848	0.75513	0.176319	0.48826	0.36376	0.652545	0.0297893	1.164	0.219093	0.712297	-0.489449	1.63415	0.708542	0.52404	0.10246	0.0097	0.0225398	0.0221519	0.0249227	0.0275996	0.116672	0.0232807	0.63637	0.700594	0.639343	0.614976	0.65484	0.669147	0.0617738	1.13219	1.22758	0.689415	1.2895	0.836358
neg_296		11.523	265.14798	[M-H]-	C12H26O4S	dodecyl hydrogen sulfate	MOTZDAYCYVMXPC-UHFFFAOYSA-N	O=S(=O)(O)OCCCCCCCCCCCC			945.905	34.8833	21.2255	5.1468	24.6984	6.66385	6.13722	1.99736	4.98353	1.13604	5.26895	0.297422	1.16362	0.218617	0.261966	-1.93255	4.44186	2.15116	0.33617	0.0005	0.00075	957.992	958.105	912.429	974.781	893.393	978.728	5.31042	5.56909	5.04923	5.16844	5.64028	4.87623	30.4911	18.9043	20.4105	19.9163	22.5043	15.1267
neg_191	1a	5.933	223.06076	[M-H]-	C11H12O5	sinapate	PCMORTLOPMLEFB-ONEGZZNKSA-M	O=C([O-])C=CC=1C=C(OC)C(O)=C(OC)C1	Cinnamic acids and derivatives	Hydroxycinnamic acids and derivatives	0.0779611	0.0746425	1.36028	1.5343	1.57613	1.48504	119.276	16.6921	111.401	14.2451	101.646	3.366	1.15868	0.212481	84.7904	6.40583	0.0136652	-6.19335	0.80945	0	0	0.0444555	0.0436906	0.0491553	0.0544351	0.230113	0.0459169	98.8135	106.975	100.686	100.873	98.2299	104.299	0.121837	1.40091	2.63899	3.72742	0.13301	0.139514
neg_235		8.483	242.17603	[M-H]-	C13H25NO3	N-Undecanoylglycine	HEUQYIQQCNOXOG-UHFFFAOYSA-N	O=C(O)CNC(=O)CCCCCCCCCC			0.0455512	0.0436121	2.13119	0.426008	2.39021	0.790251	0.131155	0.248794	0.354214	0.275334	0.707197	0.0362398	1.12154	0.165484	0.113873	-3.1345	9.84906	3.29999	0.49586	0.00011	0.00011	0.0259745	0.0255275	0.0287205	0.0318054	0.134451	0.0268284	0.70413	0.771692	0.672788	0.702707	0.674257	0.71761	2.86828	1.92052	1.7923	2.01272	2.40361	1.78967
neg_162	1a	2.986	208.06139	[M-H]-	C10H11NO4	2-Amino-3-(3-carboxyphenyl)propanoic acid|2-Amino-3-(3-carboxyphenyl)propanoic acid; (S)-form	JANONUPBHGWOBP-UHFFFAOYSA-N	O=C(O)C1=CC=CC(=C1)CC(N)C(=O)O	Carboxylic acids and derivatives	Amino acids, peptides, and analogues	0.0739075	0.0707614	7.29435	0.578675	8.07943	1.5439	1.52475	0.294966	1.47464	0.255206	1.07365	0.0557941	1.10763	0.147474	0.205596	-2.28211	5.38739	2.42959	0.39394	0	0.00011	0.0421441	0.0414189	0.0465995	0.0516047	0.218149	0.0435295	1.11008	1.09144	1.1414	1.05728	1.06259	0.979093	6.70574	7.26369	6.86233	6.94328	7.86572	8.12536
neg_552	1a	3.525	338.08838	[M-H]-	C15H17NO8	6-Hydroxy-1H-indole-3-carboxylic acid; ?-D-Glucopyranosyl ester	VZZSVZUINKFSIE-UHFFFAOYSA-N	O=C(OC1OC(CO)C(O)C(O)C1O)C2=CNC=3C=C(O)C=CC32	Indoles and derivatives	Indolecarboxylic acids and derivatives	0.680248	0.651291	45.3815	6.1451	48.6505	7.68778	16.5051	3.16465	15.9036	4.45153	11.6288	0.369713	1.07203	0.100351	0.357069	-1.48572	3.00232	1.58608	0.43482	0	5e-05	0.387895	0.381221	0.428904	0.474972	2.00785	0.400647	11.7822	11.4757	11.2711	12.1295	11.2055	11.9091	53.2194	38.1641	37.9264	49.2416	46.43	47.3076
pos_706	1a	6.416	197.11726	[M+H]+	C11H16O3	Isogermicidin A		O=C1OC(=CC(O)=C1CC)CC(C)C			0.0341458	0.0326923	0.909269	0.205084	0.974619	0.245908	0.067347	0.111576	0.140854	0.187914	0.271133	0.194405	1.07187	0.100131	0.114488	-3.12673	9.36231	3.22686	0.62795	0.00011	0.00011	0.0194708	0.0191358	0.0215293	0.0238417	0.100786	0.0201109	0.0202159	0.402472	0.400908	0.389118	0.0202537	0.393832	1.24126	0.971768	0.825427	0.894908	0.911198	0.611052
pos_947		9.098	230.24808	[M+H]+	C14H31NO	dodecyldimethylamine N-oxide	SYELZBGXAIXKHU-UHFFFAOYSA-N	[O-][N+](C)(C)CCCCCCCCCCCC			0.036728	0.0351646	0.855646	0.51368	0.903015	0.542393	0.902382	0.258673	0.801228	0.29775	1.04206	0.0189619	1.05536	0.0777364	0.995511	-0.006491	1.06012	0.0842274	0.87966	0.98345	0.78959	0.0209433	0.0205829	0.0231574	0.0256447	0.108408	0.0216318	1.03199	1.07147	1.02918	1.05692	1.0418	1.02098	0.0573984	1.5854	0.781381	0.750874	1.20576	0.753065
pos_186	1a	3.537	134.06009	[M+H]+	C8H7NO	4-Hydroxyphenylacetic acid; Nitrile	AYKYOOPFBCOXSL-UHFFFAOYSA-N	N#CCC1=CC=C(O)C=C1	Benzene and substituted derivatives	Benzyl cyanides	0.0535314	0.0512526	1.16021	0.153045	1.21878	0.224711	0.818586	0.0865585	0.823925	0.152133	0.667398	0.0232706	1.05048	0.0710555	0.70785	-0.498484	1.48405	0.56954	0.6092	9e-05	0.00013	0.030525	0.0299998	0.0337521	0.0373774	0.158005	0.0315285	0.686642	0.693902	0.643742	0.656662	0.68288	0.640562	1.38663	0.985376	0.987217	1.1858	1.20079	1.21544
pos_912	1a	2.883	226.0712	[M+H]+	C10H11NO5	2-{[(1R,6R)-6-amino-3-carboxycyclohexa-2,4-dien-1-yl]oxy}prop-2-enoate	OIUJHGOLFKDBSU-HTQZYQBOSA-M	O=C([O-])C(OC1C=C(C=CC1N)C(=O)O)=C	Carboxylic acids and derivatives	Dicarboxylic acids and derivatives	0.271046	0.259508	7.15123	0.668919	7.44279	1.53948	2.32112	0.321466	2.38146	0.29387	1.91476	0.0415311	1.04077	0.0576524	0.328795	-1.60474	3.16541	1.66239	0.6795	0	0.00041	0.154558	0.151898	0.170898	0.189254	0.800032	0.159639	1.87042	1.92653	1.89377	1.9901	1.89475	1.91297	6.29223	7.70173	6.39689	7.09953	7.75046	7.66656
pos_1822	1a	5.008	361.08093	[M+Na]+	C18H14N2O5	Pyroxazone		O=C1C=C2OC3=CC=CC(=C3N=C2C4=C1NC(=O)CC4)CCC(=O)O			0.0382055	0.0365791	0.777069	0.392276	0.803095	0.444251	0.314448	0.454919	0.323669	0.474039	0.643227	0.0246452	1.03349	0.0475277	0.410592	-1.28422	2.51708	1.33175	0.91647	0.0529	0.02446	0.0217858	0.0214109	0.024089	0.0266764	0.112769	0.022502	0.655954	0.685809	0.629538	0.630581	0.640876	0.616602	0.0597074	1.00285	1.03895	0.691147	1.13242	0.737337
neg_527	1b	3.562	329.08813	[M-H]-	C14H18O9	2,3-Dihydroxybenzoic acid; 3-Me ether, ?-D-glucopyranosyl ester	AKQPDLWSZUWOPL-UHFFFAOYSA-N	O=C(OC1OC(CO)C(O)C(O)C1O)C=2C=CC=C(OC)C2O	Organooxygen compounds	Carbohydrates and carbohydrate conjugates	0.051282	0.049099	4.04572	0.282926	4.14393	0.359846	1.01879	0.156945	0.916631	0.0946012	0.784958	0.0475341	1.02427	0.0346028	0.239193	-2.06375	4.2822	2.09835	0.61067	0	0	0.0292423	0.0287392	0.0323338	0.0358068	0.151366	0.0302036	0.761754	0.752731	0.758029	0.824825	0.749181	0.863226	4.17852	4.33991	3.6999	3.76694	4.34354	3.9455
neg_159	1a	5.991	207.02974	[M-H]-	C10H8O5	Deoxydehydrochorismic acid		O=C(O)C(OC1=CC=CC(=C1)C(=O)O)=C			0.10188	0.0975436	5.97449	0.685163	6.07002	1.17904	0.815219	0.401821	0.827552	0.399427	0.678073	0.0209865	1.01599	0.0228857	0.137482	-2.86268	7.38997	2.88557	0.81818	0.00011	0.00011	0.058095	0.0570953	0.0642367	0.0711364	0.300715	0.0600047	0.661702	0.676123	0.712088	0.694226	0.660515	0.663786	5.04527	6.30931	5.14645	6.53072	6.38011	6.43506
pos_2482	1a	4.925	741.22339	[M+H]+	C33H40O19	Kaempferol 3,7-diglycosides; 3-O-[?-L-Rhamnofuranosyl-(1?6)-?-D-galactofuranoside], 7-O-?-L-rhamnofuranoside	VTILPGAQJUNKOA-UHFFFAOYSA-N	O=C1C(OC2OC(C(O)COC3OC(C(O)C)C(O)C3O)C(O)C2O)=C(OC4=CC(OC5OC(C(O)C)C(O)C5O)=CC(O)=C14)C=6C=CC(O)=CC6	Flavonoids	Flavonoid glycosides	0.177831	0.170261	4.11852	0.322834	4.17473	0.742376	3.16566	0.616321	3.4722	0.704033	3.53179	0.222368	1.01365	0.0195595	0.805856	-0.311406	1.25786	0.330966	0.39394	0.01257	0.08306	0.101404	0.099659	0.112124	0.124167	0.524893	0.104737	3.65325	3.17145	3.38912	3.58605	3.58187	3.80897	4.5039	4.47802	3.73696	3.80886	4.10641	4.07694
neg_1054		3.538	537.1651	[M-H]-	C31H26N2O7	UNPD164772	FESMFICXVFCFJD-WLDYTBHWNA-N	O=C1C2=C(N=C3N1CCC3)C4(O)C=5C(OC4(C6=CC=C(OC)C=C6)C2C=7C=CC=CC7)=CC=8OCOC8C5OC			0.113654	0.108816	0.194011	0.0103188	0.195461	0.00987057	1.40998	0.243702	1.45962	0.513555	1.25563	0.0598308	1.00748	0.0107453	7.39547	2.88664	0.136229	-2.8759	0.80855	0.00011	0.00011	0.0648087	0.0636935	0.0716603	0.0793572	0.335467	0.0669392	1.25077	1.29901	1.1932	1.34123	1.18693	1.26264	0.177618	0.204229	0.186695	0.198228	0.193906	0.203389
pos_2244	1a	11.915	496.34003	[M+H]+	C24H50NO7P	(2-{[(2R)-3-(hexadecanoyloxy)-2-hydroxypropyl phosphonato]oxy}ethyl)trimethylazanium	ASWBNKHCZGQVJV-HSZRJFAPSA-N	O=C(OCC(O)COP(=O)([O-])OCC[N+](C)(C)C)CCCCCCCCCCCCCCC	Glycerophospholipids	Glycerophosphocholines	0.249862	0.239226	0.426521	0.0226852	0.42971	0.0216998	1.99849	0.171695	1.92231	0.162276	1.6974	0.0532678	1.00748	0.0107453	4.59626	2.20046	0.219195	-2.18972	0.80855	0	0	0.142478	0.140026	0.157541	0.174462	0.737503	0.147162	1.7719	1.71068	1.73527	1.67586	1.62147	1.66918	0.390483	0.448985	0.410438	0.435792	0.426291	0.447138
pos_2304		11.503	520.34009	[M+H]+	C26H50NO7P	LysoPC(18:2(9Z,12Z))	SPJFYYJXNPEZDW-FTJOPAKQSA-N	O=C(OCC(O)COP(=O)([O-])OCC[N+](C)(C)C)CCCCCCCC=CCC=CCCCCC			0.243893	0.233511	0.416332	0.0221432	0.419444	0.0211814	1.92589	0.237099	1.96222	0.243691	2.01608	0.0687931	1.00748	0.0107453	4.66949	2.22326	0.215757	-2.21252	0.80855	0	0	0.139074	0.136681	0.153777	0.170294	0.719884	0.143646	2.08273	2.07892	2.00934	1.92781	2.05734	1.94037	0.381154	0.438259	0.400633	0.425381	0.416107	0.436456
neg_1131	1a	5.902	577.15613	[M-H]-	C27H30O14	5-hydroxy-2-(4-hydroxyphenyl)-3-{[(2S,3S,4R,5R,6S)-3,4,5-trihydroxy-6-methyloxan-2-yl]oxy}-7-{[(2S,3S,4S,5R,6S)-3,4,5-trihydroxy-6-methyloxan-2-yl]oxy}chromen-4-one	PUPKKEQDLNREIM-SIHGUETHNA-N	O=C1C(OC2OC(C)C(O)C(O)C2O)=C(OC3=CC(OC4OC(C)C(O)C(O)C4O)=CC(O)=C13)C=5C=CC(O)=CC5	Flavonoids	Flavonoid glycosides	1.99994	1.91481	3.41396	0.181576	3.43948	0.17369	24.7117	8.90549	20.0906	5.15514	18.5964	1.18865	1.00748	0.0107453	6.56164	2.71406	0.15354	-2.70331	0.80855	0	0	1.14042	1.1208	1.26099	1.39643	5.90312	1.17791	18.1832	17.8476	18.2246	20.8362	17.562	18.925	3.1255	3.59377	3.28523	3.48816	3.41212	3.57898
neg_1152	1b	6.682	591.17181	[M-H]-	C28H32O14	8-C-?-D-Glucopyranosyl-4',5,7-trihydroxyflavone; 7-Me ether, 6''-O-?-L-rhamnopyranosyl	BTYPDPCKGOPSSK-UHFFFAOYSA-N	O=C1C=C(OC=2C1=C(O)C=C(OC)C2C3OC(COC4OC(C)C(O)C(O)C4O)C(O)C(O)C3O)C=5C=CC(O)=CC5	Flavonoids	Flavonoid glycosides	0.331889	0.317761	0.566543	0.0301324	0.570778	0.0288236	7.53874	2.46328	6.83139	1.69552	5.04854	0.148955	1.00748	0.0107453	12.6823	3.66474	0.0794396	-3.654	0.80855	0	0	0.189252	0.185995	0.209259	0.231736	0.979616	0.195473	5.26265	5.01072	4.99055	4.82929	5.03931	5.15873	0.518674	0.596382	0.54518	0.578857	0.566237	0.593927
neg_179	1a	6.994	217.0437	[M-H]-	C11H10N2OS	3-(Isothiocyanatomethyl)-1-methoxy-1H-indole	FLURSKCCKANNKS-UHFFFAOYSA-N	S=C=NCC1=CN(OC)C=2C=CC=CC21	Indoles and derivatives	Indoles	0.0687379	0.0658119	0.117338	0.00624077	0.118215	0.0059697	0.842254	0.22777	0.872577	0.228715	0.703551	0.0297751	1.00748	0.0107453	7.30726	2.86933	0.137873	-2.85859	0.80855	0	0	0.0391962	0.0385217	0.04334	0.0479951	0.20289	0.0404847	0.66492	0.721927	0.737726	0.729063	0.682038	0.685632	0.107423	0.123517	0.112913	0.119888	0.117274	0.123009
neg_1204		11.572	635.2149	[M-H]-	C34H36O12	UNPD161514	LAADBCXDDPNBAA-AZLOJZSWNA-N	O=C(OC1CC2C(OC(=O)C=3OC=CC3)C4(OC2(C)C)C(O)(C)CC(OC(=O)C=5C=CC=CC5)C(OC(=O)C)C14C)C=6OC=CC6			0.0750578	0.0718627	0.128126	0.00681455	0.129084	0.00651856	0.393431	0.378466	0.373501	0.357889	0.661772	0.027372	1.00748	0.0107453	2.99289	1.58154	0.336623	-1.57079	0.80855	1	1	0.0428	0.0420635	0.0473247	0.0524079	0.221544	0.0442069	0.658207	0.655323	0.669715	0.71038	0.648073	0.628933	0.1173	0.134874	0.123294	0.130911	0.128057	0.134319
neg_1268		6.746	725.20917	[M-H]-	C36H38O16	Licorice glycoside C1	GSIREHLZHMQJNR-QDEBKDIKNA-N	O=C(OCC1(O)COC(OC2C(OC3=CC=C(C=C3)C4OC5=CC(O)=CC=C5C(=O)C4)OC(CO)C(O)C2O)C1O)C=CC6=CC=C(O)C(OC)=C6			0.201935	0.193339	0.344709	0.0183338	0.347286	0.0175375	4.22189	1.51288	3.74273	1.94954	2.44642	0.0682606	1.00748	0.0107453	11.5527	3.53016	0.087207	-3.51941	0.80855	1e-05	1e-05	0.115149	0.113167	0.127322	0.140998	0.59604	0.118934	2.44794	2.37076	2.51076	2.36582	2.52937	2.45384	0.315583	0.362864	0.331711	0.352201	0.344523	0.361371
neg_128	1a	3.631	188.09273	[M-H]-	C8H15NO4	beta-Valienamine		OCC1=C(C)C(N)C(O)C(O)C1O			0.0592599	0.0567373	0.101158	0.00538025	0.101915	0.00514656	1.28778	1.50632	0.50154	0.623979	1.19332	0.0373209	1.00748	0.0107453	8.84418	3.14473	0.113914	-3.13398	0.80855	1	1	0.0337916	0.0332101	0.037364	0.0413773	0.174914	0.0349024	1.17527	1.16469	1.21759	1.24545	1.21064	1.14629	0.0926111	0.106486	0.0973439	0.103357	0.101104	0.106048
pos_905	1a	4.889	225.07559	[M+H]+	C11H12O5	sinapate	PCMORTLOPMLEFB-ONEGZZNKSA-M	O=C([O-])C=CC=1C=C(OC)C(O)=C(OC)C1	Cinnamic acids and derivatives	Hydroxycinnamic acids and derivatives	0.521126	0.498943	0.889577	0.0473134	0.896227	0.0452584	4.6801	0.858326	5.40896	0.675536	4.79218	0.163795	1.00748	0.0107453	5.67071	2.50353	0.177663	-2.49278	0.80855	0	0	0.29716	0.292047	0.328576	0.363868	1.53818	0.306929	4.84262	5.05679	4.59769	4.81513	4.80085	4.64002	0.814414	0.936429	0.856033	0.908912	0.889097	0.932575
pos_1836		5.959	363.06876	[M+H]+	C21H14O4S	2-[(4-methylphenyl)methylidene]-3-oxo-2,3-dihydro-1-benzofuran-6-yl thiophene-2-carboxylate	AUIVKTRMSQSAGR-UHFFFAOYSA-N	O=C(OC1=CC=C2C(OC(=CC3=CC=C(C=C3)C)C2=O)=C1)C=4SC=CC4			0.236942	0.226856	0.404467	0.0215122	0.407491	0.0205778	4.02972	0.592893	4.4814	1.97935	4.16743	0.221096	1.00748	0.0107453	10.5214	3.39525	0.095755	-3.38451	0.80855	0.00011	0.00011	0.135111	0.132786	0.149395	0.165441	0.699369	0.139552	4.08595	3.7963	4.36	4.11961	4.40285	4.23988	0.370292	0.42577	0.389216	0.413258	0.404249	0.424018
neg_407	1a	3.653	299.07733	[M-H]-	C13H16O8	2-{[(2S,3R,4S,5S,6R)-3,4,5-trihydroxy-6-(hydroxymethyl)oxan-2-yl]oxy}benzoate	TZPBMNKOLMSJPF-BZNQNGANSA-M	O=C([O-])C=1C=CC=CC1OC2OC(CO)C(O)C(O)C2O	Organooxygen compounds	Carbohydrates and carbohydrate conjugates	0.0800738	0.0766652	0.136688	0.00726996	0.13771	0.0069542	1.13334	0.295666	0.759753	0.352861	0.919307	0.0209134	1.00748	0.0107453	6.92487	2.79179	0.145487	-2.78104	0.80855	1e-05	1e-05	0.0456602	0.0448746	0.0504874	0.0559103	0.236349	0.0471613	0.913728	0.883147	0.937625	0.938405	0.929793	0.913146	0.125139	0.143887	0.131534	0.139659	0.136614	0.143295
neg_547		4.194	337.10428	[M-H]-	C15H18N2O7	N-[4,5-dihydroxy-6-(hydroxymethyl)-2-(2-oxo-2,3-dihydro-1,3-benzoxazol-3-yl)oxan-3-yl]acetamide	QGEMCCHZKBTJJI-UHFFFAOYSA-N	O=C1OC=2C=CC=CC2N1C3OC(CO)C(O)C(O)C3NC(=O)C			0.0791049	0.0757376	0.135034	0.00718199	0.136044	0.00687005	0.759963	0.381795	0.914974	0.345139	0.714073	0.0387782	1.00748	0.0107453	6.2019	2.63271	0.162446	-2.62196	0.80855	3e-05	3e-05	0.0451077	0.0443316	0.0498765	0.0552337	0.233489	0.0465906	0.752909	0.74405	0.734816	0.709862	0.648796	0.694005	0.123625	0.142146	0.129942	0.137969	0.134961	0.141561
neg_604	1a	5.046	352.10379	[M-H]-	C16H19NO8	(2S,3R,4S,5S,6R)-3,4,5-trihydroxy-6-(hydroxymethyl)oxan-2-yl 2-[(3S)-2-hydroxy-3H-indol-3-yl]acetate	MLVJTFNIARPUAO-LCNORDJOSA-N	O=C(OC1OC(CO)C(O)C(O)C1O)CC2C(O)=NC=3C=CC=CC32	Fatty Acyls	Fatty acyl glycosides	0.0483695	0.0463105	0.0825681	0.0043915	0.0831853	0.00420076	0.884699	0.240589	0.626531	0.312146	0.703528	0.0296143	1.00748	0.0107453	9.15142	3.194	0.11009	-3.18325	0.80855	1e-05	1e-05	0.0275816	0.027107	0.0304975	0.0337732	0.142769	0.0284883	0.754722	0.667607	0.683185	0.703952	0.710805	0.700899	0.0755917	0.0869168	0.0794546	0.0843627	0.0825235	0.0865591
neg_738	1a	4.943	402.08948	[M-H]-	C13H25NO9S2	4-Methylpentyl glucosinolate	PVFJQLBPPQHTLU-NTEUORMPSA-N	O=S(=O)(O)ON=C(SC1OC(CO)C(O)C(O)C1O)CCCC(C)C	Organooxygen compounds	Carbohydrates and carbohydrate conjugates	0.0951081	0.0910595	0.162352	0.00863493	0.163566	0.00825988	1.26278	0.386168	1.58225	0.308537	1.48643	0.0796279	1.00748	0.0107453	8.76192	3.13125	0.114983	-3.1205	0.80855	0	0	0.0542332	0.0533	0.0599667	0.0664077	0.280725	0.056016	1.35226	1.55722	1.53717	1.42733	1.51735	1.52726	0.148634	0.170903	0.15623	0.165881	0.162264	0.1702
neg_741	1a	2.96	404.06894	[M-H]-	C12H23NO10S2	[(Z)-[(3S)-3-hydroxy-3-methyl-1-{[(2R,3R,4S,5S,6R)-3,4,5-trihydroxy-6-(hydroxymethyl)oxan-2-yl]sulfanyl}pentylidene]amino]oxysulfonic acid	JEOJIKMFKHSAJU-CGOYOCQJNA-N	O=S(=O)(O)ON=C(SC1OC(CO)C(O)C(O)C1O)CC(O)(C)CC	Organooxygen compounds	Carbohydrates and carbohydrate conjugates	0.116245	0.111296	0.198433	0.0105539	0.199916	0.0100955	2.3516	2.87568	1.03912	1.1177	2.299	0.0621493	1.00748	0.0107453	8.54376	3.09487	0.117919	-3.08413	0.80855	0.61646	0.61646	0.0662857	0.0651451	0.0732934	0.0811658	0.343112	0.0684648	2.21899	2.24671	2.33584	2.30597	2.39252	2.29399	0.181666	0.208884	0.19095	0.202746	0.198325	0.208024
neg_918		10.581	474.26266	[M-H]-	C23H42NO7P	LysoPE(0:0/18:3(9Z,12Z,15Z))	JGWWMNVPHKMUCV-WOBXFXBNSA-N	O=C(OC(CO)COP(=O)(O)OCCN)CCCCCCCC=CCC=CCC=CCC			0.0344028	0.0329384	0.0587266	0.00312346	0.0591656	0.00298779	1.85621	0.331729	1.60738	0.388186	1.53046	0.043575	1.00748	0.0107453	29.4891	4.88211	0.0341644	-4.87136	0.80855	0	0	0.0196174	0.0192799	0.0216914	0.0240212	0.101545	0.0202623	1.53874	1.50094	1.58666	1.57647	1.49045	1.4895	0.0537646	0.0618196	0.0565122	0.0600031	0.0586949	0.0615652
neg_937	1a	3.636	478.08804	[M-H]-	C15H29NO10S3	7-(Methylthio)heptyl glucosinolate; S-Oxide	LQZALQLZOQQFGM-LFIBNONCSA-N	O=S(C)CCCCCCCC(=NOS(=O)(=O)O)SC1OC(CO)C(O)C(O)C1O	Organooxygen compounds	Carbohydrates and carbohydrate conjugates	0.139557	0.133616	0.238227	0.0126705	0.240008	0.0121201	1.36801	0.765215	1.32872	0.432074	2.28121	0.090513	1.00748	0.0107453	5.65999	2.5008	0.178	-2.49005	0.80855	4e-05	5e-05	0.0795791	0.0782097	0.0879921	0.0974433	0.411922	0.0821951	2.17437	2.18289	2.30707	2.41618	2.30597	2.30079	0.218099	0.250774	0.229244	0.243405	0.238099	0.249742
neg_970	1a	6.436	492.10403	[M-H]-	C16H31NO10S3	(2R,3S,4S,5R,6S)-2-(hydroxymethyl)-6-{[(1E)-9-[(S)-methanesulfinyl]-1-[(sulfonatooxy)imino]nonyl]sulfanyl}oxane-3,4,5-triol	GPMDJOOLATZDQL-SGBLMZTFSA-M	O=S(C)CCCCCCCCC(=NOS(=O)(=O)[O-])SC1OC(CO)C(O)C(O)C1O	Organooxygen compounds	Carbohydrates and carbohydrate conjugates	0.210078	0.201135	0.358608	0.0190731	0.361289	0.0182447	1.94787	0.241463	2.38187	0.418171	2.37005	0.0803099	1.00748	0.0107453	6.03686	2.5938	0.166887	-2.58305	0.80855	0	0	0.119792	0.117731	0.132456	0.146683	0.620074	0.12373	2.33191	2.47629	2.30444	2.26861	2.42255	2.41647	0.328309	0.377496	0.345086	0.366403	0.358415	0.375942
neg_973	1a	5.805	494.0799	[M-H]-	C18H25NO11S2	4-Hydroxybutyl glucosinolate; 4-Benzoyl	IEVWTBIZULGLHA-CPNJWEJPSA-N	O=C(OCCCCC(=NOS(=O)(=O)O)SC1OC(CO)C(O)C(O)C1O)C=2C=CC=CC2	Organooxygen compounds	Carbohydrates and carbohydrate conjugates	0.269767	0.258283	0.460499	0.0244923	0.463942	0.0234285	4.11886	1.87384	4.47066	1.18451	4.95375	0.182621	1.00748	0.0107453	9.32632	3.22131	0.108025	-3.21056	0.80855	0	0	0.153828	0.151181	0.170091	0.18836	0.796254	0.158885	5.03801	4.7756	5.13353	5.0407	5.05849	4.67615	0.42159	0.484753	0.443135	0.470508	0.46025	0.482758
pos_1119	1a	4.266	252.1086	[M+H]+	C10H13N5O3	5'-deoxyadenosine	XGYIMTFOTBMPFP-KQYNXXCUSA-N	OC1C(O)C(OC1N2C=NC=3C(=NC=NC32)N)C	5'-deoxyribonucleosides		0.0367709	0.0352056	0.0627689	0.00333846	0.0632382	0.00319345	0.158832	0.237315	0.191002	0.259114	0.549238	0.0220882	1.00748	0.0107453	2.78668	1.47854	0.361533	-1.4678	0.80855	0.29078	0.29078	0.0209677	0.0206069	0.0231844	0.0256747	0.108535	0.021657	0.593834	0.543007	0.538027	0.541259	0.54405	0.535254	0.0574654	0.0660748	0.060402	0.0641332	0.0627351	0.0658029
pos_1708	1a	6.17	341.13867	[M+H]+	C20H20O5	SM 196A		O=C1C=2C=CC=C(OC)C2C(O)C3=CC=C4C(=C13)C(O)CC(O)(C)C4			0.0566427	0.0542315	0.0966906	0.00514263	0.0974135	0.00491926	0.522615	0.26997	0.553765	0.103552	0.430581	0.0104517	1.00748	0.0107453	5.5661	2.47667	0.181002	-2.46592	0.80855	1e-05	1e-05	0.0322992	0.0317434	0.0357138	0.0395498	0.167189	0.033361	0.445494	0.421761	0.435768	0.437558	0.42282	0.420084	0.088521	0.101783	0.0930447	0.0987923	0.0966385	0.101364
pos_1579		4.198	317.12094	[M+H]+	C18H20O3S	UNPD171686	VPYPJILGQRJHIF-DCNBEBDVNA-N	O=C(OC1COC(C=CC#CC=2SC=CC2)CC1)C=C(C)C			0.0698918	0.0669166	0.119307	0.00634553	0.120199	0.00606992	1.42604	2.50844	0.110077	0.158755	0.702904	0.0442165	1.00748	0.0107453	6.43766	2.68654	0.156497	-2.67579	0.80855	0.29078	0.29078	0.0398542	0.0391684	0.0440676	0.0488008	0.206296	0.0411643	0.716651	0.7712	0.717781	0.669242	0.699266	0.643284	0.109227	0.125591	0.114808	0.1219	0.119243	0.125074
pos_1596		7.64	319.14413	[M+H]+	C20H18N2O2	Streptindole	WVYKLTYBFRKLOT-UHFFFAOYSA-N	O=C(OCC(C1=CNC=2C=CC=CC21)C3=CNC=4C=CC=CC43)C			0.0699775	0.0669987	0.119454	0.00635331	0.120347	0.00607736	0.557592	0.074054	0.647672	0.144108	0.631192	0.0275459	1.00748	0.0107453	5.0449	2.33483	0.199702	-2.32408	0.80855	0	0	0.0399031	0.0392164	0.0441216	0.0488607	0.206549	0.0412148	0.603243	0.602117	0.651607	0.613946	0.659365	0.656872	0.109361	0.125745	0.114949	0.12205	0.119389	0.125228
pos_1673	1b	4.994	334.13998	[M+H]+	C16H19N3O5	Oglufanide|Oglufanide; all-L-form	LLEUXCDZPQOJMY-UHFFFAOYSA-N	O=C(O)CCC(N)C(O)=NC(C(=O)O)CC1=CNC=2C=CC=CC21	Carboxylic acids and derivatives	Amino acids, peptides, and analogues	0.049061	0.0469726	0.0837485	0.00445429	0.0843746	0.00426082	0.42306	0.199184	0.372961	0.27167	0.143646	0.177468	1.00748	0.0107453	4.75245	2.24867	0.211991	-2.23793	0.80855	0.10246	0.10246	0.0279759	0.0274945	0.0309335	0.0342561	0.144811	0.0288956	0.37183	0.0291321	0.029152	0.0289787	0.0291007	0.37368	0.0766723	0.0881594	0.0805905	0.0855688	0.0837033	0.0877966
pos_235	1a	3.994	141.0547	[M+H]+	C7H8O3	Sarkomycin		O=C(O)C1C(=C)C(=O)CC1			0.0411547	0.0394028	0.0702522	0.00373647	0.0707774	0.00357418	0.236488	0.331389	0.257272	0.298385	0.537434	0.0280457	1.00748	0.0107453	3.51419	1.81319	0.286688	-1.80245	0.80855	0.61646	0.61646	0.0234675	0.0230637	0.0259485	0.0287356	0.121474	0.024239	0.504111	0.51418	0.530796	0.571678	0.569881	0.533959	0.0643164	0.0739523	0.0676032	0.0717792	0.0702143	0.073648
pos_631	1a	6.392	189.04826	[M+H]+	C10H8N2S	3-(isothiocyanatomethyl)-1H-indole	IUGVJHWSHLFGAU-UHFFFAOYSA-N	S=C=NCC1=CNC=2C=CC=CC21	Indoles and derivatives	Indoles	0.0598636	0.0573153	0.102189	0.00543506	0.102953	0.00519899	0.623748	0.380283	0.771526	0.113891	0.648849	0.0286386	1.00748	0.0107453	6.82694	2.77124	0.147574	-2.76049	0.80855	1e-05	1e-05	0.0341358	0.0335485	0.0377447	0.0417988	0.176696	0.035258	0.634959	0.653017	0.616752	0.67976	0.684679	0.623929	0.0935546	0.107571	0.0983355	0.10441	0.102134	0.107128
pos_890	1a	6.024	222.09818	[M+H]+	C9H19NOS2	N-hydroxy-8-(methylsulfanyl)octanimidothioic acid	VQXIERGSFOQSNS-UHFFFAOYSA-N	ON=C(S)CCCCCCCSC	Thioamides		0.0493988	0.047296	0.0843252	0.00448496	0.0849556	0.00429016	0.0318986	0.00224419	0.159607	0.198732	0.340314	0.153263	1.00748	0.0107453	1.13552	0.183349	0.88724	-0.172604	0.80855	0.02446	0.02446	0.0281685	0.0276838	0.0311465	0.0344919	0.145808	0.0290945	0.38628	0.0293327	0.386746	0.408412	0.431523	0.399591	0.0772003	0.0887664	0.0811455	0.086158	0.0842797	0.0884011
neg_1004	1b	3.949	508.09869	[M-H]-	C16H31NO11S3	8-(Methylthio)octyl glucosinolate; S,S-Dioxide	OZKVQSNRAFPWMK-SFQUDFHCSA-N	O=S(=O)(O)ON=C(SC1OC(CO)C(O)C(O)C1O)CCCCCCCCS(=O)(=O)C	Organooxygen compounds	Carbohydrates and carbohydrate conjugates	0.0478603	0.0458229	0.0816988	0.00434527	0.0823095	0.00415653	0.0870426	0.138378	0.307541	0.22542	0.552442	0.0353476	1.00748	0.0107453	2.41487	1.27194	0.417197	-1.2612	0.80855	0.61646	0.61646	0.0272912	0.0268216	0.0301764	0.0334176	0.141266	0.0281884	0.530482	0.577082	0.606492	0.509927	0.53253	0.558142	0.0747958	0.0860017	0.0786181	0.0834745	0.0816547	0.0856478
neg_849	1a	4.051	447.05356	[M-H]-	C16H20N2O9S2	[(Z)-[2-(1H-indol-3-yl)-1-{[(2S,3R,4S,5R,6R)-3,4,5-trihydroxy-6-(hydroxymethyl)oxan-2-yl]sulfanyl}ethylidene]amino]oxysulfonic acid	DNDNWOWHUWNBCK-BDBHUYAFNA-N	O=S(=O)(O)ON=C(SC1OC(CO)C(O)C(O)C1O)CC2=CNC=3C=CC=CC32	Organooxygen compounds	Carbohydrates and carbohydrate conjugates	1.95572	1.87247	3.33848	0.177562	3.36343	0.169849	22.2407	4.19252	24.2996	2.88139	26.7751	0.467806	1.00748	0.0107453	6.97029	2.80122	0.144539	-2.79047	0.80855	0.00011	0.00011	1.11521	1.09602	1.23311	1.36555	5.7726	1.15187	27.111	26.6818	27.5471	26.5614	26.4466	26.3026	3.0564	3.51431	3.21259	3.41104	3.33667	3.49985
neg_190	1a	4.883	223.06073	[M-H]-	C11H12O5	sinapate	PCMORTLOPMLEFB-ONEGZZNKSA-M	O=C([O-])C=CC=1C=C(OC)C(O)=C(OC)C1	Cinnamic acids and derivatives	Hydroxycinnamic acids and derivatives	0.152004	0.145533	0.259475	0.0138006	0.261415	0.0132011	1.88754	0.369711	2.02349	0.263407	1.76524	0.0778086	1.00748	0.0107453	7.53643	2.91388	0.133681	-2.90314	0.80855	0	0	0.0866768	0.0851853	0.0958402	0.106134	0.448662	0.0895261	1.67924	1.66396	1.76067	1.82667	1.84303	1.81787	0.237551	0.273141	0.249691	0.265115	0.259335	0.272017
neg_1038		5.059	533.09778	[M-H]-	C26H22N4O5S2	6-{5-[(2,4-dimethoxyphenyl)methylidene]-4-oxo-2-sulfanylidene-1,3-thiazolidin-3-yl}-3,6,17-triazatetracyclo[8.7.0.0?,?.0??,??]heptadeca-1(10),11,13,15-tetraene-4,7-dione	VTXUCYOVDGHROO-UHFFFAOYSA-N	O=C1C(SC(=S)N1N2C(=O)C3N(C(=O)C2)CC=4NC=5C=CC=CC5C4C3)=CC6=CC=C(OC)C=C6OC			0.114705	0.109823	0.195805	0.0104142	0.197269	0.00996185	0.714662	0.524655	0.713211	0.741375	0.804263	0.0411239	1.00748	0.0107453	3.64616	1.86638	0.276312	-1.85563	0.80855	0.61646	0.61646	0.065408	0.0642826	0.0723229	0.0800911	0.338569	0.0675582	0.858274	0.765981	0.761153	0.778302	0.823255	0.838614	0.179261	0.206118	0.188422	0.200061	0.195699	0.20527
neg_1083	1b	5.021	551.17725	[M-H]-	C26H32O13	4,8'-Oxylign-7-ene-3,3',4',7',9,9'-hexol; 9-Carboxylic acid, 3,3'-di-Me ether, 4'-O-?-D-glucopyranoside	FRTMBNNIFRBDDL-YWEYNIOJSA-N	O=C(O)C=CC1=CC=C(OC(CO)C(O)C2=CC=C(OC3OC(CO)C(O)C(O)C3O)C(OC)=C2)C(OC)=C1	Lignan glycosides		0.313616	0.300266	0.535352	0.0284735	0.539354	0.0272367	2.71193	0.358096	2.71385	0.508845	2.35483	0.0945421	1.00748	0.0107453	5.0675	2.34127	0.198811	-2.33053	0.80855	0	0	0.178832	0.175755	0.197739	0.218978	0.925684	0.184711	2.40568	2.27183	2.31283	2.48586	2.24075	2.41202	0.490118	0.563548	0.515165	0.546988	0.535063	0.561229
neg_1160	1a	5.484	593.15131	[M-H]-	C27H30O15	5-hydroxy-2-(4-hydroxyphenyl)-3-{[(2S,3R,4S,5R,6R)-3,4,5-trihydroxy-6-(hydroxymethyl)oxan-2-yl]oxy}-7-{[(2S,3R,4S,5R,6R)-3,4,5-trihydroxy-6-methyloxan-2-yl]oxy}chromen-4-one	JYXSWDCPHRTYGU-WCCKBPKENA-N	O=C1C(OC2OC(CO)C(O)C(O)C2O)=C(OC3=CC(OC4OC(C)C(O)C(O)C4O)=CC(O)=C13)C=5C=CC(O)=CC5			1.9413	1.85866	3.31386	0.176252	3.33863	0.168597	19.4128	2.29199	16.1133	2.20051	20.3541	0.553489	1.00748	0.0107453	5.36024	2.4223	0.187954	-2.41155	0.80855	0	0	1.10698	1.08793	1.22401	1.35548	5.73003	1.14337	21.1522	19.7134	19.8301	20.6705	20.1464	20.612	3.03386	3.48839	3.1889	3.38588	3.31207	3.47403
neg_1166		11.26	595.28906	[M-H]-	C27H49O12P	1-linoleoyl-sn-glycero-3-phospho-D-myo-inositol	SAHCQBPGXQFTRA-MUTGBQBKSA-N	O=C(OCC(O)COP(=O)(O)OC1C(O)C(O)C(O)C(O)C1O)CCCCCCCC=CCC=CCCCCC			0.044533	0.0426373	0.0760191	0.00404319	0.0765874	0.00386757	1.09134	0.220978	0.897277	0.136789	0.907708	0.0336551	1.00748	0.0107453	13.0797	3.70926	0.0770259	-3.69851	0.80855	0	0	0.0253939	0.024957	0.0280786	0.0310945	0.131446	0.0262287	0.922413	0.964032	0.877752	0.906543	0.904782	0.870729	0.069596	0.0800229	0.0731526	0.0776714	0.0759781	0.0796936
pos_2407	1a	5.168	611.16046	[M+H]+	C27H30O16	Quercetin-3-O-beta-L-rhamnopyranosyl-(1?6)-beta-D-glucopyranoside		O=C1C(OC2OC(COC3OC(C)C(O)C(O)C3O)C(O)C(O)C2O)=C(OC=4C=C(O)C=C(O)C14)C=5C=CC(O)=C(O)C5			0.09302	0.0890603	0.158788	0.00844536	0.159975	0.00807854	1.42627	0.557438	1.06498	0.51368	2.89579	0.0697658	1.00748	0.0107453	7.84458	2.9717	0.12843	-2.96095	0.80855	3e-05	3e-05	0.0530425	0.0521298	0.0586501	0.0649497	0.274562	0.0547862	2.89819	2.79368	2.9446	2.99226	2.84875	2.89726	0.145371	0.167151	0.1528	0.162239	0.158702	0.166463
neg_1286	1a	4.716	755.20416	[M-H]-	C33H40O20	3-{[(2S,3R,4R,5S,6S)-4,5-dihydroxy-6-(hydroxymethyl)-3-{[(2S,3R,4S,5R,6R)-3,4,5-trihydroxy-6-methyloxan-2-yl]oxy}oxan-2-yl]oxy}-2-(3,4-dihydroxyphenyl)-5-hydroxy-7-{[(2S,3S,4S,5R,6S)-3,4,5-trihydroxy-6-methyloxan-2-yl]oxy}chromen-4-one	WLPJMCCYDZFCBL-XBQVLDFANA-N	O=C1C(OC2OC(CO)C(O)C(O)C2OC3OC(C)C(O)C(O)C3O)=C(OC4=CC(OC5OC(C)C(O)C(O)C5O)=CC(O)=C14)C=6C=CC(O)=C(O)C6			0.0806282	0.077196	0.137634	0.00732029	0.138663	0.00700234	0.766587	0.378007	0.623021	0.299787	1.06902	0.0647105	1.00748	0.0107453	5.04818	2.33576	0.199572	-2.32502	0.80855	0.02446	0.02446	0.0459763	0.0451852	0.0508369	0.0562973	0.237986	0.0474877	1.13479	1.10477	1.00854	1.13742	1.03679	0.991833	0.126005	0.144883	0.132445	0.140626	0.13756	0.144287
pos_860	1a	6.722	219.05878	[M+H]+	C11H10N2OS	3-(Isothiocyanatomethyl)-1-methoxy-1H-indole	FLURSKCCKANNKS-UHFFFAOYSA-N	S=C=NCC1=CN(OC)C=2C=CC=CC21	Indoles and derivatives	Indoles	0.113021	0.10821	0.19293	0.0102613	0.194372	0.00981556	1.16993	0.198737	1.35678	0.26191	0.92638	0.0301794	1.00748	0.0107453	6.54828	2.71112	0.153854	-2.70037	0.80855	0	0	0.0644475	0.0633386	0.0712609	0.078915	0.333597	0.0665662	0.947394	0.873766	0.959631	0.914386	0.927019	0.936087	0.176629	0.203091	0.185655	0.197123	0.192826	0.202255
neg_71	1a	3.981	157.05019	[M-H]-	C7H10O4	?-isopropylmaleate	NJMGRJLQRLFQQX-HYXAFXHYSA-L	O=C([O-])C=C(C(=O)[O-])C(C)C	Fatty Acyls	Fatty acids and conjugates	0.193425	0.185192	0.330182	0.0175612	0.332651	0.0167985	5.58705	2.59871	4.02855	2.37498	5.93905	0.05598	1.00748	0.0107453	14.561	3.86404	0.0691898	-3.8533	0.80855	7e-05	7e-05	0.110296	0.108398	0.121957	0.135056	0.570922	0.113922	5.92707	6.03389	5.94994	5.92828	5.9353	5.85979	0.302284	0.347572	0.317732	0.337359	0.330004	0.346142
pos_1509	1a	4.781	307.0791	[M+Na]+	C13H16O7	benzoyl-?-D-glucoside	LVFCLUMIBMHAFL-HMUNZLOLSA-N	O=C(OC1OC(CO)C(O)C(O)C1O)C=2C=CC=CC2	Organooxygen compounds	Carbohydrates and carbohydrate conjugates	0.0787899	0.075436	0.134497	0.00715339	0.135502	0.00684269	1.42965	0.46158	1.37831	0.291141	1.15159	0.0468832	1.00748	0.0107453	10.4387	3.38388	0.0965131	-3.37313	0.80855	0	0	0.0449281	0.044155	0.0496779	0.0550138	0.23256	0.0464051	1.18317	1.12233	1.12097	1.18951	1.20473	1.08884	0.123133	0.14158	0.129425	0.13742	0.134424	0.140998
neg_476		11.462	315.10675	[M-H]-	C18H20O3S	UNPD91138	ITRHTRUTSDKDLI-LMZGWNOXNA-N	O=C(C=CC)C1OC(C=CC#CC=2SC=CC2)CCC1OC			0.0908947	0.0870254	0.15516	0.00825239	0.15632	0.00789396	0.897136	0.154924	0.876707	0.1957	0.764124	0.0422247	1.00748	0.0107453	5.71619	2.51505	0.17625	-2.50431	0.80855	0	0	0.0518306	0.0509387	0.0573101	0.0634657	0.268289	0.0535344	0.774672	0.80078	0.811855	0.698966	0.733544	0.764928	0.14205	0.163332	0.149309	0.158532	0.155076	0.16266
neg_523		10.329	329.047	[M-H]-	C20H10O5	UNPD175004	BZCRYNFMMAWCOK-UHFFFAOYSA-N	O=C1C=C(C(=O)C=2C=CC=CC12)C=3C(=O)C=4C=CC=CC4C(=O)C3O			0.111973	0.107207	0.191141	0.0101661	0.19257	0.00972456	0.844759	0.115641	0.934103	0.0735991	0.775233	0.0483409	1.00748	0.0107453	4.65327	2.21825	0.216509	-2.2075	0.80855	0	0	0.06385	0.0627514	0.0706002	0.0781834	0.330504	0.065949	0.85271	0.783823	0.771782	0.792361	0.712552	0.738172	0.174991	0.201208	0.183934	0.195296	0.191038	0.20038
neg_592	1a	6.385	349.08627	[M-H]-	C16H18N2O5S	2-Mercapto-1H-indole-3-acetic acid; Nitrile, S-?-D-glucopyranoside	SCFKIBJHMKQYQL-UHFFFAOYNA-N	N#CCC1=C(SC2OC(CO)C(O)C(O)C2O)NC=3C=CC=CC31	Organooxygen compounds	Carbohydrates and carbohydrate conjugates	0.209457	0.200541	0.357548	0.0190167	0.360221	0.0181908	2.83092	1.21593	2.90497	0.375288	2.20922	0.111869	1.00748	0.0107453	8.02114	3.00381	0.125603	-2.99306	0.80855	0	0	0.119438	0.117383	0.132065	0.14625	0.618242	0.123364	2.39462	2.21008	2.27567	2.13742	2.15234	2.08516	0.327338	0.37638	0.344066	0.36532	0.357356	0.374831
neg_597		3.815	351.12994	[M-H]-	C14H24O10	UNPD123486	RLSITCAUHUNHRO-MLXPWIEHNA-N	O=C(O)CC(OC1OC(CO)C(O)C(O)C1O)(C(=O)O)CC(C)C			0.0460734	0.0441121	0.0786485	0.00418304	0.0792365	0.00400135	0.137471	0.262582	0.221138	0.301277	0.604407	0.0331626	1.00748	0.0107453	2.27982	1.18892	0.441911	-1.17817	0.80855	0.10246	0.10246	0.0262723	0.0258202	0.0290498	0.03217	0.135992	0.0271359	0.649618	0.620832	0.570334	0.592477	0.56693	0.626252	0.0720033	0.0827908	0.0756829	0.080358	0.0786061	0.0824501
neg_696		7.868	385.19965	[M-H]-	C19H26N6O3	1-cyclopentyl-3-(2,3-dihydroxy-4-{[4-(pyridin-3-yl)-1H-1,2,3-triazol-1-yl]methyl}cyclopentyl)urea	DPTRJZRIVQSRAK-UHFFFAOYSA-N	O=C(NC1CCCC1)NC2CC(CN3N=NC(=C3)C=4C=NC=CC4)C(O)C2O			0.0733973	0.0702729	0.125291	0.0066638	0.126228	0.00637436	0.227682	0.285365	0.839806	1.37847	1.33762	0.0546913	1.00748	0.0107453	4.26003	2.09086	0.236495	-2.08012	0.80855	0.29078	0.29078	0.0418531	0.0411329	0.0462778	0.0512485	0.216643	0.043229	1.27052	1.33135	1.33303	1.29981	1.36185	1.42914	0.114705	0.13189	0.120567	0.128014	0.125224	0.131347
neg_771	1b	4.623	415.12463	[M+FA-H]-	C17H22O9	3-(3,4-Dihydroxyphenyl)-2-propenoic acid; 3'-O-?-D-Glucopyranoside, Et ester	XTNHQPBPEJLBPB-GQCTYLIANA-N	O=C(OCC)C=CC1=CC=C(O)C(OC2OC(CO)C(O)C(O)C2O)=C1	Organooxygen compounds	Carbohydrates and carbohydrate conjugates	0.0603328	0.0577646	0.10299	0.00547766	0.10376	0.00523974	0.940171	0.606499	0.742941	0.932082	0.855506	0.0240414	1.00748	0.0107453	8.17126	3.03056	0.123295	-3.01981	0.80855	0.00613	0.00617	0.0344034	0.0338114	0.0380405	0.0421264	0.178081	0.0355344	0.877913	0.868795	0.822375	0.836028	0.846768	0.881156	0.0942879	0.108414	0.0991063	0.105228	0.102934	0.107968
neg_776		5.829	416.10538	[M-H]-	C18H19N5O5S	N,N-diethyl-5-nitro-2-[(2-oxo-3-indolyl)hydrazo]benzenesulfonamide	YVCSNQGOMUOWQJ-UHFFFAOYSA-N	O=C1N=C2C=CC=CC2=C1NNC3=CC=C(C=C3S(=O)(=O)N(CC)CC)[N+](=O)[O-]			0.105926	0.101417	0.180819	0.0096171	0.18217	0.00919939	1.25443	0.402744	1.60764	0.324653	1.36127	0.0826409	1.00748	0.0107453	7.9142	2.98444	0.1273	-2.9737	0.80855	0	0	0.0604019	0.0593625	0.0667875	0.0739611	0.312656	0.0623875	1.34644	1.20619	1.42849	1.36088	1.41769	1.40792	0.165541	0.190342	0.174	0.184749	0.180721	0.189559
neg_782	1b	3.505	418.08481	[M-H]-	C13H25NO10S2	3-Methylpentyl glucosinolate; 6-Hydroxy	LBFMFUWDOVOBRT-NTEUORMPSA-N	O=S(=O)(O)ON=C(SC1OC(CO)C(O)C(O)C1O)CCC(CO)CC	Organooxygen compounds	Carbohydrates and carbohydrate conjugates	0.0809874	0.0775399	0.138248	0.00735291	0.139281	0.00703354	0.712525	1.02331	0.217354	0.403924	0.853429	0.0349496	1.00748	0.0107453	3.36309	1.74979	0.299569	-1.73904	0.80855	0.10246	0.10246	0.0461812	0.0453866	0.0510634	0.0565482	0.239046	0.0476993	0.864825	0.878774	0.85472	0.896776	0.804282	0.821194	0.126567	0.145529	0.133035	0.141253	0.138173	0.14493
neg_797	1a	4.461	422.05853	[M-H]-	C15H21NO9S2	[(Z)-(3-phenyl-1-{[(2S,3R,4R,5S,6R)-3,4,5-trihydroxy-6-(hydroxymethyl)oxan-2-yl]sulfanyl}propylidene)amino]oxysulfonic acid	CKIJIGYDFNXSET-WJDWOHSUNA-N	O=S(=O)(O)ON=C(SC1OC(CO)C(O)C(O)C1O)CCC=2C=CC=CC2			0.114229	0.109366	0.194992	0.0103709	0.19645	0.00992047	1.43395	0.388633	1.66266	0.237301	1.721	0.070162	1.00748	0.0107453	7.94036	2.9892	0.12688	-2.97846	0.80855	0	0	0.0651364	0.0640155	0.0720225	0.0797584	0.337163	0.0672776	1.72051	1.75824	1.8258	1.62182	1.67234	1.72727	0.178516	0.205262	0.187639	0.19923	0.194887	0.204417
neg_841		7.371	444.13663	[M-H]-	C16H23N5O10	UNPD147512	JOWDTKJALXWMTG-LNNACDDENA-N	O=C(O)C1OC(N2C=CC=NC2=O)C(O)C(O)C1NC(=O)C(NC(=O)C(N)CO)CO			0.0777384	0.0744292	0.132702	0.00705792	0.133694	0.00675137	0.953293	0.347404	1.06762	0.391147	0.820095	0.030788	1.00748	0.0107453	7.6145	2.92875	0.13231	-2.918	0.80855	0	0	0.0443285	0.0435657	0.0490149	0.0542795	0.229456	0.0457857	0.795703	0.780455	0.854756	0.812419	0.85632	0.820916	0.121489	0.139691	0.127698	0.135586	0.13263	0.139116
neg_851	1a	6.253	447.09366	[M-H]-	C21H20O11	2-(3,4-dihydroxyphenyl)-5-hydroxy-4-oxo-3-{[(2R,3R,4R,5R,6S)-3,4,5-trihydroxy-6-methyloxan-2-yl]oxy}chromen-7-olate	OXGUCUVFOIWWQJ-TUPRLDOISA-M	O=C1C(OC2OC(C)C(O)C(O)C2O)=C(OC=3C=C([O-])C=C(O)C13)C=4C=CC(O)=C(O)C4	Flavonoids	Flavonoid glycosides	0.0444801	0.0425866	0.0759287	0.00403838	0.0764963	0.00386297	0.107008	0.192563	0.363661	0.297179	0.591069	0.0249093	1.00748	0.0107453	3.09941	1.63199	0.325054	-1.62125	0.80855	0.61646	0.61646	0.0253637	0.0249273	0.0280452	0.0310575	0.131289	0.0261975	0.622465	0.587031	0.557057	0.569119	0.600244	0.610501	0.0695132	0.0799277	0.0730656	0.077579	0.0758877	0.0795988
neg_854	1a	5.249	448.07755	[M-H]-	C14H27NO9S3	[(E)-[7-(methylsulfanyl)-1-{[(2R,3R,4R,5R,6S)-3,4,5-trihydroxy-6-(hydroxymethyl)oxan-2-yl]sulfanyl}heptylidene]amino]oxysulfonic acid	ZAKICGFSIJSCSF-CEQIJTSBNA-N	O=S(=O)(O)ON=C(SC1OC(CO)C(O)C(O)C1O)CCCCCCSC	Organooxygen compounds	Carbohydrates and carbohydrate conjugates	0.11749	0.112488	0.200558	0.010667	0.202057	0.0102036	0.891269	0.462294	0.955488	0.74818	1.34918	0.630063	1.00748	0.0107453	4.60405	2.2029	0.218824	-2.19216	0.80855	0.00145	0.00147	0.0669957	0.0658429	0.0740784	0.0820351	0.346787	0.069198	1.51839	0.0697644	1.55592	1.68061	1.67486	1.59556	0.183612	0.211121	0.192995	0.204917	0.20045	0.210252
neg_890	1a	6.025	462.09317	[M-H]-	C15H29NO9S3	7-(Methylthio)heptyl glucosinolate	SJHVRBSHKTUXLG-LFIBNONCSA-N	O=S(=O)(O)ON=C(SC1OC(CO)C(O)C(O)C1O)CCCCCCCSC	Organooxygen compounds	Carbohydrates and carbohydrate conjugates	0.510117	0.488403	0.870784	0.0463139	0.877294	0.0443023	7.44079	2.54588	9.80881	3.10281	12.0925	0.323105	1.00748	0.0107453	9.90463	3.3081	0.101718	-3.29736	0.80855	0	0	0.290883	0.285877	0.321635	0.356181	1.50568	0.300445	12.2087	11.9311	12.4393	12.4067	11.5925	11.9767	0.797209	0.916647	0.837949	0.889711	0.870315	0.912875
neg_986		7.441	504.10403	[M-H]-	C16H27NO15S	6-{[3-acetamido-6-(hydroxymethyl)-2-methoxy-5-(sulfooxy)oxan-4-yl]oxy}-4,5-dihydroxy-3-methoxyoxane-2-carboxylic acid	FPJHWYCPAOPVIV-UHFFFAOYSA-N	O=C(O)C1OC(OC2C(OS(=O)(=O)O)C(OC(OC)C2NC(=O)C)CO)C(O)C(O)C1OC			0.0597265	0.057184	0.101955	0.00542261	0.102717	0.00518708	0.224951	0.312238	0.466419	0.357416	0.654189	0.0344791	1.00748	0.0107453	3.39058	1.76153	0.29714	-1.75079	0.80855	1	1	0.0340576	0.0334716	0.0376582	0.041703	0.176291	0.0351772	0.614886	0.708662	0.657416	0.629527	0.637398	0.677243	0.0933402	0.107324	0.0981102	0.104171	0.1019	0.106883
neg_99	1a	3.415	173.04515	[M-H]-	C7H10O5	(2S)-2-isopropyl-3-oxobutanedioate	HIIZAGQWABAMRR-BYPYZUCNSA-L	O=C([O-])C(=O)C(C(=O)[O-])C(C)C	Keto acids and derivatives	Short-chain keto acids and derivatives	0.0957465	0.0916707	0.163442	0.0086929	0.164664	0.00831532	0.530015	0.380668	0.525251	0.400419	0.731433	0.0238334	1.00748	0.0107453	3.22826	1.69076	0.31208	-1.68001	0.80855	0.29078	0.29078	0.0545972	0.0536578	0.0603692	0.0668534	0.282609	0.056392	0.73136	0.741683	0.713163	0.694437	0.75682	0.751133	0.149632	0.17205	0.157279	0.166994	0.163354	0.171342
pos_109	1a	2.907	124.03938	[M+H]+	C6H5NO2	nicotinate	PVNIIMVLHYAWGP-UHFFFAOYSA-M	O=C([O-])C=1C=NC=CC1	Pyridines and derivatives	Pyridinecarboxylic acids and derivatives	0.216254	0.207049	0.369152	0.0196339	0.371912	0.0187811	1.6378	1.68561	1.41963	1.44534	0.793965	1.03124	1.00748	0.0107453	4.14115	2.05003	0.243284	-2.03929	0.80855	1	1	0.123314	0.121192	0.136351	0.150996	0.638305	0.127368	0.128033	0.12841	0.128498	2.12688	0.128272	2.1237	0.337961	0.388594	0.355232	0.377175	0.368953	0.386995
pos_1625	1a	10.355	325.23758	[M+H]+	C19H32O4	Glycerol 1-alkanoates; Glycerol 1-(7Z,10Z,13Z-hexadecatrienoate)	CMKZRSCSOAUETD-IUQGRGSQSA-N	O=C(OCC(O)CO)CCCCCC=CCC=CCC=CCC	Glycerolipids	Monoradylglycerols	0.0835114	0.0799565	0.142556	0.00758207	0.143622	0.00725274	0.633459	0.319681	0.706289	0.343309	0.822083	0.034217	1.00748	0.0107453	4.69901	2.23236	0.214402	-2.22161	0.80855	0.02446	0.02446	0.0476205	0.046801	0.0526549	0.0583105	0.246496	0.0491859	0.82497	0.847144	0.78916	0.87608	0.800455	0.794691	0.130511	0.150064	0.137181	0.145655	0.142479	0.149447
pos_615		8.988	187.11533	[M+H]+	C10H18OS	8-Mercapto-p-menthan-3-one	RVOKNSFEAOYULQ-UHFFFAOYNA-N	O=C1CC(C)CCC1C(S)(C)C			0.0563002	0.0539036	0.0961059	0.00511153	0.0968244	0.00488952	0.907421	0.26988	0.977293	0.249488	1.20789	0.0280754	1.00748	0.0107453	9.8054	3.29358	0.102747	-3.28283	0.80855	0	0	0.0321039	0.0315514	0.0354979	0.0393107	0.166178	0.0331592	1.21431	1.18769	1.18731	1.25971	1.20988	1.18842	0.0879857	0.101168	0.092482	0.0981948	0.0960541	0.100751
pos_1287	1a	11.404	277.13812	[M+H]+	C11H20N2O6	L-saccharopine	ZDGJAHTZVHVLOT-YZYOREDDNA-N	O=C(O)CCC(NCCCCC(N)C(=O)O)C(=O)O	Carboxylic acids and derivatives	Amino acids, peptides, and analogues	0.0803948	0.0769725	0.137236	0.0072991	0.138262	0.00698207	1.10277	0.107137	1.22197	0.180599	1.26225	0.0400968	1.00748	0.0107453	8.46987	3.08234	0.118948	-3.0716	0.80855	0	0	0.0458433	0.0450544	0.0506898	0.0561343	0.237297	0.0473503	1.2311	1.28766	1.22784	1.30966	1.22013	1.29713	0.125641	0.144464	0.132061	0.140219	0.137162	0.14387
pos_1329		5.744	281.08588	[M+H]+	C10H16O9	UNPD107780	JHZXMTZJWGLQRP-SMYHXCGINA-N	O=C(O)CC(=O)OCC1OC(OC)C(O)C(O)C1O			0.110022	0.105339	0.187811	0.00998901	0.189215	0.00955515	1.56607	0.477531	1.30995	0.330386	1.26042	0.0224507	1.00748	0.0107453	7.65667	2.93672	0.131582	-2.92597	0.80855	0	0	0.0627377	0.0616582	0.0693703	0.0768213	0.324747	0.0648001	1.22681	1.26415	1.28409	1.27218	1.23943	1.27583	0.171942	0.197703	0.180729	0.191893	0.18771	0.196889
pos_1466	1a	4.003	298.09711	[M+H]+	C11H15N5O3S	5-methylthioadenosine	WUUGFSXJNOTRMR-IOSLPCCCSA-N	OC1C(O)C(OC1N2C=NC=3C(=NC=NC32)N)CSC	5'-deoxyribonucleosides	5'-deoxy-5'-thionucleosides	0.109543	0.10488	0.186994	0.00994553	0.188392	0.00951355	0.894229	0.0938157	0.906217	0.167982	0.874126	0.0396562	1.00748	0.0107453	4.81419	2.26729	0.209272	-2.25655	0.80855	0	0	0.0624646	0.0613898	0.0690683	0.0764869	0.323333	0.064518	0.844633	0.89129	0.836862	0.924832	0.836567	0.910571	0.171194	0.196842	0.179943	0.191058	0.186893	0.196032
pos_1535		3.775	310.16504	[M+H]+	C16H23NO5	Fulvine	PSUFRPOAICRSTC-RWZJHLJVNA-N	O=C1OCC2=CCN3CCC(OC(=O)C(C)C(O)(C)C1C)C23			0.0579964	0.0555276	0.0990014	0.00526553	0.0997415	0.00503683	0.327625	0.354526	0.36389	0.272175	0.834137	0.0360478	1.00748	0.0107453	3.49245	1.80424	0.288473	-1.79349	0.80855	0.01635	0.0166	0.0330711	0.032502	0.0365673	0.040495	0.171185	0.0341582	0.779923	0.860173	0.808508	0.880649	0.841872	0.833698	0.0906365	0.104216	0.0952683	0.101153	0.098948	0.103787
pos_1572		9.785	316.28479	[M+H]+	C18H37NO3	Dehydrophytosphingosine	CQKNELOTFUSOTP-ZHACJKMWNA-N	OCC(N)C(O)C(O)CCCC=CCCCCCCCCC			0.0687162	0.0657911	0.1173	0.0062388	0.118177	0.00596782	0.864574	0.234057	0.847712	0.334092	0.547795	0.0166934	1.00748	0.0107453	7.29872	2.86764	0.138035	-2.8569	0.80855	0	0	0.0391838	0.0385096	0.0433263	0.04798	0.202826	0.0404719	0.555775	0.569113	0.539604	0.550296	0.552165	0.519817	0.107389	0.123479	0.112877	0.11985	0.117237	0.12297
pos_1591	1a	10.143	318.30032	[M+H]+	C18H39NO3	2-Amino-1,3,4-octadecanetriol; (2S,3R,4R)-form|2-Amino-1,3,4-octadecanetriol; (2S,3R,4S)-form|2-Amino-1,3,4-octadecanetriol; (2S,3S,4S)-form	AERBNCYCJBRYDG-UHFFFAOYNA-N	OCC(N)C(O)C(O)CCCCCCCCCCCCCC	Organonitrogen compounds	Amines	0.0546088	0.0522842	0.0932187	0.00495797	0.0939156	0.00474263	0.41013	0.298157	0.598094	0.164104	0.405431	0.00967125	1.00748	0.0107453	5.40784	2.43505	0.186299	-2.42431	0.80855	0.00014	0.00014	0.0311394	0.0306036	0.0344314	0.0381297	0.161186	0.0321631	0.403499	0.41368	0.406622	0.400267	0.417769	0.390748	0.0853424	0.0981284	0.0897036	0.0952449	0.0931684	0.0977246
pos_1637		5.673	328.07965	[M+H]+	C11H14N5O5P	carbovir monophosphate	OJDRNVIJFVCXOM-RQJHMYQMSA-N	O=C1NC(=NC2=C1N=CN2C3C=CC(COP(=O)(O)O)C3)N			0.0406731	0.0389417	0.0694301	0.00369274	0.0699491	0.00353235	0.257924	0.26454	0.286112	0.21181	0.441955	0.0298398	1.00748	0.0107453	3.91787	1.97007	0.257149	-1.95933	0.80855	0.61646	0.61646	0.0231929	0.0227938	0.0256448	0.0283993	0.120052	0.0239553	0.412557	0.491475	0.450332	0.424937	0.455055	0.417374	0.0635637	0.0730868	0.066812	0.0709392	0.0693926	0.0727861
pos_1667		4.729	333.15588	[M+H]+	C16H20N4O4	Tryptophyl-Glutamine	NZCPCJCJZHKFGZ-UHFFFAOYNA-N	O=C(N)CCC(NC(=O)C(N)CC1=CNC=2C=CC=CC21)C(=O)O			0.0943945	0.0903763	0.161134	0.00857014	0.162339	0.0081979	1.43353	0.638172	1.21788	0.403017	0.857642	0.0205709	1.00748	0.0107453	8.22733	3.04043	0.122455	-3.02968	0.80855	1e-05	1e-05	0.0538263	0.0529001	0.0595167	0.0659094	0.278619	0.0555957	0.817665	0.866009	0.858166	0.871068	0.859019	0.873927	0.147519	0.169621	0.155058	0.164636	0.161047	0.168923
pos_1747		11.349	347.1723	[M+H]+	C17H22N4O4	CNP0438238	MFZJEGRTMHSKNK-UHFFFAOYSA-N	N#CCCN1N=C(C(=C1C)C2C=CC(NC(=O)COCC(=O)O)C2)C			0.063708	0.0609961	0.108751	0.0057841	0.109564	0.00553287	0.517364	0.252551	0.496762	0.263071	0.733273	0.0309036	1.00748	0.0107453	4.66259	2.22113	0.216076	-2.21039	0.80855	0.02446	0.02446	0.036328	0.0357029	0.0401686	0.0444831	0.188043	0.0375222	0.713951	0.718763	0.726125	0.795166	0.729552	0.716081	0.0995626	0.114479	0.104651	0.111115	0.108693	0.114008
pos_1795		5.487	358.0867	[M+H]+	C17H15N3O4S	N-(1,3-benzodioxol-5-yl)-3-ethyl-5-methyl-4-oxo-6-thieno[2,3-d]pyrimidinecarboxamide	OZWVGXILNZHMJF-UHFFFAOYSA-N	O=C(NC1=CC=C2OCOC2=C1)C=3SC=4N=CN(C(=O)C4C3C)CC			0.0503983	0.0482529	0.0860312	0.0045757	0.0866744	0.00437695	0.304138	0.215234	0.287808	0.19938	0.512914	0.0830383	1.00748	0.0107453	3.4403	1.78253	0.292846	-1.77179	0.80855	0.29078	0.29078	0.0287384	0.0282439	0.0317767	0.0351898	0.148758	0.0296832	0.440514	0.541244	0.659562	0.52622	0.45077	0.459177	0.0787622	0.0905623	0.0827872	0.0879012	0.0859848	0.0901897
pos_1893	1b	6.32	376.10062	[M+H]+	C12H18N5O7P	N,N-Dimethyladenosine; 5'-Phosphate	OWRDTHWSVNWFAZ-UHFFFAOYSA-N	O=P(O)(O)OCC1OC(N2C=NC=3C2=NC=NC3N(C)C)C(O)C1O	Purine nucleotides	Purine ribonucleotides	0.067882	0.0649923	0.115876	0.00616305	0.116743	0.00589536	0.491957	0.256739	0.801156	0.185966	0.431729	0.303676	1.00748	0.0107453	5.57971	2.48019	0.180561	-2.46945	0.80855	3e-05	3e-05	0.0387081	0.0380421	0.0428003	0.0473975	0.200363	0.0399806	0.650377	0.634976	0.0403354	0.626334	0.0402644	0.598087	0.106086	0.121979	0.111507	0.118395	0.115814	0.121477
pos_1902	1a	4.905	377.16034	[M+H]+	C20H24O7	4,8'-Oxylign-7-ene-3,3',4',7',9,9'-hexol; 3,3'-Di-Me ether	FYEZJIXULOZDRT-ONEGZZNKSA-N	OC1=CC=C(C=C1OC)C(O)C(OC2=CC=C(C=CCO)C=C2OC)CO			0.0825434	0.0790296	0.140904	0.00749417	0.141957	0.00716867	0.89478	0.404262	0.907533	0.487253	0.920907	0.0551538	1.00748	0.0107453	6.39554	2.67707	0.157528	-2.66632	0.80855	7e-05	7e-05	0.0470684	0.0462585	0.0520445	0.0576346	0.243639	0.0486157	0.932257	0.894387	0.98558	0.976234	0.897122	0.839863	0.128998	0.148325	0.135591	0.143966	0.140828	0.147715
pos_2249		3.722	501.03448	[M+ACN+H]+	C10H15N5O10P2S	GDP-beta-S	QJXJXBXFIOTYHB-UUOKFMHZSA-N	O=C1NC(=NC2=C1N=CN2C3OC(COP(=O)(O)OP(=S)(O)O)C(O)C3O)N			0.0499687	0.0478416	0.0852979	0.00453669	0.0859356	0.00433964	0.254784	0.243783	0.48342	0.262694	0.573068	0.0890368	1.00748	0.0107453	4.32721	2.11344	0.232823	-2.10269	0.80855	0.29078	0.29078	0.0284935	0.0280032	0.0315058	0.0348898	0.14749	0.0294302	0.49772	0.513228	0.585926	0.70653	0.646053	0.488953	0.0780908	0.0897904	0.0820815	0.0871519	0.0852519	0.0894209
pos_2181		10.358	469.27982	[M+H]+	C25H40O8	UNPD77481	WCKOGWVWLFJJJX-CYCORWACNA-N	O=C(O)CC(OC)C(C(=O)C(C=C(C)C1OC(=O)C(O)C(O)C=CC(C)CCCC1C)C)C			0.0565707	0.0541626	0.0965678	0.0051361	0.0972897	0.00491301	0.27171	0.26152	0.41863	0.200158	0.504329	0.0297415	1.00748	0.0107453	3.57438	1.83769	0.28186	-1.82695	0.80855	0.29078	0.29078	0.0322581	0.0317031	0.0356685	0.0394996	0.166977	0.0333186	0.496249	0.546591	0.484315	0.536728	0.476749	0.485342	0.0884085	0.101654	0.0929264	0.0986667	0.0965157	0.101236
pos_2263		10.731	505.22873	[M+H]+	C23H36O12	Furcatoside C	YYQCJTVJAARIPW-JZMUERDVNA-N	O=C(OCC1(O)CCC2C(=COC(OC(=O)CC(C)C)C21)COC3OC(CO)C(O)C(O)C3O)C			0.0487398	0.046665	0.0832001	0.00442512	0.0838221	0.00423292	0.392828	0.28357	0.186645	0.247445	0.442345	0.0264037	1.00748	0.0107453	3.4824	1.80008	0.289305	-1.78934	0.80855	1	1	0.0277927	0.0273145	0.0307309	0.0340317	0.143862	0.0287064	0.461348	0.404812	0.465615	0.461774	0.414371	0.446147	0.0761703	0.0875821	0.0800628	0.0850085	0.0831552	0.0872217
pos_2368	1a	6.693	575.17615	[M+H]+	C28H30O13	SW75		O=C1C=C(OC)C(=O)C2=C1C(O)=C3C(=O)C4(O)C(=O)C(C(=O)C)C(O)C(OC5OC(C)C(O)CC5)C4(O)CC3=C2C			0.207404	0.198575	0.354045	0.0188304	0.356692	0.0180125	2.6179	0.844914	2.5236	0.556533	1.9972	0.0357217	1.00748	0.0107453	7.26109	2.86019	0.13875	-2.84944	0.80855	0	0	0.118267	0.116232	0.130771	0.144817	0.612183	0.122155	2.02469	1.96961	2.02617	2.02434	1.93988	1.99853	0.32413	0.372692	0.340695	0.36174	0.353854	0.371158
pos_581	1b	5.968	182.19046	[M+H]+	C12H23N	Dodecanoic acid; Nitrile	VXCUURYYWGCLIH-UHFFFAOYSA-N	N#CCCCCCCCCCCC	Organonitrogen compounds	Organic cyanides	0.144658	0.138501	0.246936	0.0131337	0.248782	0.0125632	2.88732	0.860123	1.52685	0.596688	1.81291	0.132695	1.00748	0.0107453	8.93789	3.15993	0.11272	-3.14919	0.80855	3e-05	3e-05	0.0824881	0.0810687	0.0912087	0.101005	0.42698	0.0851998	1.77759	1.57015	1.88293	1.83814	1.95726	1.85139	0.226072	0.259942	0.237625	0.252303	0.246803	0.258872
pos_662	1a	6.309	192.06578	[M+H]+	C10H9NO3	(2-hydroxy-3H-indol-3-yl)acetic acid	ILGMGHZPXRDCCS-UHFFFAOYSA-N	O=C(O)CC1C(O)=NC=2C=CC=CC21	Indoles and derivatives	Indolyl carboxylic acids and derivatives	0.0462893	0.0443188	0.079017	0.00420264	0.0796078	0.0040201	0.468208	0.251064	0.682255	0.114029	0.505684	0.0140196	1.00748	0.0107453	7.27984	2.86391	0.138393	-2.85316	0.80855	1e-05	1e-05	0.0263954	0.0259412	0.0291859	0.0323207	0.136629	0.0272631	0.507848	0.504448	0.521785	0.505136	0.480397	0.514492	0.0723406	0.0831787	0.0760375	0.0807345	0.0789744	0.0828364
pos_669	1a	5.15	193.04964	[M+H]+	C10H8O4	7-Hydroxy-6-methoxy-2H-1-benzopyran-2-one	RODXRVNMMDRFIK-UHFFFAOYSA-N	O=C1OC=2C=C(O)C(OC)=CC2C=C1	Coumarins and derivatives	Hydroxycoumarins	0.0837922	0.0802253	0.143036	0.00760755	0.144105	0.00727712	0.821311	0.64975	0.766041	0.450013	1.00235	0.0182184	1.00748	0.0107453	5.54881	2.47218	0.181566	-2.46143	0.80855	0.00143	0.00144	0.0477805	0.0469584	0.0528319	0.0585065	0.247325	0.0493513	1.02537	1.00538	1.01226	0.992641	1.00629	0.972147	0.13095	0.150569	0.137642	0.146144	0.142958	0.149949
pos_755		4.807	204.1132	[M+H]+	C11H13N3O	4-aminoantipyrine	RLFWWDJHLFCNIJ-UHFFFAOYSA-N	O=C1C(N)=C(N(N1C=2C=CC=CC2)C)C			0.0397944	0.0381004	0.0679301	0.00361296	0.068438	0.00345604	1.18743	0.272045	1.44057	0.520685	1.01504	0.0160077	1.00748	0.0107453	19.3434	4.27377	0.0520837	-4.26303	0.80855	0.00011	0.00011	0.0226918	0.0223014	0.0250908	0.0277858	0.117459	0.0234378	0.99516	1.02388	1.00844	1.04189	1.01106	1.0098	0.0621905	0.0715079	0.0653686	0.0694066	0.0678935	0.0712136
pos_770	1a	7.073	205.09723	[M+H]+	C11H12N2O2	Tryptophan|Tryptophan; (R)-form|Tryptophan; (S)-form|Tryptophan; (?)-form	QIVBCDIJIAJPQS-UHFFFAOYSA-N	O=C(O)C(N)CC1=CNC=2C=CC=CC21	Indoles and derivatives	Indolyl carboxylic acids and derivatives	0.0964413	0.092336	0.164628	0.00875598	0.165859	0.00837567	1.04992	0.170975	1.06112	0.226554	1.0437	0.041954	1.00748	0.0107453	6.41156	2.68067	0.157134	-2.66993	0.80855	0	0	0.0549934	0.0540471	0.0608073	0.0673386	0.28466	0.0568013	0.993103	1.03327	1.03061	1.11786	1.05884	1.02849	0.150718	0.173299	0.15842	0.168206	0.164539	0.172586
pos_830		4.826	215.12566	[M+H]+	C7H14N6O2	({2-[(carbamoylamino)imino]pentan-3-ylidene}amino)urea	AUDMMHFKJGYBGN-UHFFFAOYSA-N	O=C(N)NN=C(C(=NNC(=O)N)CC)C			10.8046	11.7477	0.0976543	0.00519389	0.0983844	0.00496829	0.106527	0.172425	0.0367982	0.000968979	0.461312	0.0158142	1.00748	0.0107453	0.733839	-0.446464	1.37288	0.45721	0.80855	0.00323	0.00323	21.4449	21.6861	21.4541	0.039944	0.168855	0.0336935	0.464191	0.452917	0.488461	0.454391	0.465756	0.442156	0.0894032	0.102798	0.093972	0.0997769	0.0976017	0.102375
pos_861	1a	5.739	219.10165	[M+H]+	C13H14O3	5-Acetyl-2,3-dihydro-7-hydroxy-2-isopropenylbenzofuran	GWXUAIFBKMNTQY-UHFFFAOYSA-N	O=C(C1=CC(O)=C2OC(C(=C)C)CC2=C1)C	Benzene and substituted derivatives	Acetophenones	0.0995643	0.095326	0.169959	0.00903951	0.17123	0.00864689	1.10969	0.358361	0.950567	0.243677	0.855674	0.0290601	1.00748	0.0107453	6.06104	2.59957	0.166222	-2.58882	0.80855	0	0	0.0567742	0.0557973	0.0627763	0.0695191	0.293878	0.0586406	0.843667	0.855264	0.887069	0.891442	0.840838	0.815762	0.155599	0.17891	0.16355	0.173653	0.169867	0.178174
pos_927		6.182	228.23239	[M+H]+	C14H29NO	Halaminol A;(+)-Halaminol A	KLWPMNOQFSPVII-DUXBJXIBNA-N	OC(CCCCCCCCCC=C)C(N)C			0.0585726	0.0560792	0.099985	0.00531785	0.100732	0.00508687	0.802499	0.226742	0.605134	0.399625	0.68985	0.0136468	1.00748	0.0107453	7.03922	2.81542	0.143123	-2.80467	0.80855	5e-05	5e-05	0.0333996	0.0328249	0.0369306	0.0408973	0.172885	0.0344976	0.671326	0.699761	0.702843	0.699765	0.67494	0.690469	0.0915369	0.105251	0.0962148	0.102158	0.099931	0.104818
neg_1023	1a	6.146	519.18732	[M-H]-	C26H32O11	4,7'-Epoxy-3,8'-lign-7-ene-3',4',5,9,9'-pentol; 3',5-Di-Me ether, 9'-O-?-D-glucopyranoside	HCCQMPYJVVKWJT-ARJAWSKDSA-N	OC1=CC=C(C=C1OC)C2OC3=C(OC)C=C(C=CCO)C=C3C2COC4OC(CO)C(O)C(O)C4O	2-arylbenzofuran flavonoids		0.121571	0.116396	0.207524	0.0110375	0.209076	0.0105581	1.33468	0.284195	1.18389	0.210635	0.950734	0.0347009	1.00748	0.0107453	6.06812	2.60125	0.166028	-2.59051	0.80855	0	0	0.0693228	0.06813	0.0766516	0.0848847	0.358833	0.0716017	0.916291	0.956364	0.96715	1.00937	0.924039	0.931186	0.18999	0.218454	0.199699	0.212035	0.207412	0.217555
pos_151		4.058	130.06517	[M+H]+	C9H7N	3-Phenyl-2-propenenitrile	ZWKNLRXFUTWSOY-DAXSKMNVSA-N	N#CC=CC=1C=CC=CC1			0.48756	0.466806	0.832279	0.044266	0.838501	0.0423433	2.26068	2.12103	3.49816	1.63631	4.89514	0.157777	1.00748	0.0107453	3.45968	1.79064	0.291205	-1.77989	0.80855	0.29078	0.29078	0.27802	0.273236	0.307412	0.340431	1.4391	0.287159	4.89465	5.0669	5.04205	4.63067	4.8999	4.83669	0.761957	0.876114	0.800896	0.850369	0.83183	0.872508
neg_1280	1a	4.952	739.21008	[M-H]-	C33H40O19	Kaempferol 3,7-diglycosides; 3-O-[?-L-Rhamnofuranosyl-(1?6)-?-D-galactofuranoside], 7-O-?-L-rhamnofuranoside	VTILPGAQJUNKOA-UHFFFAOYSA-N	O=C1C(OC2OC(C(O)COC3OC(C(O)C)C(O)C3O)C(O)C2O)=C(OC4=CC(OC5OC(C(O)C)C(O)C5O)=CC(O)=C14)C=6C=CC(O)=CC6	Flavonoids	Flavonoid glycosides	1.31365	1.25773	2.24244	0.119267	2.2592	0.114087	13.3217	2.96894	12.982	2.62267	12.6995	0.554858	1.00748	0.0107453	5.86497	2.55212	0.171778	-2.54138	0.80855	0	0	0.749079	0.73619	0.828271	0.917236	3.87743	0.773704	12.3707	12.4268	13.1286	11.8766	13.1839	13.2103	2.05297	2.36054	2.15788	2.29118	2.24123	2.35083
neg_572	1a	3.961	343.06741	[M-H]-	C8H17N4O9P	Bluensidine 6-phosphate		O=C(OC1C(O)C(O)C(OP(=O)(O)O)C(N=C(N)N)C1O)N			0.0482416	0.046188	0.0823497	0.00437989	0.0829653	0.00418965	0.852271	0.534404	0.719884	0.386729	0.581269	0.0242058	1.00748	0.0107453	9.54561	3.25484	0.105543	-3.24409	0.80855	0.00021	0.00021	0.0275086	0.0270353	0.0304168	0.0336839	0.142392	0.0284129	0.568017	0.621165	0.599021	0.564073	0.5772	0.558141	0.0753917	0.0866869	0.0792445	0.0841396	0.0823053	0.0863302
neg_656	1a	4.166	371.09808	[M-H]-	C16H20O10	8-C-Glucosyl-3,4-dihydro-5,7-dihydroxy-6-methoxycoumarin	RZBAIHHCKARBBR-UHFFFAOYNA-N	O=C1OC=2C(=C(O)C(OC)=C(O)C2C3OC(CO)C(O)C(O)C3O)CC1	Organooxygen compounds	Carbohydrates and carbohydrate conjugates	0.0609241	0.0583306	0.103999	0.00553134	0.104777	0.00529109	0.419519	0.442078	0.428216	0.303707	0.638745	0.0138133	1.00748	0.0107453	4.07569	2.02704	0.247192	-2.0163	0.80855	0.61646	0.61646	0.0347405	0.0341427	0.0384133	0.0425392	0.179826	0.0358826	0.629811	0.654339	0.642969	0.638441	0.616765	0.650145	0.0952118	0.109476	0.100077	0.10626	0.103943	0.109026
pos_613	1a	8.675	187.08690000000001	[M+H]+	C11H10N2O	1H-Indole-3-acetic acid; N-Methoxy, nitrile	LIJIPBYXIXTNLE-UHFFFAOYSA-N	N#CCC1=CN(OC)C=2C=CC=CC21	Indoles and derivatives	Indoles	0.222327	0.212863	0.379518	0.0201852	0.382355	0.0193085	2.17629	0.404088	2.55117	0.418078	1.75747	0.106149	1.00748	0.0107453	6.22825	2.63883	0.161759	-2.62808	0.80855	0	0	0.126777	0.124595	0.140179	0.155236	0.656229	0.130944	1.92295	1.64558	1.71014	1.8257	1.66207	1.77839	0.347451	0.399506	0.365207	0.387767	0.379313	0.397862
pos_1275		3.48	276.13803	[M+H]+	C11H21N3O3S	3-{2-[(2-hydroxyethyl)sulfanyl]-1H-imidazol-5-yl}-2-(trimethylamino)propanoic acid	MTXCVOFNPTWPLP-UHFFFAOYSA-N	O=C(O)C(CC1=CN=C(SCCO)N1)N(C)(C)C			0.0495557	0.0474462	0.084593	0.0044992	0.0852254	0.00430378	0.501823	0.105061	0.468639	0.096994	0.440998	0.0208659	1.00748	0.0107453	5.73607	2.52006	0.175639	-2.50932	0.80855	0	0	0.028258	0.0277718	0.0312454	0.0346015	0.146271	0.0291869	0.446191	0.418014	0.423813	0.476691	0.445743	0.435535	0.0774455	0.0890484	0.0814032	0.0864317	0.0845474	0.0886819
pos_771	1a	6.043	205.09731	[M+H]+	C11H12N2O2	Tryptophan|Tryptophan; (R)-form|Tryptophan; (S)-form|Tryptophan; (?)-form	QIVBCDIJIAJPQS-UHFFFAOYSA-N	O=C(O)C(N)CC1=CNC=2C=CC=CC21	Indoles and derivatives	Indolyl carboxylic acids and derivatives	0.147506	0.141227	0.251797	0.0133922	0.253679	0.0128105	4.19909	0.710121	5.05514	0.622497	3.45279	0.143389	1.00748	0.0107453	18.3764	4.19978	0.0548245	-4.18904	0.80855	0	0	0.0841119	0.0826646	0.0930042	0.102994	0.435385	0.086877	3.30276	3.44015	3.39425	3.62537	3.62832	3.32586	0.230522	0.265059	0.242302	0.25727	0.251661	0.263968
pos_1462		3.229	297.0582	[M+H]+	C10H20N2S4	Disulfiram	AUZONCFQVSMFAP-UHFFFAOYSA-N	S=C(SSC(=S)N(CC)CC)N(CC)CC			0.0592709	0.0567478	0.101177	0.00538125	0.101933	0.00514752	0.0382734	0.00269268	0.0381257	0.00100393	0.447432	0.0241121	1.00748	0.0107453	0.377551	-1.40526	2.66845	1.416	0.80855	0	0	0.0337979	0.0332163	0.0373709	0.0413849	0.174947	0.0349089	0.442819	0.454891	0.456429	0.401161	0.467416	0.461878	0.0926283	0.106506	0.0973619	0.103376	0.101122	0.106068
pos_1711	1a	3.714	342.10406	[M+H]+	C12H23NO6S2	(2S,3R,4S,5S,6R)-2-{[(1E)-1-(hydroxyimino)-5-(methylsulfanyl)pentyl]sulfanyl}-6-(hydroxymethyl)oxane-3,4,5-triol	WILLOUKDISBKTQ-KALKGZTMSA-N	ON=C(SC1OC(CO)C(O)C(O)C1O)CCCCSC	Organooxygen compounds	Carbohydrates and carbohydrate conjugates	0.0452106	0.043286	0.0771756	0.0041047	0.0777526	0.00392641	0.154937	0.195045	0.407997	0.23602	0.430309	0.0190979	1.00748	0.0107453	3.6471	1.86675	0.27624	-1.856	0.80855	0.61646	0.61646	0.0257803	0.0253367	0.0285057	0.0315675	0.133445	0.0266278	0.427271	0.457198	0.40634	0.437198	0.441864	0.411981	0.0706548	0.0812404	0.0742655	0.0788531	0.077134	0.080906
pos_2156		6.106	460.12415	[M+H]+	C23H17N5O6	CNP0442256	QFPWGSUVKHJMTE-UHFFFAOYSA-N	O=C1C=2C=CC=CC2N(C=3C=CC=CC3)C(O)=C1C(=NNC4=CC=C(C=C4[N+](=O)[O-])[N+](=O)[O-])C			0.0607191	0.0581344	0.103649	0.00551273	0.104424	0.00527329	0.597555	0.539361	0.730109	0.472089	0.759903	0.0179027	1.00748	0.0107453	6.40461	2.67911	0.157305	-2.66836	0.80855	0.00218	0.0022	0.0346236	0.0340279	0.038284	0.0423961	0.179221	0.0357618	0.787352	0.772522	0.737553	0.754505	0.760276	0.747213	0.0948915	0.109108	0.0997408	0.105902	0.103593	0.108659
pos_2179		5.832	469.12439	[M+H]+	C23H20N2O9	2-[2-({2-[(2H-1,3-benzodioxol-5-yl)methylidene]-3-oxo-2,3-dihydro-1-benzofuran-6-yl}oxy)acetamido]-4-carbamoylbutanoic acid	WDROCGVNOVXGFX-UHFFFAOYSA-N	O=C(O)C(NC(=O)COC1=CC=C2C(=O)C(OC2=C1)=CC3=CC=C4OCOC4=C3)CCC(=O)N			0.0446485	0.0427478	0.0762161	0.00405367	0.0767859	0.0038776	0.362829	0.262034	0.329513	0.362205	0.617436	0.0171976	1.00748	0.0107453	4.54196	2.18332	0.221815	-2.17257	0.80855	0.61646	0.61646	0.0254597	0.0250217	0.0281513	0.0311751	0.131786	0.0262967	0.62415	0.624168	0.618438	0.583046	0.629127	0.625686	0.0697764	0.0802303	0.0733422	0.0778727	0.076175	0.0799001
pos_2193		11.161	473.19794	[M+H]+	C22H28N6O4S	N3-[1-carbamoyl-2-(pyridin-3-yl)ethyl]-N1-(propan-2-yl)-4-(thiophene-2-carbonyl)piperazine-1,3-dicarboxamide	LTLXTLDFCPCYOW-UHFFFAOYSA-N	O=C(N)C(NC(=O)C1N(C(=O)C=2SC=CC2)CCN(C(=O)NC(C)C)C1)CC=3C=NC=CC3			0.0599509	0.0573989	0.102338	0.00544298	0.103103	0.00520657	0.477777	0.23718	0.38802	0.272668	0.535454	0.0214697	1.00748	0.0107453	4.2301	2.08069	0.238169	-2.06995	0.80855	0.10246	0.10246	0.0341856	0.0335974	0.0377997	0.0418597	0.176954	0.0353094	0.57208	0.526644	0.53762	0.542033	0.526375	0.507973	0.093691	0.107728	0.0984789	0.104562	0.102283	0.107284
neg_313		7.028	274.07254	[M-H]-	C14H13NO5	5-[(2,5-dihydroxyphenyl)methylamino]-2-hydroxybenzoic acid	LULATDWLDJOKCX-UHFFFAOYSA-N	O=C(O)C1=CC(=CC=C1O)NCC2=CC(O)=CC=C2O			0.0654208	0.0626359	7.47806	1.05236	7.51411	0.840658	0.241218	0.311017	0.270141	0.250953	0.198981	0.24822	1.00482	0.00693843	0.0341906	-4.87025	29.3888	4.87719	0.58874	0.00011	0.00011	0.0373047	0.0366628	0.0412485	0.045679	0.193099	0.038531	0.0387321	0.0388464	0.529494	0.509154	0.0388046	0.0388541	8.02425	6.90082	7.51342	6.54952	9.28466	6.5957
pos_2144		7.266	457.10187	[M+H]+	C16H24O13S	UNPD212396	QDAWOIKUWDZURL-CLTNYIICSA-N	O=C(O)C1=COC(OC2OC(CO)C(O)C(O)C2O)C(C=C)C1CC(O)S(=O)(=O)O			0.0847025	0.0810968	1.69872	0.17424	1.6983	0.204441	1.59864	0.613412	2.00784	0.749611	1.36771	0.0594494	0.999752	-0.000357991	1.06153	0.0861462	0.941802	-0.0865042	0.99701	0.62784	0.6332	0.0482996	0.0474685	0.0534058	0.0591421	0.250011	0.0498874	1.32819	1.47008	1.32064	1.3472	1.40869	1.33147	1.77437	1.82532	1.41002	1.56535	1.85739	1.75986
pos_146		7.027	130.06512	[M+H]+	C9H7N	3-Phenyl-2-propenenitrile	ZWKNLRXFUTWSOY-DAXSKMNVSA-N	N#CC=CC=1C=CC=CC1			0.143188	0.137093	3.06583	0.437365	3.03796	0.377967	0.092462	0.00650507	1.6185	1.21843	1.22882	1.25335	0.990911	-0.0131731	0.279036	-1.84147	3.55119	1.8283	0.90834	0.00043	0.00022	0.0816499	0.0802449	0.0902819	0.099979	0.422641	0.084334	2.38009	0.0850243	2.40332	0.0845767	0.0849328	2.33495	3.46578	2.93268	2.89783	2.81248	3.7238	2.56241
pos_618		3.205	187.54173	[M+2H]2+	C11H19NO11S	{[(3-hydroxy-1-{[3,4,5-trihydroxy-6-(hydroxymethyl)oxan-2-yl]oxy}pent-4-en-1-ylidene)amino]oxy}sulfonic acid	RMFFGNRBBWMHJH-UHFFFAOYSA-N	O=S(=O)(O)ON=C(OC1OC(CO)C(O)C(O)C1O)CC(O)C=C			0.179938	0.172278	4.4641	0.77036	4.39154	1.14571	6.96089	1.66712	5.91948	1.08652	6.23763	0.520068	0.983748	-0.0236398	1.44266	0.528734	0.681897	-0.552374	0.90013	0.00689	0.00828	0.102605	0.10084	0.113453	0.125638	0.531111	0.105978	5.43855	6.82853	6.37548	5.80452	6.36416	6.61454	5.57525	3.56252	3.96051	3.97887	5.10583	4.60159
pos_1685	1a	7.039	336.10791	[M+H]+	C16H17NO7	Ascorbigen; 4'-Methoxy	QOIGAYNTLXGYBM-UHFFFAOYSA-N	O=C1OC2C(O)COC2(O)C1(O)CC3=CNC=4C=CC=C(OC)C43	Furofurans	Isosorbides	0.0606051	0.0580253	4.29659	0.536083	4.21969	0.356205	0.415911	0.302447	0.463842	0.234718	0.601004	0.0256243	0.982102	-0.0260558	0.102378	-3.28802	9.5929	3.26197	0.77576	0.00011	0.00011	0.0345587	0.033964	0.0382122	0.0423165	0.178885	0.0356947	0.573747	0.600448	0.568337	0.634125	0.613857	0.61551	4.66826	4.00235	4.05023	4.00307	5.22007	3.83558
neg_500	1b	5.009	323.13483	[M+FA-H]-	C12H22O7	Tigmobiose	WQSBGIYRUPQJLG-UHFFFAOYSA-N	OC1CC(OC2OC(C)C(O)C(O)C2)OC(C)C1O	Organooxygen compounds	Carbohydrates and carbohydrate conjugates	0.0769951	0.0737176	4.58992	0.847953	4.4536	1.03636	0.939104	0.480953	0.642269	0.518506	0.953327	0.0562009	0.970301	-0.0434955	0.172266	-2.53729	5.63257	2.49379	0.80813	0	0.00015	0.0439047	0.0431492	0.0485463	0.0537606	0.227262	0.045348	1.05372	0.90518	0.906072	0.933783	0.94223	0.978975	3.44839	4.97666	5.1951	3.97946	5.71652	4.22337
pos_874	1a	3.331	220.11826	[M+H]+	C9H17NO5	3-{[(2R)-1,2,4-trihydroxy-3,3-dimethylbutylidene]amino}propanoic acid	GHOKWGTUZJEAQD-JLDDOWRYNA-N	O=C(O)CCN=C(O)C(O)C(C)(C)CO			0.0478898	0.0458512	1.0965	0.0425909	1.05214	0.0796919	0.385522	0.175032	0.35842	0.169762	0.452391	0.0114967	0.959547	-0.0595739	0.339235	-1.55964	2.82856	1.50007	0.2569	0.00011	0.00011	0.027308	0.0268382	0.030195	0.0334383	0.141354	0.0282058	0.447013	0.465837	0.439641	0.465403	0.441723	0.454732	1.13578	1.11178	1.07314	1.03434	1.0773	1.14665
pos_1846	1a	4.264	365.12039	[M+Na]+	C16H22O8	(2R,3S,4S,5R,6S)-2-(hydroxymethyl)-6-({4-[(1E)-3-hydroxyprop-1-en-1-yl]-2-methoxyphenylidene}oxy)oxane-3,4,5-triol	SFLMUHDGSQZDOW-VPMBJLDPNA-N	OCC=CC1=CC=C(OC2OC(CO)C(O)C(O)C2O)C(OC)=C1	Organooxygen compounds	Carbohydrates and carbohydrate conjugates	0.0687457	0.0658193	5.70833	3.23424	5.29579	3.02513	11.9491	3.13253	11.2182	2.83187	11.6303	0.505067	0.927732	-0.108221	2.02926	1.02095	0.457177	-1.12918	0.93723	0.00323	0.00054	0.0392006	0.0385261	0.0433449	0.0480006	0.202913	0.0404893	11.1806	11.9465	11.9727	12.1499	11.6664	10.8656	5.15133	3.16675	11.9895	4.857	5.69079	3.39458
pos_1389		9.475	288.28976	[M+H]+	C17H37NO2	C17 Sphinganine	KFQUQCFJDMSIJF-LQKAMQBPNA-N	OCC(N)C(O)CCCCCCCCCCCCCC			0.0499826	0.0478549	2.23817	0.959707	2.03492	0.343742	0.810922	0.540547	0.609027	0.75576	0.690409	0.0392302	0.909191	-0.137344	0.317212	-1.65648	2.86619	1.51914	0.81818	0.0009	0.00022	0.0285014	0.028011	0.0315146	0.0348995	0.147531	0.0294383	0.657479	0.742798	0.679336	0.737298	0.659848	0.665693	2.78897	3.42252	1.25291	1.47934	3.06499	1.42029
neg_1086	1b	7.478	551.17725	[M-H]-	C26H32O13	4,8'-Oxylign-7-ene-3,3',4',7',9,9'-hexol; 9-Carboxylic acid, 3,3'-di-Me ether, 4'-O-?-D-glucopyranoside	FRTMBNNIFRBDDL-YWEYNIOJSA-N	O=C(O)C=CC1=CC=C(OC(CO)C(O)C2=CC=C(OC3OC(CO)C(O)C(O)C3O)C(OC)=C2)C(OC)=C1	Lignan glycosides		0.0797647	0.0763693	2.94003	0.261258	2.63994	1.48354	1.02237	0.276614	0.75865	0.51263	0.666713	0.0336592	0.897932	-0.155322	0.302892	-1.72313	2.96453	1.5678	0.64506	0	0.03353	0.045484	0.0447013	0.0502925	0.0556944	0.235437	0.0469792	0.63333	0.666577	0.634651	0.674501	0.665678	0.72554	2.83971	2.74973	3.43341	2.89392	2.99803	2.72536
pos_572	1a	5.492	181.12231	[M+H]+	C11H16O2	5-Pentyl-1,3-benzenediol	IRMPFYJSHJGOPE-UHFFFAOYSA-N	OC=1C=C(O)C=C(C1)CCCCC	Phenols	Benzenediols	0.0466657	0.0446792	1.31543	0.272356	1.16853	0.250622	0.0778893	0.117827	0.159349	0.201783	0.227527	0.218937	0.888325	-0.170841	0.0901749	-3.47113	9.85113	3.30029	0.35388	0.00011	0.00011	0.02661	0.0261522	0.0294232	0.0325836	0.137741	0.0274848	0.0276283	0.0277098	0.424146	0.429172	0.02768	0.428827	1.60094	1.61287	1.3301	1.21787	1.24728	0.88354
neg_1301	1b	7.253	789.26208	[M-H]-	C38H46O18	(2S,3R,4R,5S,6S)-3,5-dihydroxy-2-{[5-hydroxy-2-(4-hydroxy-3-methoxyphenyl)-4-oxo-3-{[(2S,3R,4S,5S,6R)-3,4,5-trihydroxy-6-(hydroxymethyl)oxan-2-yl]oxy}chromen-7-yl]oxy}-6-methyloxan-4-yl (2Z,6S)-6-hydroxy-2,6-dimethylocta-2,7-dienoate	RSDSUHUVDWJZFX-IHAMZHGTSA-N	O=C(OC1C(O)C(OC2=CC(O)=C3C(=O)C(OC4OC(CO)C(O)C(O)C4O)=C(OC3=C2)C=5C=CC(O)=C(OC)C5)OC(C)C1O)C(=CCCC(O)(C=C)C)C	Flavonoids	Flavonoid glycosides	0.231072	0.221236	17.8982	1.19966	15.821	2.24443	5.15527	1.96539	5.97997	2.55476	3.98062	0.198534	0.883944	-0.177973	0.311072	-1.68468	2.84161	1.50671	0.07347	0	0	0.131764	0.129496	0.145694	0.161342	0.682043	0.136095	3.90798	3.81087	4.06388	4.34358	3.92071	3.83667	17.9568	17.2136	16.1164	18.4064	19.7101	17.9859
pos_592		3.472	184.16994	[M+H]+	C11H21NO	Tecostanin	CRVXJVHSLVEDRI-UHFFFAOYNA-N	OCC1CN(C)CC2C(C)CCC12			0.0264268	0.0253019	0.260832	0.23883	0.219513	0.271271	0.514621	0.133643	0.460913	0.164693	0.481661	0.0210055	0.841588	-0.248814	1.87004	0.90307	0.450037	-1.15188	1	0.10246	0.12465	0.0150693	0.01481	0.0166624	0.0184521	0.0780026	0.0155647	0.487675	0.476639	0.458009	0.506419	0.502638	0.458587	0.0412997	0.480801	0.434103	0.0460919	0.045087	0.517611
pos_145		9.501	130.06512	[M+H]+	C9H7N	3-Phenyl-2-propenenitrile	ZWKNLRXFUTWSOY-DAXSKMNVSA-N	N#CC=CC=1C=CC=CC1			0.0665749	0.0637409	2.80296	0.315069	2.35509	0.486021	0.475872	1.05849	2.73652	2.18841	2.20811	1.68187	0.840215	-0.251169	0.573037	-0.803301	1.46625	0.552132	0.08748	0.38451	0.43708	0.0379628	0.0373096	0.0419762	0.0464848	0.196505	0.0392108	3.31735	3.39741	3.30954	0.0393236	0.0394892	3.14557	2.47711	3.23143	2.56682	2.6659	2.7198	3.15667
neg_1262		10.616	721.36597	[M-H]-	C34H58O16	UNPD13950	BHMCKTNDLPGOOT-QOVMJXFKNA-N	O=C1OC(C)C(OC2OC(C)C(OC3OC(C)C(OC4OC(C)C(OC5OC(C)C(O)C(OC)C5)C(OC)C4)C(O)C3)C(OC)C2)C(OC)C1			0.0945977	0.0905708	3.7649	0.612043	3.12324	0.901983	2.67004	0.41077	2.66355	0.197578	2.58024	0.063984	0.829568	-0.269568	0.708332	-0.497502	1.17116	0.227934	0.1799	0.0001	0.27671	0.0539421	0.0530139	0.0596448	0.0660513	0.279218	0.0557154	2.62858	2.48132	2.61316	2.5358	2.65229	2.57031	4.20818	3.36128	4.69653	3.78352	3.5486	2.99126
pos_342		3.001	155.0464	[M+H]+	C4H11O4P	Diethylphosphate	UCQFCFPECQILOL-UHFFFAOYSA-N	O=P(O)(OCC)OCC			0.0399916	0.0382892	1.04635	0.710902	0.863524	0.455449	0.025824	0.00181682	0.0257243	0.000677379	0.191117	0.410058	0.825271	-0.27706	0.0246324	-5.3433	33.5035	5.06624	0.60739	0.01698	0.00637	0.0228043	0.0224119	0.0252151	0.0279235	0.118041	0.0235539	0.0236769	0.0237467	0.023763	0.0236217	1.02814	0.0237514	0.864686	0.9868	2.18604	0.739291	1.42973	0.0715664
pos_344	1a	2.507	155.04646	[M+H]2+	C14H15NO7	1H-indol-3-yl (2S,3R,4S,5S)-3,4,5-trihydroxy-5-(hydroxymethyl)oxolane-2-carboxylate	KGXOHVOUKNLUNP-WMLRJBABNA-N	O=C(OC1=CNC=2C=CC=CC12)C3OC(O)(CO)C(O)C3O	Organooxygen compounds	Carbohydrates and carbohydrate conjugates	0.613088	0.58699	14.5106	2.59135	11.8841	0.690214	10.2242	2.33884	7.49259	1.88501	6.94707	0.8113	0.81899	-0.288082	0.610475	-0.711995	1.34156	0.423913	0.00216	0.00022	0.0015	0.349599	0.343584	0.386559	0.428079	1.80962	0.361092	7.7877	8.09528	6.85743	6.13625	6.33871	6.46705	19.6835	13.4863	12.8937	14.4898	13.2756	13.2349
pos_1578	1b	3.203	317.08444	[M+Na]+	C12H14N4O5	2'-Deoxyinosine; 3'-Ac	DWXAFAQHXKQTJQ-UHFFFAOYSA-N	O=C(OC1CC(OC1CO)N2C=NC=3C(O)=NC=NC32)C	Purine nucleosides	Purine 2'-deoxyribonucleosides	0.425477	0.407366	17.5381	3.34303	14.3484	3.46927	5.7317	2.46215	3.86369	0.689124	4.2462	0.113824	0.818126	-0.289606	0.273559	-1.87008	2.99068	1.58047	0.24026	0.00011	0.00011	0.242619	0.238444	0.268268	0.297083	1.25586	0.250594	4.18536	4.4043	4.21885	4.08847	4.34756	4.23268	16.1282	15.8034	16.4887	15.4284	17.1217	24.258
neg_259	1b	2.494	251.11368	[M-H]-	C10H20O7	2,3-Butanediol; O-?-D-Glucopyranoside	ZLXYJEYKAQYNPV-UHFFFAOYSA-N	OCC1OC(OC(C)C(O)C)C(O)C(O)C1O	Organooxygen compounds	Carbohydrates and carbohydrate conjugates	0.0680805	0.0651825	8.43986	1.1502	6.80971	0.704713	2.36169	0.602439	1.38201	0.343383	1.21718	0.166227	0.806851	-0.309625	0.221787	-2.17275	3.63795	1.86313	0.01428	0	0	0.0388213	0.0381533	0.0429255	0.0475361	0.200949	0.0400975	1.32481	1.0387	1.15524	1.02378	1.39222	1.3683	10.036	7.43057	7.42243	9.55129	7.57676	8.62217
pos_2483	1a	5.375	741.22406	[M+H]+	C33H40O19	Kaempferol 3,7-diglycosides; 3-O-[?-L-Rhamnofuranosyl-(1?6)-?-D-galactofuranoside], 7-O-?-L-rhamnofuranoside	VTILPGAQJUNKOA-UHFFFAOYSA-N	O=C1C(OC2OC(C(O)COC3OC(C(O)C)C(O)C3O)C(O)C2O)=C(OC4=CC(OC5OC(C(O)C)C(O)C5O)=CC(O)=C14)C=6C=CC(O)=CC6	Flavonoids	Flavonoid glycosides	0.0464374	0.0444606	1.34332	0.208402	1.07802	0.169307	0.545839	0.282418	0.70118	0.219521	0.831542	0.0589746	0.802509	-0.317411	0.464157	-1.10732	1.72896	0.789905	0.02597	2e-05	0.00129	0.0264798	0.0260242	0.0292793	0.0324241	0.137067	0.0273503	0.835781	0.80514	0.838507	0.941268	0.791988	0.776567	1.57373	1.49482	1.01338	1.31585	1.20616	1.45596
pos_2090		4.948	431.11575	[M+Na]+	C16H24O12	Unedide	YEOAKYNPUWNNOB-NDYSCQASNA-N	O=C(O)C1=COC(OC2OC(CO)C(O)C(O)C2O)C3C1C(O)CC3(O)CO			0.0241785	0.0231492	0.247374	0.228644	0.197966	0.244322	0.622544	0.111561	0.734201	0.12871	0.696021	0.0733182	0.800272	-0.321437	2.7423	1.45539	0.291825	-1.77682	1	0.00043	0.00075	0.0137872	0.01355	0.0152448	0.0168822	0.0713662	0.0142404	0.747036	0.629603	0.618313	0.743913	0.646142	0.79112	0.037786	0.0434471	0.39717	0.465305	0.041251	0.499283
pos_1289		4.175	277.16626	[M+H]+	C14H20N4O2	4-Hydroxycinnamoylagmatine	AKIHYQWCLCDMMI-VMPITWQZSA-N	O=C(C=CC1=CC=C(O)C=C1)NCCCCNC(=N)N			0.112659	0.107864	1.15018	1.07448	0.903287	1.72915	6.4191	2.52865	4.94407	2.67764	4.28318	0.115611	0.785343	-0.348606	4.93972	2.30443	0.158985	-2.65304	0.81818	0.00093	0.00205	0.0642414	0.063136	0.071033	0.0786626	0.33253	0.0663533	4.32276	4.2748	4.46679	4.26087	4.2658	4.10803	0.176064	2.50586	1.86042	1.96493	0.192209	0.201608
neg_1263		10.415	721.36633	[M-H]-	C34H58O16	UNPD13950	BHMCKTNDLPGOOT-QOVMJXFKNA-N	O=C1OC(C)C(OC2OC(C)C(OC3OC(C)C(OC4OC(C)C(OC5OC(C)C(O)C(OC)C5)C(OC)C4)C(O)C3)C(OC)C2)C(OC)C1			0.100744	0.0964554	3.2595	0.429096	2.48064	0.588538	2.2729	0.301555	2.21768	0.175218	2.16368	0.0755467	0.761049	-0.393938	0.688846	-0.537747	1.10482	0.143809	0.02563	1e-05	0.38355	0.0574469	0.0564584	0.0635201	0.0703428	0.29736	0.0593353	2.08403	2.22985	2.23373	2.20216	2.05738	2.17496	3.74556	2.87993	3.824	3.25103	2.89595	2.96051
pos_1602		4.014	321.08597	[M+H]+	C11H17N2O7P	N-(5'-phosphopyridoxyl)-L-alanine	WACJCHFWJNNBPR-ZETCQYMHSA-N	O=C(O)C(NCC1=C(O)C(=NC=C1COP(=O)(O)O)C)C			0.0207052	0.0198238	0.33201	0.238744	0.248059	0.341057	0.419227	0.221723	0.370815	0.280818	0.458841	0.0197541	0.747143	-0.420544	1.18979	0.250702	0.627964	-0.671246	0.93723	0.55322	0.75027	0.0118066	0.0116035	0.0130548	0.0144571	0.0611143	0.0121948	0.445611	0.462037	0.442942	0.495897	0.459528	0.447031	0.032358	0.484473	0.51105	0.0361125	0.557541	0.370527
pos_956	1a	7.091	231.13806	[M+H]+	C15H18O2	Furanoeremophil-1-en-3-one|Furanoeremophil-1-en-3-one; 10?-form	KLBNCPFQVXNPFQ-UHFFFAOYSA-N	O=C1C=CC2CC=3OC=C(C3CC2(C)C1C)C	Prenol lipids	Sesquiterpenoids	0.0353519	0.033847	0.795074	0.135711	0.580666	0.437848	0.290096	0.209944	0.346275	0.165957	0.402592	0.0181855	0.73033	-0.45338	0.400196	-1.32122	1.82493	0.86784	0.29588	0.00011	0.10246	0.0201586	0.0198117	0.0222898	0.0246839	0.104346	0.0208213	0.385281	0.415411	0.40618	0.422942	0.409803	0.375936	0.854138	0.85281	0.658217	0.616584	0.807843	0.980851
neg_361	1a	3.187	287.07709	[M-H]-	C12H16O8	1-(3-((2R,3S,4R,5R,6S)-Tetrahydro-3,4,5-trihydroxy-6-(hydroxymethyl)-2H-pyran-2-yloxy)furan-2-yl)ethanone		O=C(C=1OC=CC1OC2OC(CO)C(O)C(O)C2O)C			0.0790322	0.0756679	3.76518	0.475666	2.70999	0.477508	0.730244	0.589695	0.882503	0.151756	0.817532	0.0276748	0.719751	-0.47443	0.214166	-2.2232	3.36072	1.74877	0.00329	0	0	0.0450662	0.0442908	0.0498306	0.0551829	0.233275	0.0465477	0.788819	0.846758	0.832513	0.831977	0.827758	0.777367	3.5859	3.72764	3.0384	3.65885	4.34942	4.23089
neg_58	1a	2.594	147.06599	[M-H]-	C6H12O4	(S)-mevalonate	KJTLQQUUPVSXIM-ZCFIWIBFSA-M	O=C([O-])CC(O)(C)CCO	Fatty Acyls	Fatty acids and conjugates	0.0935811	0.0895975	3.37402	0.563701	2.41809	0.451002	0.705499	0.32178	0.67205	0.323313	0.836023	0.0427818	0.716679	-0.480601	0.204141	-2.29236	3.51071	1.81176	0.00882	0.00011	0.00011	0.0533625	0.0524442	0.0590039	0.0653415	0.276218	0.0551167	0.871755	0.789478	0.81385	0.791303	0.88482	0.864929	2.64743	3.24042	2.79475	3.95589	3.77861	3.827
neg_717	1b	3.835	395.1561	[M-H]-	C16H28O11	Lactose; Me glycoside, 3',4'-isopropylidene	NAALIWLSMQRMEA-UHFFFAOYSA-N	OCC1OC(OC)C(O)C(O)C1OC2OC(CO)C3OC(OC3C2O)(C)C	Organooxygen compounds	Carbohydrates and carbohydrate conjugates	0.0885476	0.0847783	10.562	2.59363	7.02273	1.37466	3.06807	1.25973	2.31199	0.696039	2.54171	0.0580755	0.664906	-0.588778	0.25469	-1.97319	2.61065	1.38441	0.01445	0.00011	0.00022	0.0504922	0.0496234	0.0558302	0.0618269	0.261361	0.0521521	2.63305	2.52916	2.49362	2.59042	2.51813	2.48584	15.2532	8.0471	9.99857	10.8884	8.36797	10.8168
pos_664	1a	3.619	192.14174	[M+H]+	C9H21NOS	8-(methylsulfinyl)octylamine	SSWZIHDEYOORCA-UHFFFAOYSA-N	O=S(C)CCCCCCCCN	Sulfoxides		0.213808	0.204706	35.1413	2.12038	23.1452	4.70636	2.57507	0.92269	2.96427	1.11063	2.30682	0.0561486	0.658631	-0.602457	0.0788152	-3.66538	8.35665	3.06292	0.0002	0	0.0001	0.121919	0.119821	0.134808	0.149288	0.631084	0.125927	2.29159	2.41786	2.26447	2.30168	2.2723	2.29303	34.3073	32.8342	32.9025	35.9139	37.0988	37.7911
pos_549	1a	2.887	178.12617	[M+H]+	C8H19NOS	7-(methylsulfinyl)heptylamine	NEMIGFQIONIZCH-UHFFFAOYSA-N	O=S(C)CCCCCCCN	Sulfoxides		0.0449747	0.0430602	5.36371	0.270763	3.39897	0.674559	0.0761707	0.116261	0.148316	0.185694	0.403756	0.0167306	0.633698	-0.658132	0.0209264	-5.57853	30.2822	4.9204	6e-05	0.00011	0.00011	0.0256458	0.0252045	0.028357	0.0314029	0.132749	0.0264888	0.399994	0.399884	0.391769	0.415359	0.384745	0.430787	5.38442	4.91167	5.74894	5.2925	5.39544	5.44928
neg_1300	1b	7.607	789.26196	[M-H]-	C38H46O18	(2S,3R,4R,5S,6S)-3,5-dihydroxy-2-{[5-hydroxy-2-(4-hydroxy-3-methoxyphenyl)-4-oxo-3-{[(2S,3R,4S,5S,6R)-3,4,5-trihydroxy-6-(hydroxymethyl)oxan-2-yl]oxy}chromen-7-yl]oxy}-6-methyloxan-4-yl (2Z,6S)-6-hydroxy-2,6-dimethylocta-2,7-dienoate	RSDSUHUVDWJZFX-IHAMZHGTSA-N	O=C(OC1C(O)C(OC2=CC(O)=C3C(=O)C(OC4OC(CO)C(O)C(O)C4O)=C(OC3=C2)C=5C=CC(O)=C(OC)C5)OC(C)C1O)C(=CCCC(O)(C=C)C)C	Flavonoids	Flavonoid glycosides	0.0494992	0.0473921	2.3952	0.382477	1.50928	1.65008	1.49641	0.571992	1.5177	0.656421	1.24423	0.0898882	0.630124	-0.666292	0.629199	-0.668413	1.00147	0.00212101	0.25118	0.00415	0.99756	0.0282258	0.0277401	0.0312098	0.034562	0.146104	0.0291536	1.21924	1.39277	1.25693	1.17955	1.28195	1.13495	3.07414	2.43375	2.39265	2.35171	2.20386	1.91511
pos_156		3.538	130.06526	[M+H]+	C9H7N	3-Phenyl-2-propenenitrile	ZWKNLRXFUTWSOY-DAXSKMNVSA-N	N#CC=CC=1C=CC=CC1			0.0790087	0.0756454	2.4166	0.405297	1.50428	0.124138	0.0510188	0.00358937	0.416677	0.895304	0.317945	0.664084	0.622479	-0.683902	0.0967674	-3.36933	6.43274	2.68543	0.00195	0.00022	0.00323	0.0450529	0.0442776	0.0498158	0.0551665	0.233205	0.0465339	0.0467768	0.0469148	0.0469469	0.0466678	0.0468643	1.6735	2.33431	2.80784	1.66834	2.40804	2.61578	2.66528
neg_803		5.269	423.18719	[M-H]-	C18H32O11	UNPD132978	YDNJAFJOMNMVCI-NQBLHMQNNA-N	OCC1OC(OC2C(O)C(O)C(OC2OCC=CCCC)CO)C(O)C(O)C1O			0.159234	0.152456	10.1825	2.77545	6.28349	0.601304	3.2156	1.4083	2.57563	0.781812	2.7937	0.0851539	0.617089	-0.696449	0.284373	-1.81414	2.17	1.1177	0.00216	0.00011	0	0.0907994	0.089237	0.100399	0.111182	0.470001	0.0937843	2.8945	2.82685	2.72874	2.68437	2.87715	2.75057	8.64594	9.53035	15.7102	8.67165	10.0493	8.48735
neg_501	1a	3.752	323.13513	[M-H]-	C14H20N4O5	Resorcinomycin A		O=C(O)CNC(=O)C(N=C(N)N)C1=CC(O)=C(C(O)=C1)C(C)C			0.733817	0.702579	30.9818	3.37683	17.9359	3.03994	6.5448	1.02366	7.04766	0.74886	6.67983	0.148029	0.578916	-0.788573	0.219362	-2.18862	2.63909	1.40004	4e-05	1e-05	0.0002	0.418442	0.411242	0.462679	0.512375	2.16596	0.432197	6.61811	6.90814	6.67442	6.45428	6.73008	6.69391	27.4541	33.1337	26	33.2521	32.1276	33.9235
pos_347		6.763	155.06036	[M+H]+	C10H6N2	UNPD159460	JBSAUEMFOKUWTP-UHFFFAOYSA-N	N#CC=1C=CN=C2C=CC=CC12			0.0393766	0.0377004	0.929153	0.488709	0.532904	0.511142	0.961392	0.514266	0.805276	0.608926	1.75227	0.0311809	0.573537	-0.802041	0.950687	-0.0729573	0.603287	-0.729084	0.09307	0.89162	0.29078	0.0224536	0.0220672	0.0248273	0.027494	0.116226	0.0231917	1.73122	1.77076	1.79102	1.71774	1.77772	1.72517	1.1762	1.39596	0.646823	1.08378	1.20168	0.0704659
pos_1921		6.739	383.08902	[M+H]+	C19H14N2O7	UNPD149305	ZYWRPSQNOCUELV-IMWMWJONNA-N	O=C(O)C(NC(=O)C1=CC=2OCOC2C=3C=4C=CC=CC4C=C(C13)[N+](=O)[O-])C			0.0499677	0.0478407	0.354395	0.414865	0.202804	0.282349	1.04335	0.346943	0.987156	0.483975	0.719677	0.0247571	0.572254	-0.805272	2.86474	1.51841	0.199758	-2.32368	0.39394	0.01347	0.00129	0.0284929	0.0280026	0.0315052	0.0348891	0.147487	0.0294296	0.672411	0.721814	0.740714	0.728002	0.717819	0.737302	0.822845	0.0897887	0.951918	0.0871502	0.0852502	0.0894192
neg_1134		11.293	577.26929	[M-H]-	C36H38N2O5	N-(2-methylpropyl)-3-phenyl-2-(3-{2,5,9-trimethyl-7-oxo-3-phenyl-7H-furo[3,2-g]chromen-6-yl}propanamido)propanamide	PUCMWUJGVHSNER-UHFFFAOYSA-N	O=C1OC2=C(C=C3C(OC(=C3C=4C=CC=CC4)C)=C2C)C(=C1CCC(=O)NC(C(=O)NCC(C)C)CC=5C=CC=CC5)C			0.0455439	0.0436051	12.1826	2.37822	6.90234	2.28263	1.5367	0.270869	1.31021	0.300355	1.54517	0.0503521	0.566574	-0.819664	0.116843	-3.09735	4.849	2.27769	0.00285	0.0001	0.00195	0.0259703	0.0255235	0.0287159	0.0318003	0.134429	0.0268241	1.6037	1.54282	1.51389	1.59355	1.54877	1.46827	13.3291	12.383	11.6304	15.8336	11.265	8.65441
neg_566	1a	5.544	341.12439	[M-H]-	C16H22O8	(2R,3S,4S,5R,6S)-2-(hydroxymethyl)-6-({4-[(1E)-3-hydroxyprop-1-en-1-yl]-2-methoxyphenylidene}oxy)oxane-3,4,5-triol	SFLMUHDGSQZDOW-VPMBJLDPNA-N	OCC=CC1=CC=C(OC2OC(CO)C(O)C(O)C2O)C(OC)=C1	Organooxygen compounds	Carbohydrates and carbohydrate conjugates	0.0305063	0.0292077	2.07504	0.2398	1.17524	0.913463	0.302378	0.316648	0.543523	0.276495	0.435865	0.205105	0.566367	-0.820191	0.203827	-2.29458	2.77866	1.47439	0.06069	0.00011	0.0668	0.0173955	0.0170962	0.0192345	0.0213005	0.0900436	0.0179673	0.0180611	0.499594	0.518246	0.524308	0.514846	0.540134	2.38594	2.04546	1.67132	2.03886	2.07337	2.2353
neg_1093	1b	11.559	559.31262	[M+FA-H]-	C27H46O9	Glycerol 2-alkanoates; 1-O-?-D-Galactopyranoside	LUCXLXHJCGELGQ-IUQGRGSQSA-N	O=C(OC(CO)COC1OC(CO)C(O)C(O)C1O)CCCCCCCC=CCC=CCC=CCC	Glycerolipids	Glycosylglycerols	0.160033	0.153221	7.45596	0.841024	4.21668	1.16524	6.35196	1.20752	6.124	0.450133	6.17897	0.192657	0.565545	-0.822287	0.836643	-0.257315	0.675969	-0.564972	0.00025	0.00474	0.00075	0.0912552	0.089685	0.100903	0.111741	0.472361	0.0942551	5.94454	6.23913	6.38154	6.34801	6.21802	5.9426	7.52258	7.96383	7.12655	8.82189	6.68403	6.61686
neg_690	1a	4.553	385.11432	[M-H]-	C17H22O10	1-O-sinapoyl-?-D-glucose	XRKBRPFTFKKHEF-DXXRHYKQNA-N	O=C(OC1OC(CO)C(O)C(O)C1O)C=CC2=CC(OC)=C(O)C(OC)=C2	Cinnamic acids and derivatives	Hydroxycinnamic acids and derivatives	0.268733	0.257294	12.9994	2.48323	7.32744	2.26173	4.49874	1.74263	4.32663	0.824762	3.46417	0.0784138	0.563674	-0.827068	0.339452	-1.55872	1.66054	0.731652	0.00202	0	0.00293	0.153239	0.150602	0.169439	0.187639	0.793205	0.158277	3.44269	3.41002	3.50933	3.34532	3.54283	3.53486	11.853	12.5442	10.684	11.7073	13.5171	17.6911
pos_2268	1a	6.971	508.15344	[M+H]+	C17H25N5O13	Polyoxin AL		O=C(O)C(NC(=O)C(N)C(O)C(O)COC(=O)N)C1OC(N2C=C(C(=O)NC2=O)CO)C(O)C1O			0.0560039	0.0536199	4.62378	0.618642	2.59695	1.02111	0.413464	0.202331	0.439949	0.254871	0.48397	0.0177813	0.56165	-0.832257	0.0922852	-3.43776	6.08602	2.6055	0.00195	1e-05	0.00318	0.0319349	0.0313854	0.035311	0.0391038	0.165303	0.0329847	0.498843	0.490446	0.481755	0.45184	0.480565	0.500369	5.28307	4.75559	5.18908	4.17866	3.65402	4.68229
pos_1378		4.388	287.11029	[M+Na]+	C11H20O7	Ilicifolinoside A	CCMAOVDWTXGECN-KXFIGUGUNA-N	OCC=C(C)COC1OC(CO)C(O)C(O)C1O			0.0299888	0.0287122	0.617602	0.330932	0.340991	0.455178	0.439812	0.337575	0.420549	0.330737	0.813239	0.044007	0.552122	-0.856942	0.696534	-0.521735	0.79267	-0.335207	0.58874	0.24962	0.89162	0.0171004	0.0168062	0.0189082	0.0209392	0.0885161	0.0176626	0.798294	0.842655	0.845744	0.853155	0.802725	0.736858	0.0468663	0.730132	1.02004	0.523043	0.808922	0.576612
pos_1665		4.169	333.15234	[M+H]+	C19H24O3S	1-hydroxy-1,1-diphenylpropan-2-yl 2-methylpropane-2-sulfinate	ZGUFEPNKWFHNSZ-UHFFFAOYSA-N	O=S(OC(C)C(O)(C=1C=CC=CC1)C=2C=CC=CC2)C(C)(C)C			0.0418215	0.0400412	0.846128	0.434867	0.466284	0.436979	0.710573	0.503304	0.443047	0.241204	0.676288	0.0258912	0.55108	-0.859666	0.681706	-0.552779	0.808384	-0.306887	0.30952	0.20971	0.89162	0.0238477	0.0234374	0.0263689	0.0292012	0.123442	0.0246317	0.662311	0.688786	0.710686	0.664819	0.692538	0.638586	0.830112	0.902662	1.36205	0.0729421	1.11974	0.789258
pos_394	1a	3.97	160.07918	[M+H]+	C7H13NOS	6-(methylsulfanyl)hexanenitrile oxide	XSPNTRJDTKNMDO-UHFFFAOYSA-N	[O-][N+]#CCCCCCSC	Organonitrogen compounds	Organic cyanides	0.16631	0.159231	8.74946	2.2462	4.8101	1.73967	8.80069	1.49739	8.84582	1.4079	9.27741	0.177481	0.54976	-0.863126	1.00843	0.0121169	0.545162	-0.875243	0.00681	0.93198	7e-05	0.0948345	0.0932026	0.10486	0.116123	0.490888	0.097952	9.24294	9.02033	9.13256	9.45068	9.36109	9.45688	8.30254	7.89067	5.67032	8.50355	12.4837	9.64598
pos_1745		5.423	347.16776	[M+H]+	C12H22N6O6	(2S)-2-[[2-[[(2S)-2-amino-5-(diaminomethylideneamino)pentanoyl]amino]acetyl]amino]butanedioic acid	IYMAXBFPHPZYIK-BQBZGAKWSA-N	O=C(O)CC(NC(=O)CNC(=O)C(N)CCCN=C(N)N)C(=O)O			0.0467124	0.0447239	1.88835	0.31077	1.03038	0.226615	1.25609	0.433577	1.14651	0.294439	1.5623	0.061479	0.545651	-0.873949	0.636162	-0.652534	0.857724	-0.221415	0.00028	0.00104	0.3052	0.0266367	0.0261783	0.0294527	0.0326162	0.137878	0.0275123	1.55271	1.51719	1.52691	1.67201	1.59307	1.51193	1.5926	2.06694	2.17427	1.46625	2.20412	1.82595
neg_972		7.287	493.22949	[2M+FA-H]-	C11H16N2O3	(2S,3S,4R,5R)-2-(4-aminophenyl)-5-hydroxymethylpyrrolidine-3,4-diol	SQENVZNKXLCDLF-PCIPGOIXNA-N	OCC1NC(C2=CC=C(N)C=C2)C(O)C1O			0.0505691	0.0484164	2.17643	1.38079	1.17531	1.20348	0.873913	0.667459	0.485484	0.428316	0.671007	0.033809	0.540017	-0.888922	0.3123	-1.67899	1.72916	0.790073	0.39394	0.04442	0.49364	0.0288358	0.0283396	0.0318843	0.035309	0.149262	0.0297838	0.691012	0.634918	0.681727	0.710626	0.624372	0.683387	0.0790291	2.78216	4.20395	1.66958	2.60843	1.71543
pos_281	1a	3.039	146.06339	[M+H]+	C6H11NOS	5-[(R)-methanesulfinyl]pentanenitrile	FGYQUFZANKOISC-UHFFFAOYNA-N	N#CCCCCS(=O)C	Sulfoxides		1.0875	1.04121	36.6178	17.6967	19.472	15.4112	27.9077	4.06998	28.7152	2.75386	27.684	0.557623	0.531764	-0.911141	0.773161	-0.371159	0.687779	-0.539982	0.06494	0.02446	0.22109	0.620122	0.609451	0.68568	0.759329	3.20991	0.640507	27.0932	28.5889	27.5221	28.0944	27.2727	27.5326	45.3026	45.3019	34.495	43.9626	1.85539	48.7894
pos_9	1a	2.529	103.0576	[M+H]+	C5H10S	Cyclopentanethiol	WVDYBOADDMMFIY-UHFFFAOYSA-N	SC1CCCC1	Thiols	Alkylthiols	0.0477388	0.0457066	3.21167	0.888472	1.6998	0.323679	0.250713	0.254721	0.172647	0.221563	0.514601	0.0282473	0.529256	-0.917962	0.0659097	-3.92337	8.03002	3.0054	0.0071	0.00011	0.00011	0.0272219	0.0267535	0.0300998	0.0333328	0.140908	0.0281168	0.534193	0.561528	0.50232	0.489594	0.489981	0.509993	2.53152	3.26307	2.06044	4.57052	3.08967	3.7548
pos_628	1a	5.987	188.11043	[M+H]+	C9H17NOS	8-methanesulfinyloctanenitrile	VRYSUGWFYFXWLB-UHFFFAOYSA-N	N#CCCCCCCCS(=O)C	Sulfoxides		0.122108	0.11691	6.97852	1.34871	3.64113	1.77265	6.90423	1.7563	6.53673	2.21189	7.36465	0.284235	0.521762	-0.938535	0.963024	-0.0543559	0.541796	-0.884179	0.00432	0.77273	0.0046	0.0696294	0.0684313	0.0769906	0.0852601	0.36042	0.0719184	6.97855	7.35474	7.8175	7.17114	7.47112	7.39487	6.84455	5.61157	9.22811	6.43355	7.83329	5.92005
neg_691	1a	5.363	385.11435	[M-H]-	C17H22O10	1-O-sinapoyl-?-D-glucose	XRKBRPFTFKKHEF-DXXRHYKQNA-N	O=C(OC1OC(CO)C(O)C(O)C1O)C=CC2=CC(OC)=C(O)C(OC)=C2	Cinnamic acids and derivatives	Hydroxycinnamic acids and derivatives	0.0581903	0.0557132	10.4992	2.04537	5.32314	1.25839	1.3722	1.0552	1.52618	0.803565	1.60787	0.0875269	0.507003	-0.979933	0.138028	-2.85697	3.6732	1.87704	0.00433	0.00011	0.00011	0.0331817	0.0326107	0.0366896	0.0406304	0.171757	0.0342724	1.46721	1.63695	1.57218	1.63652	1.6018	1.73254	10.7352	12.0797	6.45348	10.8584	11.1911	11.6776
pos_737	1a	6.971	202.12579	[M+H]+	C10H19NOS	9-Mercaptononanoic acid; S-Me, nitrile, S-oxide	XGRYRNQISNOEGY-UHFFFAOYSA-N	N#CCCCCCCCCS(=O)C	Sulfoxides		0.496569	0.475431	33.1006	7.56511	15.9178	8.51917	26.0098	6.73003	23.3027	7.57635	27.7324	0.798354	0.480892	-1.05622	0.744888	-0.424904	0.645589	-0.631312	0.00415	0.03151	0.03307	0.283157	0.278285	0.313092	0.346721	1.46569	0.292465	27.5404	27.9141	27.4263	26.8264	29.1966	27.4908	29.2341	26.04	46.6234	33.2847	35.8693	27.5521
pos_971	1a	7.406	233.15385	[M+H]+	C15H20O2	costunolide	HRYLQFBHBWLLLL-AHNJNIBGSA-N	O=C1OC2C=C(C)CCC=C(C)CCC2C1=C	Prenol lipids	Terpene lactones	0.0479433	0.0459024	1.9263	0.315096	0.797272	0.558891	1.39027	0.273716	1.25571	0.113246	1.41785	0.0387123	0.413888	-1.27269	0.686803	-0.542031	0.602629	-0.730658	0.00216	0.00018	0.01821	0.0273385	0.0268681	0.0302288	0.0334756	0.141511	0.0282373	1.35811	1.46277	1.44543	1.41248	1.43749	1.3908	1.78112	2.16901	1.67601	1.56058	1.97862	2.39246
neg_969	1a	4.263	492.10352	[M-H]-	C16H31NO10S3	(2R,3S,4S,5R,6S)-2-(hydroxymethyl)-6-{[(1E)-9-[(S)-methanesulfinyl]-1-[(sulfonatooxy)imino]nonyl]sulfanyl}oxane-3,4,5-triol	GPMDJOOLATZDQL-SGBLMZTFSA-M	O=S(C)CCCCCCCCC(=NOS(=O)(=O)[O-])SC1OC(CO)C(O)C(O)C1O	Organooxygen compounds	Carbohydrates and carbohydrate conjugates	0.125958	0.120596	0.525371	0.756323	0.21662	0.0109391	8.98271	3.81041	8.17914	2.61667	13.2535	0.491993	0.412319	-1.27817	16.3331	4.02972	0.0252444	-5.30789	0.48485	0.00011	0	0.0718244	0.0705885	0.0794176	0.0879478	0.371782	0.0741855	12.9512	13.3495	13.4936	13.7085	13.6114	12.4068	0.196846	0.226337	2.06905	0.219686	0.214897	0.225406
neg_926	1a	6.74	476.10873	[M-H]-	C16H31NO9S3	[(Z)-[9-(methylsulfanyl)-1-{[(2R,3S,4S,5R,6S)-3,4,5-trihydroxy-6-(hydroxymethyl)oxan-2-yl]sulfanyl}nonylidene]amino]oxysulfonic acid	CWOJBEDMJKZKAB-ATVHPVEENA-N	O=S(=O)(O)ON=C(SC1OC(CO)C(O)C(O)C1O)CCCCCCCCSC	Organooxygen compounds	Carbohydrates and carbohydrate conjugates	0.108806	0.104174	0.453832	0.653335	0.187123	0.00944951	37.1139	14.0276	47.1417	16.031	55.5363	1.82969	0.412319	-1.27817	92.827	6.53647	0.0044418	-7.81464	0.48485	0.00011	0	0.0620441	0.0609765	0.0686034	0.075972	0.321157	0.0640837	55.8715	52.5517	56.1524	54.4069	57.8466	56.3885	0.170042	0.195517	1.78731	0.189772	0.185635	0.194713
pos_1780	1a	10.425	353.26895	[M+H]+	C21H36O4	16,17-Dihydroxycyclooctatin		OCC(CO)C1C2=CCC(O)(C)C3C(O)CC(CC)C3CC2(C)CC1			0.02782	0.0266357	0.116038	0.167047	0.0478445	0.00241609	0.0824447	0.158446	0.248588	0.253184	0.259323	0.266155	0.412319	-1.27817	1.4264	0.512381	0.289062	-1.79055	0.48485	0.21289	0.29078	0.0158637	0.0155907	0.0175408	0.0194248	0.0821146	0.0163852	0.0164707	0.0165193	0.0165306	0.517456	0.488007	0.500954	0.0434769	0.0499906	0.456988	0.0485217	0.0474638	0.0497849
pos_1093		4.295	249.08725	[M+H]+	C12H12N2O4	UNPD223325	IPOOSIATYWJFTC-GFCCVEGCSA-N	O=C1C(=C)NC(=O)C(O)(N1O)CC=2C=CC=CC2			0.0293691	0.0281189	0.781916	0.176027	0.321212	0.296899	1.07683	0.342072	1.18914	0.256903	0.988656	0.0190176	0.410801	-1.28349	1.44898	0.535039	0.28351	-1.81853	0.01515	0.01683	0.00022	0.016747	0.0164589	0.0185175	0.0205065	0.0866871	0.0172976	1.00835	0.994271	0.969625	0.969454	0.978167	1.01206	0.771425	0.888544	0.482434	0.793055	0.745424	1.01061
pos_505	1a	4.975	174.09492	[M+H]+	C8H15NOS	7-(methylsulfanyl)heptanenitrile oxide	RFMWHKQIFOKKGC-UHFFFAOYSA-N	[O-][N+]#CCCCCCCSC			0.0325476	0.0311621	1.17739	0.183929	0.470261	0.521671	1.33654	0.229694	1.39657	0.43806	1.48576	0.0609444	0.399409	-1.32406	1.16066	0.214951	0.344121	-1.53901	0.01933	0.21965	0.0004	0.0185595	0.0182401	0.0205216	0.0227258	0.0960687	0.0191696	1.47498	1.40162	1.45968	1.4966	1.49333	1.58833	1.2288	0.951349	1.15792	1.09643	1.50287	1.12698
pos_2295		10.895	518.32397	[M+H]+	C26H48NO7P	LysoPC(18:3(9Z,12Z,15Z))	WKQNRCYKYCKESD-YVHLTTHBSA-N	O=C(OCC(O)COP(=O)([O-])OCC[N+](C)(C)C)CCCCCCCC=CCC=CCC=CCC			0.0425774	0.0407649	0.184071	0.273651	0.0732241	0.00369773	1.8252	0.156611	1.7653	0.188848	1.99532	0.0593637	0.397803	-1.32988	9.75301	3.28585	0.0407877	-4.61572	0.81818	0.00011	0	0.0242788	0.023861	0.0268455	0.029729	0.125673	0.0250769	2.09136	1.95911	1.92699	2.03794	1.98132	1.97521	0.0665397	0.0765087	0.0699401	0.742605	0.0726415	0.0761939
pos_1187	1b	10.545	263.12265	[M+H]+	C10H18N2O6	2,3-Diamino-2,3-dideoxyglucose; 2,3-Di-N-Ac	OWBWAAATLIDQLH-UHFFFAOYSA-N	OC(=NC1C(O)OC(CO)C(O)C1N=C(O)C)C	Organooxygen compounds	Carbohydrates and carbohydrate conjugates	0.0283456	0.027139	0.122545	0.182181	0.0487485	0.00246174	0.539265	0.585364	0.587326	0.625701	1.13037	0.0480143	0.397802	-1.32988	4.59666	2.20058	0.0865417	-3.53046	0.81818	1	1	0.0161634	0.0158853	0.0178722	0.0197919	0.0836662	0.0166948	1.08233	1.09788	1.19615	1.18491	1.11642	1.10453	0.0442984	0.0509352	0.0465622	0.494385	0.0483607	0.0507256
neg_929		11.117	476.27817	[M-H]-	C23H44NO7P	LysoPE(18:2(9Z,12Z)/0:0)	DBHKHNGBVGWQJE-USWSLJGRSA-N	O=C(OCC(O)COP(=O)(O)OCCN)CCCCCCCC=CCC=CCCCCC			0.0614211	0.0588065	3.29978	0.672219	1.27873	0.933679	2.44976	0.383188	2.1257	0.650548	1.94875	0.132102	0.387519	-1.36766	0.693299	-0.528451	0.55895	-0.83921	0.00155	0.00312	0.00955	0.035024	0.0344213	0.0387267	0.0428863	0.181293	0.0361753	1.85779	2.05606	1.82538	1.88971	2.16402	1.89955	2.66139	3.71475	2.81357	4.10213	2.62286	3.88396
neg_876		7.4	456.16977	[M-H]-	C21H31NO8S	UNPD153452	HOQKVFXMQKUNKQ-XVQQEURFNA-N	O=C(O)CCCC=CC=CC=CC(SCC(NC(=O)C)C(=O)O)C(O)CCCC(=O)O			0.0957452	0.0916695	3.39478	0.513409	1.30637	0.894297	1.44455	0.341161	1.25748	0.162862	1.28023	0.0240791	0.384817	-1.37776	0.397969	-1.32927	0.966953	-0.0484824	0.00216	0.00011	0.38451	0.0545965	0.053657	0.0603684	0.0668525	0.282606	0.0563912	1.28051	1.32104	1.26686	1.29403	1.26032	1.2586	3.08838	3.65218	3.05474	2.88143	3.41502	4.27696
neg_640		4.498	365.14499	[M-H]-	C15H26O10	UNPD157051	WAIONAXVFXYFNS-UXMAMOGGNA-N	OCC1OC(OC2OCCC3(O)C(O)CC(O)(C)C23)C(O)C(O)C1O			0.0670887	0.0642328	2.75205	0.189752	1.05393	0.736262	0.465038	0.34578	0.576698	0.295589	0.714912	0.0198164	0.382964	-1.38472	0.189265	-2.40152	2.02342	1.0168	0.00216	0.00011	0.10246	0.0382557	0.0375975	0.0423001	0.0468436	0.198022	0.0395133	0.690025	0.697677	0.729881	0.712026	0.71645	0.743412	2.71007	2.48475	2.59999	2.98032	2.82153	2.91564
neg_772	1b	5.689	415.12466	[M-H]-	C18H24O11	2-O-?-D-Xylopyranosyl-D-glucose; 1-Benzoyl	XCYNBEZJSJGJGO-UHFFFAOYSA-N	O=C(OC1OC(CO)C(O)C(O)C1OC2OCC(O)C(O)C2O)C=3C=CC=CC3	Organooxygen compounds	Carbohydrates and carbohydrate conjugates	0.093404	0.089428	3.46312	1.89246	1.28873	1.47864	1.5712	0.491278	1.4329	0.469675	1.21561	0.0527917	0.372129	-1.42612	0.433727	-1.20514	0.85798	-0.220984	0.05089	0.05167	0.74291	0.0532615	0.052345	0.0588922	0.0652178	0.275695	0.0550124	1.24449	1.22192	1.26368	1.20277	1.11673	1.24404	2.02936	1.69755	6.90509	3.90248	3.60249	2.64177
pos_1019		3.233	240.05042	[M+H]+	C10H9NO6	methyl 2-[2-(nitrooxy)acetyl]benzoate	GHFXRLDPQUVNOS-UHFFFAOYSA-N	O=C(OC)C=1C=CC=CC1C(=O)CO[N+](=O)[O-]			0.101957	0.0976165	9.70362	1.2213	3.60862	1.17784	1.6102	0.658714	2.01247	0.906503	1.95453	0.0766718	0.371884	-1.42707	0.186666	-2.42147	1.99224	0.994395	1e-05	0	0.00132	0.0581384	0.057138	0.0642847	0.0711895	0.300939	0.0600496	1.87901	1.99452	1.98896	1.86224	2.06457	1.93785	9.12246	8.19936	8.83762	10.0496	10.4616	11.5511
pos_1507		3.03	306.10049	[M+H]+	C13H15N5O2S	N-methyl-N-[5-(5-methyl-2-pyrazinyl)-1,3,4-thiadiazol-2-yl]-2-oxolanecarboxamide	JFXIUNONSAETHV-UHFFFAOYNA-N	O=C(N(C1=NN=C(S1)C=2N=CC(=NC2)C)C)C3OCCC3			0.108246	0.103638	6.48921	1.7366	2.34821	0.459476	1.43967	0.730997	1.61191	0.676961	1.886	0.0620738	0.361864	-1.46648	0.235127	-2.08849	1.53902	0.622008	0.00158	0.00011	0.02446	0.0617245	0.0606624	0.06825	0.0755807	0.319502	0.0637536	1.86712	1.94139	1.94285	1.86227	1.78183	1.92057	5.60163	8.64396	3.98086	5.89903	6.58908	8.2207
pos_979	1a	9.512	234.0981	[M+H]+	C10H19NOS2	1-Isothiocyanato-8-(methylthio)octane; S-Oxide(R-)	BCRXKWOQVFKZAG-UHFFFAOYSA-N	O=S(C)CCCCCCCCN=C=S	Sulfoxides		0.0477132	0.0456822	91.8719	13.0044	33.0655	12.367	0.33036	0.261879	0.189041	0.248155	0.513594	0.032544	0.359909	-1.4743	0.00282677	-8.46663	127.322	6.99233	1e-05	0.00011	0.00011	0.0272074	0.0267392	0.0300837	0.033315	0.140832	0.0281018	0.523211	0.496758	0.485694	0.540563	0.558784	0.476557	79.9997	88.661	115.871	88.1976	82.5017	95.9997
neg_48		3.124	138.05571	[M+FA-H]-	C6H7N	Aniline	PAYRUJLWNCNPSJ-UHFFFAOYSA-N	NC=1C=CC=CC1			0.198835	0.190371	20.1078	4.14469	7.15176	1.32245	2.69713	1.13166	2.08072	0.476452	2.32367	0.0808611	0.355671	-1.49138	0.118806	-3.07332	2.99372	1.58194	0.00034	0.00011	0.00011	0.113381	0.11143	0.125368	0.138834	0.586891	0.117109	2.24047	2.33801	2.23474	2.40084	2.42898	2.29896	19.3172	22.301	12.5345	20.3268	21.4492	24.7181
pos_112		3.129	125.02345	[M+H]+	C6H4O3	2-hydroxy-1,4-benzoquinone	GPLIMIJPIZGPIF-UHFFFAOYSA-N	O=C1C=CC(=O)C(O)=C1			0.0557259	0.0533538	3.47217	0.861749	1.21929	0.227234	0.906233	0.349787	0.711346	0.134118	0.839792	0.017549	0.351159	-1.5098	0.232935	-2.102	1.50754	0.592199	0.001	0.00047	0.00595	0.0317764	0.0312296	0.0351358	0.0389097	0.164483	0.032821	0.813278	0.841863	0.850046	0.851108	0.858481	0.823979	2.90864	4.5184	2.22513	3.20824	3.71479	4.25783
pos_991	1a	3.21	236.13159	[M+H]+	C10H21NO3S	N-hydroxypentahomomethioninate	DPWLWTOLQTUIJL-UHFFFAOYSA-M	O=C([O-])C(NO)CCCCCCCSC	Carboxylic acids and derivatives	Amino acids, peptides, and analogues	0.0408887	0.0391481	1.79382	0.156364	0.535309	0.363466	0.322162	0.231354	0.395921	0.199524	0.521377	0.0201837	0.298418	-1.74459	0.200154	-2.32081	1.49094	0.576222	0.00216	0.00011	0.10246	0.0233158	0.0229146	0.0257808	0.0285499	0.120689	0.0240823	0.534324	0.526513	0.534477	0.510207	0.537315	0.485426	1.5785	1.69295	1.99544	1.78246	1.76461	1.94898
neg_828		5.978	437.20264	[M-H]-	C19H34O11	Ebracteatoside D;(-)-Ebracteatoside D	KTXHXKVYQSVMQS-VTDNSOLZNA-N	OCCCCCC(OC1OC(COC2OCC(O)C(O)C2O)C(O)C(O)C1O)C=C			0.058068	0.0555961	1.77273	0.978881	0.513591	0.64997	0.679388	0.616598	0.418196	0.307544	0.702968	0.0507343	0.289718	-1.78728	0.309574	-1.69164	0.935858	-0.0956381	0.06494	0.02638	0.89162	0.0331119	0.0325422	0.0366125	0.040545	0.171396	0.0342004	0.7054	0.755011	0.76005	0.707935	0.638251	0.651159	0.0907484	1.91743	3.14992	1.71262	1.97372	1.79194
neg_773	1b	5.175	415.12469	[M-H]-	C18H24O11	2-O-?-D-Xylopyranosyl-D-glucose; 1-Benzoyl	XCYNBEZJSJGJGO-UHFFFAOYSA-N	O=C(OC1OC(CO)C(O)C(O)C1OC2OCC(O)C(O)C2O)C=3C=CC=CC3	Organooxygen compounds	Carbohydrates and carbohydrate conjugates	0.0590468	0.0565332	1.16907	1.00052	0.333124	0.562605	0.417412	0.419247	0.494998	0.283328	0.433305	0.195312	0.284947	-1.81123	0.390228	-1.35761	0.730207	-0.453622	0.17965	0.14437	0.75027	0.03367	0.0330907	0.0372296	0.0412284	0.174285	0.0347769	0.522336	0.0350616	0.496853	0.517409	0.509237	0.518937	0.092278	0.106103	2.74097	1.53111	1.48732	1.05666
neg_430		3.032	303.07236	[M-H]-	C12H16O9	UNPD3532	WIXHNHDLCMYIIY-KLHVECEYNA-N	O=C1C=COC(=C1OC2OC(CO)C(O)C(O)C2O)CO			0.164963	0.157941	44.2323	11.4266	12.1023	2.75479	2.93302	1.32377	2.41721	0.545678	2.43128	0.0904706	0.273609	-1.86981	0.0604788	-4.04743	4.52404	2.17761	0.00073	0.00011	0.00011	0.0940661	0.0924475	0.104011	0.115183	0.486911	0.0971584	2.49681	2.34996	2.36032	2.48996	2.34249	2.54814	41.3273	59.5142	26.7654	39.782	53.4996	44.505
pos_1968	1a	4.463	395.13132	[M+Na]+	C17H24O9	(2S,3R,4S,5R,6S)-2-(hydroxymethyl)-6-({4-[(1E)-3-hydroxyprop-1-en-1-yl]-2,6-dimethoxyphenylidene}oxy)oxane-3,4,5-triol	QJVXKWHHAMZTBY-MAWHBGBXNA-N	OCC=CC1=CC(OC)=C(OC2OC(CO)C(O)C(O)C2O)C(OC)=C1	Organooxygen compounds	Carbohydrates and carbohydrate conjugates	0.0336196	0.0321885	2.30339	1.73095	0.606782	0.474739	0.956152	0.589696	0.832613	0.198645	1.36676	0.0754644	0.26343	-1.92451	0.38829	-1.3648	0.678437	-0.559714	0.00866	0.00323	0.21037	0.0191708	0.0188409	0.0211975	0.0234744	0.0992331	0.019801	1.41916	1.33956	1.37447	1.40268	1.43549	1.22923	1.90192	1.14506	5.76342	1.84996	1.93637	1.22361
pos_569		3.024	181.02579	[M+H]+	C5H9O5P	4-(hydroxymethylphosphinyl)-2-oxobutyric acid	YJTNHDYMQPHXFO-UHFFFAOYSA-N	O=C(O)C(=O)CCP(=O)(O)C			0.0240671	0.0230426	2.0655	0.47834	0.476743	0.39171	0.148733	0.326048	0.213911	0.222107	0.176705	0.25261	0.230812	-2.11521	0.0877859	-3.50987	2.62926	1.39466	9e-05	0.00011	0.032	0.0137237	0.0134876	0.0151746	0.0168045	0.0710376	0.0141749	0.0142489	0.0142909	0.0143007	0.536723	0.0142755	0.466389	2.08188	2.70786	1.26387	1.88359	2.26467	2.19113
neg_861		6.641	451.21875	[M-H]-	C20H36O11	3-O-beta-glucopyranosyl-(1???6)-beta-glucopyranosyl-1-octen-3-ol	SSIWNCYQUXTPDX-PJHJIEHSSA-N	OCC1OC(OCC2OC(OC(C=C)CCCCC)C(O)C(O)C2O)C(O)C(O)C1O			0.069723	0.066755	2.51982	0.815536	0.562985	0.68809	0.848123	0.774724	0.543726	0.288008	0.76731	0.0337872	0.223423	-2.16215	0.276181	-1.85632	0.808974	-0.305835	0.00216	5e-05	0.82008	0.0397579	0.0390738	0.0439611	0.048683	0.205797	0.0410649	0.751049	0.782674	0.743016	0.725413	0.783365	0.818341	1.8801	2.38945	4.07539	1.88569	2.62564	2.26263
pos_848	1b	9.124	217.159	[M+H]+	C15H20O	1,3,5,11-Cadinatetraen-3-ol|1,3,5,11-Cadinatetraen-3-ol; (7?,10?)-form	BUZJHEYEFDHFSI-UHFFFAOYNA-N	OC=1C=C2C(=CC1C)C(C(=C)C)CCC2C	Prenol lipids	Sesquiterpenoids	0.022989	0.0220104	0.181408	0.223095	0.0395362	0.00199653	0.431333	0.22066	0.223916	0.230698	0.432752	0.0197756	0.21794	-2.198	1.80601	0.852803	0.120675	-3.0508	0.39394	0.75027	0.29078	0.0131089	0.0128834	0.0144948	0.0160517	0.0678552	0.0135399	0.411814	0.425322	0.417768	0.449	0.463711	0.428899	0.0359271	0.0413096	0.520499	0.0400958	0.0392216	0.411397
neg_928		11.303	476.27814	[M-H]-	C23H44NO7P	LysoPE(0:0/18:2(9Z,12Z))	SVRBKLJIDJHADS-USWSLJGRSA-N	O=C(OC(CO)COP(=O)(O)OCCN)CCCCCCCC=CCC=CCCCCC			0.0327927	0.0313967	1.35549	1.05042	0.268321	0.516529	1.70236	0.334443	1.34238	0.410072	1.30317	0.057281	0.197952	-2.33678	1.12312	0.167507	0.176252	-2.50429	0.30952	0.7207	0.00043	0.0186992	0.0183775	0.0206761	0.0228969	0.0967922	0.019314	1.34727	1.31321	1.29506	1.3673	1.29342	1.20274	0.0512482	1.91831	1.5273	2.42035	0.0559478	2.15975
neg_582		3.846	345.08289	[M-H]-	C14H18O10	Methyl gallate 3-O-beta-D-glucopyranoside	HVFHEQBFSAYLMY-VPNRGNSANA-N	O=C(OC)C1=CC(O)=C(O)C(OC2OC(CO)C(O)C(O)C2O)=C1			0.046629	0.044644	6.25719	1.15447	1.16863	0.976196	0.224821	0.343013	0.37298	0.294397	0.455803	0.209968	0.186766	-2.4207	0.0477692	-4.38778	3.90976	1.96708	1e-05	0.00011	0.02446	0.0265891	0.0261316	0.0294001	0.0325579	0.137632	0.0274632	0.531371	0.539135	0.0277069	0.530424	0.550357	0.555823	5.47191	6.89598	4.33887	6.73326	7.53666	6.56648
neg_1320		6.183	857.25171	[M-H]-	C41H46O20	UNPD213842	VOEOBFMHLCESAT-DINGQLTESA-N	O=C(OC1C(OC=2C(OC)=CC=C3C(=O)C(=COC23)C=4C=CC(OC)=CC4)OC(COC5OC(C)C(OC(=O)C)C(OC(=O)C)C5OC(=O)C)C(OC(=O)C)C1OC(=O)C)C			0.0287138	0.0274915	2.03391	0.274668	0.351284	0.73725	0.792888	0.136535	0.819078	0.255756	0.689818	0.0200772	0.172714	-2.53354	0.396273	-1.33543	0.435845	-1.19811	0.00866	0	0.02446	0.0163734	0.0160917	0.0181044	0.020049	0.084753	0.0169116	0.670252	0.72298	0.689423	0.693711	0.667642	0.694898	2.30104	1.71517	2.35309	2.04306	2.07443	1.71665
neg_957	1a	7.068	487.12479	[M-H]-	C24H24O11	7-C-Glucosyl-2',3',5,6-tetrahydroxyisoflavone; 2',3'-Methylene, 5,6-di-Me ether	VUZRPXRSOYFRRN-UHFFFAOYNA-N	O=C1C(=COC=2C=C(C(OC)=C(OC)C12)C3OC(CO)C(O)C(O)C3O)C=4C=CC=C5OCOC54	Isoflavonoids	Isoflavonoid C-glycosides	0.0514952	0.0493032	1.60971	0.81063	0.260263	0.416538	0.476205	0.356325	0.485616	0.226368	0.520902	0.0129395	0.161684	-2.62876	0.298756	-1.74296	0.541189	-0.885797	0.06494	0.0097	0.43708	0.029364	0.0288587	0.0324683	0.0359557	0.151995	0.0303293	0.507	0.511364	0.519999	0.536948	0.513646	0.536457	0.0804765	1.67447	1.764	2.31106	2.26185	1.56638
pos_1777	1a	11.567	353.2688	[M+H]+	C21H36O4	16,17-Dihydroxycyclooctatin		OCC(CO)C1C2=CCC(O)(C)C3C(O)CC(CC)C3CC2(C)CC1			0.0282228	0.0270214	0.741317	0.0800131	0.114548	0.159476	1.52688	0.312958	1.63979	0.269161	1.77429	0.0683978	0.154519	-2.69414	2.13584	1.0948	0.0723459	-3.78894	0.00216	0	0.00011	0.0160934	0.0158165	0.0177948	0.0197061	0.0833035	0.0166224	1.82401	1.79291	1.82605	1.80206	1.75601	1.64472	0.816591	0.749616	0.763642	0.827209	0.647351	0.643491
neg_1163	1a	10.565	593.27362	[M-H]-	C29H42N2O11	Geldanamycin D		O=C(OC1C(=CC(C)C(O)C(OC)CC(C)CC=2C(O)=C(NC(=O)C(=CC(O)CC1OC)C)C(=O)C(=O)C2OC)C)N			0.0388423	0.0371888	0.451054	0.604561	0.0668006	0.00337335	1.24158	0.190599	1.05772	0.100142	1.03791	0.0300892	0.148099	-2.75537	2.5488	1.34982	0.0581053	-4.10519	0.30952	0.04148	0	0.0221489	0.0217678	0.0244905	0.027121	0.114649	0.022877	1.01689	1.00346	1.06486	1.05901	1.01248	1.07078	0.0607026	0.069797	1.05651	1.38354	0.0662691	0.0695098
pos_2421	1b	5.549	625.17645	[M+H]+	C28H32O16	1,2,6,8-Tetrahydroxyxanthone; 6-Me ether, 2-O-[4-O-acetyl-?-L-rhamnopyranosyl-(1?6)-?-D-glucopyranoside]	BBNBMYALMHVLCQ-UHFFFAOYSA-N	O=C(OC1C(O)C(O)C(OCC2OC(OC3=CC=C4OC5=CC(OC)=CC(O)=C5C(=O)C4=C3O)C(O)C(O)C2O)OC1C)C	Benzopyrans	1-benzopyrans	0.0237564	0.0227451	0.278753	0.269797	0.040856	0.00206318	0.220919	0.235716	0.212187	0.236919	0.712556	0.0237305	0.146567	-2.77037	0.776864	-0.364266	0.188665	-2.4061	0.0832	0.21289	1	0.0135465	0.0133134	0.0149787	0.0165875	0.0701204	0.0139918	0.737794	0.735916	0.686	0.690456	0.727407	0.697762	0.0371264	0.500237	0.628061	0.0414342	0.0405309	0.42513
pos_1778	1a	10.634	353.26889	[M+H]+	C21H36O4	16,17-Dihydroxycyclooctatin		OCC(CO)C1C2=CCC(O)(C)C3C(O)CC(CC)C3CC2(C)CC1			0.0261391	0.0250264	0.314243	0.303494	0.0449538	0.00227011	0.654058	0.0798982	0.592241	0.302833	0.734281	0.0404255	0.143054	-2.80537	1.98302	0.987699	0.0721396	-3.79306	0.08179	0.04148	0.00323	0.0149052	0.0146487	0.016481	0.0182512	0.0771533	0.0153952	0.710028	0.805483	0.73121	0.752955	0.693036	0.712975	0.0408501	0.0469703	0.677284	0.607987	0.0445961	0.46777
neg_915	1a	6.128	471.18768	[M-H]-	C23H28N4O7	Biphenomycin B		O=C(O)C1NC(=O)C(NC(=O)C(N)CC=2C=C(C=CC2O)C3=CC=C(O)C(=C3)C1)CC(O)CN			0.0419633	0.040177	5.68769	1.74465	0.799429	0.799426	1.10414	0.688726	0.911279	0.199326	0.864723	0.0347268	0.140554	-2.8308	0.177173	-2.49677	0.793314	-0.334036	0.00216	0.00011	0.82008	0.0239286	0.0235169	0.0264583	0.0293002	0.123861	0.0247152	0.856178	0.890486	0.814802	0.898856	0.835419	0.8926	5.95726	7.59939	2.86234	5.30785	5.00787	7.39144
pos_2200		10.551	476.2774	[M+H]+	C30H37NO4	ulipristal acetate	OOLLAFOLCSJHRE-ZHAKMVSLSA-N	O=C(OC1(C(=O)C)CCC2C3C(=C4C(=CC(=O)CC4)CC3)C(C5=CC=C(C=C5)N(C)C)CC21C)C			0.0305602	0.0292593	0.398525	0.272505	0.052557	0.00265407	0.745948	0.0862727	0.582632	0.305031	0.727816	0.0247603	0.131879	-2.92271	1.66687	0.737145	0.0791175	-3.65986	0.17965	0.01347	0.00323	0.0174262	0.0171264	0.0192685	0.0213381	0.0902026	0.0179991	0.700142	0.730719	0.769092	0.730087	0.732675	0.704181	0.0477593	0.603377	0.501999	0.590631	0.0521389	0.595243
neg_788	1a	3.705	420.04599	[M-H]-	C12H23NO9S3	[(Z)-[5-(methylsulfanyl)-1-{[(2R,3S,4S,5S,6S)-3,4,5-trihydroxy-6-(hydroxymethyl)oxan-2-yl]sulfanyl}pentylidene]amino]oxysulfonic acid	GKUMMDFLKGFCKH-JYRVWZFONA-N	O=S(=O)(O)ON=C(SC1OC(CO)C(O)C(O)C1O)CCCCSC	Organooxygen compounds	Carbohydrates and carbohydrate conjugates	0.078007	0.0746864	1.07809	1.17186	0.134156	0.0067747	56.9395	17.1759	76.6544	17.6122	70.1671	2.18806	0.124438	-3.00651	61.9583	5.95323	0.00200841	-8.95973	0.10551	0	0	0.0444817	0.0437163	0.0491843	0.0544671	0.230249	0.0459439	71.6467	67.1633	70.1892	72.2149	71.9416	67.847	0.121909	1.40173	3.00998	1.66226	0.133088	0.139597
pos_2294	1a	10.749	518.32391	[M+H]+	C28H43N3O6	18?Amino?17?demethoxyreblastatin		O=C(OC1C(=CC(C)C(O)C(OC)CC(C)CC=2C=C(N)C=C(C2)NC(=O)C(=CCCC1OC)C)C)N			0.0325007	0.0311172	0.454241	0.315397	0.0558944	0.0028226	2.15787	0.265246	2.20888	0.21202	2.18804	0.0893641	0.12305	-3.02268	4.80664	2.26503	0.0256	-5.28771	0.09307	0.00011	0	0.0185328	0.0182139	0.0204921	0.0226931	0.0959305	0.019142	2.12864	2.15527	2.35925	2.14522	2.2119	2.12795	0.050792	0.584016	0.606867	0.0566855	0.682378	0.74471
pos_2303		11.354	520.34003	[M+H]+	C26H50NO7P	LysoPC(18:2(9Z,12Z))	SPJFYYJXNPEZDW-FTJOPAKQSA-N	O=C(OCC(O)COP(=O)([O-])OCC[N+](C)(C)C)CCCCCCCC=CCC=CCCCCC			0.0406416	0.0389116	0.642716	0.288578	0.069895	0.00352961	1.99202	0.33937	2.01626	0.191825	2.07574	0.149105	0.108749	-3.20092	3.11823	1.64073	0.0348753	-4.84165	0.04113	0.00011	0	0.0231749	0.0227762	0.025625	0.0283773	0.119959	0.0239368	2.01412	2.1489	1.82462	2.21072	2.21539	2.04072	0.0635145	0.828034	0.667603	0.782953	0.764767	0.749422
neg_1034	1b	10.343	531.28137	[M+FA-H]-	C25H42O9	Glycerol 1-alkanoates; 3-O-?-D-Galactopyranoside	PSRSTOVXIJTKGG-IUQGRGSQSA-N	O=C(OCC(O)COC1OC(CO)C(O)C(O)C1O)CCCCCC=CCC=CCC=CCC	Glycerolipids	Glycosylglycerols	0.108374	0.103761	2.1554	0.219964	0.186381	0.00941202	5.24855	0.815022	5.25814	0.50991	5.34217	0.145899	0.0864716	-3.53163	2.43729	1.28528	0.0354786	-4.81691	0	0	0	0.061798	0.0607346	0.0683312	0.0756707	0.319882	0.0638295	5.54017	5.32947	5.10751	5.30295	5.32928	5.44365	2.1825	2.29197	2.12212	2.49071	1.90572	1.9394
neg_1035		10.524	531.28137	[M-H]-	C26H44O11	Multifidoside C;(-)-Multifidoside C	SRVFVAOWBRZFDZ-HAUGHONRNA-N	OC1COC(OCC2OC(OC3CC4(C)C(O)CCC(=C)C4CC3C(C)C)C(O)C(O)C2O)C(O)C1O			0.0528538	0.0506039	2.38426	0.219508	0.0908974	0.00459021	0.886652	0.950072	1.38377	0.695575	1.684	0.0428596	0.0381239	-4.71316	0.476126	-1.07059	0.0800711	-3.64258	0	0.00011	0.29078	0.0301387	0.0296201	0.0333249	0.0369043	0.156006	0.0311294	1.72148	1.66076	1.74163	1.65685	1.62861	1.69466	2.26821	2.59036	2.27247	2.72492	2.27766	2.17198
[truncated: 19 more columns]

## Sheet: Supplementary Table S2
Supplementary Table S2: List of strains, plasmids and primers used in this study.
Strains	Description	Reference
E. coli DH5α	General cloning host	Promega
E. coli ET12567/pUZ8002	Nonmethylating strain with mobilization	Gust et al., 2004
	plasmid for conjugation with Streptomyces
Streptomyces sp. AgN23	Wild type strain	Vergnes et al., 2020
Streptomyces sp. AgN23-002	AgN23 containing pSC001	This study
Streptomyces sp. AgN23-004	AgN23 containing pSC003	This study
Streptomyces sp. AgN23-006	AgN23 with an internal 5 kb fragment of	This study
	gbnB replaced by a kanamycin resistance cassette
Plasmids	Description	Source/Reference
pCR-Blunt	E. coli cloning vector	Invitrogen
pSET152	Integrative vector for cloning into	Bierman et al., 1992
	Streptomyces
pOSV666	Derived from pRT801, includes ermEp*	J. Witwinowski, 2017
	promoter tipA RBS and NdeI and PacI cloning sites
pOSV700	pSET152 containing ermEp* and	This study
	tipA_RBScloned into EcoRV site
pOJ260	Suicide vector for gene disruption in	Bierman et al., 1992
	Streptomyces
pOSV514	Source of the kanamycin resistance cassette	Lorieux et al.,
		unpublished
pSC001	Codon-optimized msmGFP cloned into the	This study
	NdeI/PacI sites of pOSV700
pSC003	Codon-optimized mCHERRY cloned into	This study
	the NdeI/PacI sites of pOSV700
pSC004	Derived from pOJ260, used for the replacement of an internal 5 kb fragment of gbnB by a kanamycin resistance cassette	This study
Primer	Sequence 5'-3'	Description
SN146	TGACTGGGCACAACAGAC	Amplification of an internal fragment of
		aph3’(II) for the verification of pSC004
SN147	AGCGGCGATACCGTAAAG	Amplification of an internal fragment of
		aph3’(II) for the verification of pSC004
JWseq6	CCCTTTTTTGGCCTTGAAAT	Forward primer for the amplification of the 0.4
		kb fragment containing ermEp* and tipA_RBS
JWseq7	GAATTGTGAGCGGATAAC	Reverse primer for the amplification of the 0.4
	AA	kb fragment containing ermEp* and tipA_RBS
onSC001	GTCGCATATGAGCAAGGGGGAAG AACTG	Forward primer for the amplification smGFP,
		NdeI site underlined
onSC011	GTCTTAATTAATACTTGTACAGCTC GTCCATCCC	Reverse primer for the amplification smGFP,
		PacI site underlined
onSC005	CGAGCATATGGTCTCCAAGGGGG AAGAGG	Forward primer for the amplification
		mCHERRY, NdeI site underlined
onSC013	GCGCTTTAATTAACTACTTGTAGA GTTCGTCCATG	Reverse primer for the amplification
		mCHERRY, PacI site underlined
onSC007	CCGTTAGAATTCCCGGGACCGAAA TGAGGG	Forward primer, amplification of a 2 kb
		fragment for the inactivation of gbnB, EcoRI site underlined
onSC008	TAACGGGATATCCGACTCCAGGGC CGCTTTG	Reverse primer, amplification of a 2 kb fragment
		for the inactivation of gbnB, EcoRV site underlined
onSC009	CCGTTATTTAAAGTGAGGATCACG GCACACC	Forward primer, amplification of a 2 kb fragment for the inactivation of gbnB, DraI site underlined
onSC010	TAACGGAAGCTTGAACACCGCGCC GTAACC	Reverse primer, amplification of a 2 kb fragment
		for the inactivation of gbnB, HindIII site underlined
onSC021	ATCATCTCCTGGGTGACATC	Verification of the 5 kb gbnB fragment replacement by a kanamycin resistance cassette in AgN23-006
onSC022	CCAACGTGATGGCGGCTTAC	Verification of the 5 kb gbnB fragment
		replacement by a kanamycin resistance cassette in AgN23-006
onSC023	AAGTCGGGCTCGGGTTCGTG	Verification of the 5 kb gbnB fragment
		replacement by a kanamycin resistance cassette in AgN23-006
onSC030	AGGGTGCCTGCGGGTGATTG	Verification of the 5 kb gbnB fragment replacement by a kanamycin resistance cassette in AgN23-006
JWseq16	GCCGGAGAACCTGCGTGCAA	Verification of the 5 kb gbnB fragment
		replacement by a kanamycin resistance cassette in AgN23-006
JWseq17	CTTCTGAGCGGGACTCTGGG	Verification of the 5 kb gbnB fragment replacement by a kanamycin resistance cassette in AgN23-006
pSET152-F	CGGGCCTCTTCGCTATTAC	Verification of the AgN23-002 and AgN23-004
pSET152-R	TTATGCTTCCGGCTCGTATG
AT4G05320_UBQ10_F	AGTCGACCCTTCACTTGGTGTTG	RT-qPCR, Vergnes et al., 2014
AT4G05320_UBQ10_R	GGTGATGGTCTTTCCGGTCAAAG
AT2G14610_PR1_F	ACACGTGCAATGGAGTTTGTGG
AT2G14610_PR1_R	TTGGCACATCCGAGTCTCACTG
AT3G26830_PAD3_F	CTTTAAGCTCGTGGTCAAGGAGAC
AT3G26830_PAD3_R	TGGGAGCAAGAGTGGAGTTGTTG
AT3G52430_PAD4_F	AGATACGCGAGCACAACGCAAG
AT3G52430_PAD4_R	TTCTCGCCTCATCCAACCACTC
AgN23-F	CATGGGTTTCTGTGGCCTCT	AgN23 genomic detection in soil
AgN23-R	AGATGGTTCACGCCCACATT

## Sheet: Supplementary Table S3
Supplementary Table S3: Metabolomic dataset obtained with the MS-CleanR workflow (Fraisier-Vannier et al., 2020) of ultra-high-perfomrance liquid chromatography-high-resolution mass spectrometry (UHPLC-HRMS) performed on extracts of Arabidopsis thaliana Col-0 10 days after inoculation with spores of AgN23 WT. Metabolites detected in negative (neg) or positive (pos) detection mode, their annotatio…
Selected_feature	Annotation_level	Average_RT_min	Average_mz	Adduct_type	Formula	Structure	InChIKey	SMILES	Classyfire_class	Classyfire_subclass	Mean_Blank	SD_Blank	Mean_AgN23	SD_AgN23	Mean_Mock	SD_Mock	Foldchange(AgN23/Mock)	Log2(FC[AgN23/Mock])	pvalue_t-test_MockVSAgN23	Blank_A	Blank_B	Blank.C	Blank.D	Blank.E	Blank.F	QC.A	QC.B	QC.C	QC.D	QC.E	QC.F	Mock.A	Mock.B	Mock.C	Mock.D	Mock.E	Mock.F	AgN23.A	AgN23.B	AgN23.C	AgN23.D	AgN23.E	AgN23.F	MS.MS.spectrum
pos_597		12.692	540.381	[M+H]+							0.0002	0	0.609833	0.225504	0.00185	0.00385318	329.64	8.36475	0.00492	0.0002	0.0002	0.0002	0.0002	0.0002	0.0002	0.3452	0.3207	0.3487	0.3466	0.382	0.3752	0	0.0006	0.0004	0.0097	0	0.0004	0.7384	0.7546	0.5313	0.9058	0.3285	0.4004	84.04441:3909 84.08071:147767 85.02841:912 85.08391:6892 86.09631:203893 87.0997:11430 88.13933:886 98.09637:1235 98.38356:753 101.10729:1628 108.91948:833 111.09165:3500 127.03882:1452 127.08627:887 129.10204:148208 130.08591:1201 130.10577:10689 131.11807:1340 137.0966:1053 138.12733:1570 139.08723:893 140.14352:3809 143.11765:13759 151.08644:2070 152.14313:10522 154.15884:1733 155.1183:1123 15…
pos_208	1a	13.814	201.048	[M+H]+	C11H8N2S	Camalexin	IYODIJVWGPRBGQ-UHFFFAOYSA-N	N=1C=CSC=1C3=CNC2=CC=CC=C23	Indoles and derivatives	Indoles	0.0109667	0.0168664	6.84897	4.10781	0.0264	0.015577	259.431	8.0192	0.00965	0.0011	0.001	0.0009	0.0096	0.0444	0.0088	4.4136	4.0848	4.1682	3.8209	4.4316	3.9917	0.0072	0.027	0.0285	0.0096	0.0418	0.0443	11.9392	2.7642	6.3334	11.7043	2.8256	5.5271	52.1356:1515 57.98702:19050 58.995:310693 59.99416:1737 59.99821:7785 60.99081:13992 68.23209:9439 69.27673:1748 91.05418:3160 95.3745:1639 98.0056:3366 116.04939:30902 116.14252:1616 117.05688:9327 130.06502:8803 142.05238:104369 143.06033:32501 144.06335:3320 148.02101:15865 156.06831:2184 157.07512:2768 160.02142:68754 161.02486:9845 162.01701:2534 167.06042:6553 168.06815:63920 169.07587:2464…
pos_265		1.223	235.165	[M+H]+							0.311967	0.0311524	1.08773	0.523986	0.0157833	0.00324803	68.9166	6.10678	0.00407	0.3587	0.3335	0.3217	0.2859	0.2796	0.2924	0.5113	0.5581	0.5329	0.4725	0.5061	0.5169	0.0194	0.0155	0.0141	0.0162	0.0106	0.0189	1.521	1.3591	1.1193	1.518	0.1545	0.8545	51.24787:5516 58.06514:31021 59.07285:35027 68.57263:21508 77.42415:4824 91.05396:54726 116.06155:11677 118.08601:1760939 119.08228:5457 119.08963:94253 129.06947:10086 131.08542:150065 134.71747:6240 164.69409:6122 187.92336:5405 207.11711:9553 215.70921:5038 235.16614:8036
pos_34	1a	2.69	123.055	[M+H]+	C6H6N2O	3-Pyridinecarboxamide	DFPAKSUCGFBDDF-UHFFFAOYSA-N	N=C(O)C1=CN=CC=C1	Pyridines and derivatives	Pyridinecarboxylic acids and derivatives	0.0240333	0.0108273	1.45523	0.270979	0.0428167	0.00624321	33.9875	5.08693	5e-05	0.0374	0.0183	0.0143	0.0371	0.0235	0.0136	1.0988	1.1158	1.0599	1.0349	1.0624	1.0866	0.037	0.0434	0.0436	0.0438	0.0358	0.0533	1.7488	1.7131	1.324	1.3166	1.0514	1.5775	53.03877:4004 58.88214:769 68.79884:2231 76.81726:761 78.0337:10161 79.05019:662 79.05402:5553 80.04935:213849 80.94494:1524 81.05275:11160 81.06982:1381 81.94498:4620 82.94196:1398 83.049:1227 83.92968:4515 95.04895:1951 95.06013:1246 96.04422:62211 97.02837:1604 97.04768:3726 100.95312:1623 101.94009:1198 105.04474:816 106.02859:13625 112.03924:1888 116.96606:3667 117.96592:6957 118.96291:7227 …
neg_526		6.68	600.215	[M-H]-							0.00358333	0.000248328	0.2051	0.126023	0.00705	0.00754632	29.0922	4.86256	0.01193	0.004	0.0037	0.0035	0.0036	0.0034	0.0033	0.1579	0.1279	0.1667	0.1571	0.1252	0.135	0.0009	0.0078	0.0136	0.0008	0.0183	0.0009	0.2764	0.2761	0.1102	0.3837	0.0544	0.1298	59.01388:15361 67.6183:680 69.16265:908 69.16697:1425 71.01389:1158 85.02924:1016 89.0245:1531 92.61452:766 92.84309:751 101.02449:1608 105.82015:687 135.77917:652 136.09639:750 207.08685:3514 355.55582:835 385.92303:770 435.78729:846 466.5405:788 540.94141:797 550.34711:792
pos_448		10.317	379.096	[M+H]+	C17H18N2O6S	Carbenicillin	FPPNZSSZRUTDAP-UWFZAAFLSA-N	O=C(O)C(C(=O)NC2C(=O)N1C(C(=O)O)C(C)(C)SC12)C3=CC=CC=C3			0.00216667	0.000136626	0.574067	0.111271	0.0239667	0.0127241	23.9527	4.58212	6e-05	0.0024	0.0022	0.0021	0.0022	0.0021	0.002	0.3535	0.3725	0.362	0.3146	0.373	0.3556	0.007	0.0273	0.0283	0.0095	0.036	0.0357	0.5988	0.6323	0.4302	0.7016	0.6375	0.444	53.03861:1260 56.96476:1115 57.03329:5391 58.99498:20543 61.02832:9056 68.94573:1498 68.94892:1760 69.02992:1326 69.0334:31739 70.03665:1130 71.04919:1764 73.02808:5334 79.54115:1117 81.03343:9289 85.02831:42060 86.00546:2365 87.04379:7761 97.02831:16603 98.00574:1682 99.04429:1290 104.04917:4865 105.05665:1262 109.02794:5357 127.03876:9400 132.04393:5759 145.04955:1757 148.02106:2040 155.0602:75…
pos_551		10.965	465.096	[M+H]+							0.00761667	0.000567157	1.15075	0.31255	0.0604333	0.028902	19.0416	4.25109	0.00034	0.0086	0.0078	0.0074	0.0077	0.0072	0.007	0.5721	0.6261	0.6306	0.6294	0.6904	0.675	0.0337	0.0671	0.0505	0.0276	0.1034	0.0803	1.5018	1.1632	0.8164	1.5025	1.1291	0.7915	52.62619:939 53.03867:8487 53.26781:906 55.01798:8021 57.03355:13163 57.98482:1159 57.98741:3400 58.995:28554 59.04905:1320 61.02833:9140 61.03369:1149 67.71811:4490 67.72192:2260 68.05829:947 68.71404:1174 68.99691:4717 69.03339:78539 70.03661:2401 70.32468:938 71.04908:9188 73.02474:1358 73.02833:19145 81.03342:68176 82.03648:3951 85.02831:72535 86.00568:3419 87.00243:1520 87.00752:27110 87.043…
pos_301	1a	7.496	261.144	[M+H]+	C11H20N2O5	Grateloupine; N7-(1S-Carboxy-2S-methylbutyl)	WVJSFRYGZMBJOD-UHFFFAOYNA-N	O=C(O)CCCN=C(O)NC(C(=O)O)C(C)CC	Carboxylic acids and derivatives	Amino acids, peptides, and analogues	0.00426667	0.000307679	0.263233	0.172612	0.0147667	0.00106145	17.8262	4.15593	0.01681	0.0048	0.0044	0.0041	0.0043	0.004	0.004	0.1259	0.1269	0.1379	0.1212	0.134	0.1246	0.0132	0.0157	0.0151	0.0152	0.0137	0.0157	0.3597	0.2816	0.1714	0.5282	0.0212	0.2173	53.00213:929 55.93436:1777 56.04952:12306 56.2579:785 59.85725:893 60.52962:706 60.95237:753 67.26653:2153 67.27037:7441 69.03342:1374 69.0698:5584 72.93684:1070 73.02843:799 73.06474:1257 74.67445:706 84.04432:305247 85.02829:5262 85.04766:11063 86.05995:14169 86.09631:430697 87.09396:1499 87.09953:24876 96.04444:3244 97.06467:896 102.05478:8889 112.07533:1151 114.05499:6944 120.63103:799 130.04…
neg_387		10.97	419.092	[M-H]-	C19H20N2O7S	UNPD33651	HIDXUWCXTKHZOI-ZGIMUMDFNA-N	O=C(O)C3OC(OC1=CC=C(C=C1)NC(NC2=CC=CC=C2)=S)C(O)C(O)C3(O)			0.0103	0.000737564	0.911267	0.261471	0.0561667	0.0253003	16.2243	4.02009	0.00046	0.0116	0.0105	0.01	0.0104	0.0098	0.0095	0.5239	0.614	0.4931	0.4778	0.4746	0.6031	0.0347	0.0613	0.0388	0.0319	0.0767	0.0936	1.3104	0.8654	0.6105	1.047	0.9812	0.6531	59.01379:1338 59.47474:667 64.77068:764 69.12085:2674 69.12418:761 75.0098:823 99.16941:740 99.50467:650 157.04048:119817 158.04463:13570 214.02098:863 215.02852:274395 216.03168:37927 217.02306:10829 223.78175:770 228.22676:842 263.29459:682 312.25082:709 355.2807:725 359.06815:844 367.01193:793 377.08011:1444 419.09354:10916
neg_486		1.375	531.205	[M-H]-	C31H32O8	C00050746	QSEHQWFPCMNMPH-UHFFFAOYSA-N	O=CC1=C(O)C(O)=C(C=2C=C(C(=C(O)C1=2)C3=C(O)C=4C(C=O)=C(O)C(OC)=C(C=4(C=C3C))C(C)C)C)C(C)C			0.00538333	0.00794592	0.409133	0.240995	0.0586667	0.0357753	6.97386	2.80196	0.01569	0.0024	0.0022	0.0021	0.0216	0.002	0.002	0.2485	0.2954	0.2498	0.2758	0.2677	0.2817	0.0415	0.0472	0.0169	0.0532	0.0709	0.1223	0.4671	0.5396	0.3957	0.7559	0.0662	0.2303	50.26245:975 67.35345:2531 67.35721:11280 69.20831:1050 69.56662:1281 82.02988:1215 128.03522:1074 143.08263:1067 153.0666:4825 171.07753:12473 189.08786:32143 190.09154:1399 193.5898:1126 195.82735:1023 325.55133:1058 399.79047:1077 401.03799:1374
neg_366	1b	8.352	399.093	[M-H]-	C17H20O11	Linderofruticoside A	KZFNTLYLMIGDHI-UHFFFAOYSA-N	O=C2OCC4(O)(COC(OC3C(OC=1C=CC(O)=C2(C=1))OCC(O)C3(O))C4(O))	Organooxygen compounds	Carbohydrates and carbohydrate conjugates	0.0188	0.00136235	0.551583	0.257071	0.135367	0.0523621	4.07474	2.02671	0.00991	0.0212	0.0192	0.0182	0.019	0.0178	0.0174	0.3771	0.3899	0.313	0.3382	0.3452	0.3422	0.0791	0.1141	0.2013	0.0899	0.1959	0.1319	0.6854	0.6111	0.323	0.4741	0.2584	0.9575	54.47164:565 67.68827:5198 69.54794:672 72.72059:877 96.95974:1063 104.02673:1425 148.01649:4696 160.0186:680 161.64709:675 171.84244:727 175.99525:772 176.01108:38436 177.01424:3732 191.03484:71340 192.03885:9172 193.03986:836 223.06265:1109 255.76534:644 281.79987:720 355.45663:1060 364.27396:830 390.22653:785
pos_181	1a	14.161	187.087	[M+H]+	C11H10N2O	1H-Indole-3-acetic acid; N-Methoxy, nitrile	LIJIPBYXIXTNLE-UHFFFAOYSA-N	N#CCC2=CN(OC)C1=CC=CC=C12	Indoles and derivatives	Indoles	0.0124	0.000907744	0.154483	0.111732	0.0422667	0.0119217	3.65497	1.86986	0.0571	0.014	0.0127	0.012	0.0125	0.0117	0.0115	0.0973	0.1041	0.1032	0.0969	0.0949	0.0971	0.0302	0.0296	0.0424	0.0395	0.0526	0.0593	0.1339	0.1973	0.0862	0.0702	0.0784	0.3609	55.93444:12970 56.73163:810 68.39513:4237 71.92891:1780 72.08051:1278 72.49783:863 72.93668:3478 74.95244:2013 83.08536:6006 88.02135:21272 90.9475:5774 91.05891:855 96.45204:886 104.04908:2030 105.93452:6749 113.96318:1040 117.05686:1736 118.06463:1850 118.94229:3232 123.94516:7869 125.96094:1282 128.95053:6695 130.06496:1120 132.0441:120432 133.04744:10873 135.94521:4167 136.95328:3330 145.0523…
pos_198	1a	8.339	193.049	[M+H]+	C10H8O4	7-Hydroxy-6-methoxy-2H-1-benzopyran-2-one	RODXRVNMMDRFIK-UHFFFAOYSA-N	O=C1OC2=CC(O)=C(OC)C=C2(C=C1)	Coumarins and derivatives	Hydroxycoumarins	0.00235	0.003503	0.402517	0.203949	0.114967	0.0478204	3.50116	1.80783	0.01711	0.001	0.0095	0.0009	0.0009	0.0009	0.0009	0.2571	0.245	0.2698	0.2563	0.2479	0.2613	0.0629	0.1035	0.1769	0.0766	0.1702	0.0997	0.5584	0.4211	0.2567	0.3057	0.1624	0.7108	51.02095:935 51.02313:2379 54.09251:933 55.01803:1691 58.06512:13077 66.0464:1239 67.29564:11847 68.99699:1076 69.03339:1587 70.2404:902 71.67571:978 72.93693:1233 77.0385:6911 79.05403:2391 81.03338:2341 81.06963:1424 89.03849:14229 91.05412:6066 94.04119:7185 95.04891:2218 99.90092:860 103.05397:890 105.03329:14681 106.04184:1344 107.04897:13422 109.06478:2078 117.03345:11817 119.04891:1808 121…
pos_748		24.39	1071.64	[M+H]+							0.00195	0.000151658	0.167883	0.260718	0.0504667	0.0441105	3.32662	1.73406	0.30952	0.0022	0.002	0.0019	0.002	0.0018	0.0018	0.1234	0.0916	0.0662	0.087	0.0748	0.0599	0.0315	0.0072	0.0386	0.0303	0.0622	0.133	0.0816	0.0911	0.0406	0.0944	0.0043	0.6953	79.05408:19033 80.05753:1060 81.03342:4800 81.06985:21327 82.07308:1065 83.04897:5986 83.08538:4134 91.01726:864 91.05416:19130 91.71767:833 93.06982:25158 94.07343:1048 95.04923:4545 95.0853:17083 97.06492:1558 97.82204:983 99.04402:980 102.48589:948 105.06977:20520 106.07346:1219 106.60179:1151 107.0488:7711 107.08541:13675 109.0284:4950 109.06435:8224 109.10126:6044 111.08018:1322 115.05368:10…
pos_577	1a	9.842	503.191	[M+H-H2O]+	C26H32O11	4,7'-Epoxy-3,8'-lign-7-ene-3',4',5,9,9'-pentol; 3',5-Di-Me ether, 9'-O-?-D-glucopyranoside	HCCQMPYJVVKWJT-ARJAWSKDSA-N	OC=1C=CC(=CC=1(OC))C4OC=2C(OC)=CC(C=CCO)=CC=2C4(COC3OC(CO)C(O)C(O)C3(O))	2-arylbenzofuran flavonoids		0.00416667	0.00523705	0.411267	0.0865966	0.142683	0.0518621	2.88237	1.52726	7e-05	0.0096	0.0121	0.0008	0.0009	0.0008	0.0008	0.3263	0.2803	0.273	0.33	0.2834	0.3247	0.0931	0.1347	0.2225	0.1794	0.1403	0.0861	0.4755	0.3875	0.3906	0.3739	0.2959	0.5442	53.03844:1314 55.01773:971 55.44022:688 57.03366:999 67.03619:800 67.03932:11684 68.43884:762 69.03339:5796 75.23949:859 79.05414:1581 81.03334:1430 81.06979:1847 81.18062:702 85.02829:15954 91.05419:9106 92.51365:969 94.04108:6116 97.02829:5151 103.05407:3613 105.06965:16378 107.04885:3203 109.02792:1072 109.06469:5626 115.05409:8241 117.06956:3310 119.04902:1188 119.08533:3617 121.06419:920 122…
neg_580	1b	12	789.262	[M-H]-	C38H46O18	(2S,3R,4R,5S,6S)-3,5-dihydroxy-2-{[5-hydroxy-2-(4-hydroxy-3-methoxyphenyl)-4-oxo-3-{[(2S,3R,4S,5S,6R)-3,4,5-trihydroxy-6-(hydroxymethyl)oxan-2-yl]oxy}chromen-7-yl]oxy}-6-methyloxan-4-yl (2Z,6S)-6-hydroxy-2,6-dimethylocta-2,7-dienoate	RSDSUHUVDWJZFX-IHAMZHGTSA-N	O=C(OC5C(O)C(OC2=CC(O)=C3C(=O)C(OC1OC(CO)C(O)C(O)C1(O))=C(OC3(=C2))C=4C=CC(O)=C(OC)C=4)OC(C)C5(O))C(=CCCC(O)(C=C)C)C	Flavonoids	Flavonoid glycosides	0.22165	0.0161989	2.77015	0.964356	0.973233	0.317326	2.84634	1.50911	0.00477	0.2501	0.2268	0.2149	0.2236	0.2097	0.2048	2.0092	1.9121	1.8396	1.9636	1.8229	1.9511	0.6235	0.9539	1.2716	1.1751	1.2558	0.5595	3.0491	2.5604	2.1803	2.506	1.7837	4.5414	57.03439:4360 59.0139:8022 59.65169:2895 68.48355:13149 71.01393:64975 85.02965:80244 89.02452:15525 93.03468:18786 95.01385:35252 101.02433:34581 111.00802:13063 113.01667:6755 113.02409:156733 114.02763:4677 119.04964:3914 121.02927:19073 122.03723:59441 132.02165:31280 133.02971:45662 134.03737:163576 134.04744:5666 135.04056:7559 136.01665:7948 137.02428:30013 139.04051:4922 139.11659:3084 13…
neg_564		13.546	735.345	[M-H]-	C35H60O12S2	UNPD153365	IOSCFIMYUFWXLD-VJZPZOEBNA-N	O=C(OC(CCCCCCCC)C(OC(=O)C)CCCCCCCCCCCCCCCC1=CC(OS(=O)(=O)O)=CC(OS(=O)(=O)O)=C1)C			0.0167833	0.00121065	0.4025	0.538576	0.14265	0.0863304	2.82159	1.49651	0.30952	0.0189	0.0172	0.0163	0.0169	0.0159	0.0155	0.2623	0.2799	0.1934	0.2902	0.3027	0.2129	0.1359	0.0367	0.1135	0.0892	0.2002	0.2804	0.2724	0.3256	0.1622	0.1327	0.04	1.4821	52.82322:802 55.87809:705 57.00309:862 57.03452:739 59.01394:7380 65.62993:732 65.67822:816 68.64446:3861 71.01392:14564 72.99302:1354 77.39703:719 77.45937:818 85.02956:3391 87.00893:3589 89.02455:9308 97.0293:1224 99.00877:694 101.02425:10578 102.86799:760 105.60448:840 113.02403:4959 119.03459:2983 119.1531:756 125.0242:3451 138.97784:702 143.03499:1329 161.04454:1062 163.11232:904 165.12808:1…
pos_718	1a	21.074	825.475	[M+Na]+	C45H70O12	Arabidopside B	SYJOSMLJXIQXFJ-FUJGBLOQSA-N	O=C(OCC(OC(=O)CCCCCCCC1C=CC(=O)C1(CC=CCC))COC2OC(CO)C(O)C(O)C2(O))CCCCCCCC3C=CC(=O)C3(CC=CCC)	Fatty Acyls	Eicosanoids	0.096	0.00704244	2.17298	2.2791	0.77685	0.47564	2.79717	1.48397	0.19725	0.1084	0.0982	0.0931	0.0968	0.0908	0.0887	1.5058	1.3674	1.5214	1.3072	1.1903	1.272	0.3573	0.3042	0.9742	0.4417	1.45	1.1337	2.0841	2.3104	0.7043	1.1977	0.211	6.5304	59.0491:1183 61.02836:28192 61.74624:866 65.03851:1274 67.05079:1164 67.05413:22476 68.98505:945 68.98797:909 68.99097:1451 69.03339:18218 69.0698:11800 71.01249:1981 71.049:5702 73.02835:20923 79.05412:21901 81.03339:12819 81.06974:32674 82.07323:2015 83.04902:9599 83.08528:5864 85.02827:32882 85.06439:1678 86.09602:1239 87.04359:1211 91.03878:16861 91.05408:23179 92.05752:1720 93.06974:28487 94…
neg_593	1a	12.042	835.268	[M-H]-	C40H44N4O16	uroporphyrinogen iii(8-)	HUHWZXWWOFSFKF-UHFFFAOYSA-F	O=C([O-])CC1=C5NC(=C1CCC(=O)[O-])CC=2NC(=C(C=2CC(=O)[O-])CCC(=O)[O-])CC=3NC(=C(C=3CC(=O)[O-])CCC(=O)[O-])CC=4NC(=C(C=4CCC(=O)[O-])CC(=O)[O-])C5	Tetrapyrroles and derivatives	Porphyrins	0.0677667	0.00496857	0.874683	0.409498	0.314133	0.137921	2.78443	1.47738	0.00216	0.0765	0.0693	0.0657	0.0684	0.0641	0.0626	0.6118	0.5789	0.5101	0.5537	0.6379	0.7071	0.1924	0.2502	0.3822	0.5381	0.3497	0.1722	0.873	0.788	0.6641	0.6858	0.5565	1.6807	61.997:652 64.77669:667 66.97105:15581 134.36905:808 162.65207:649 171.35703:719 249.38281:689 293.15988:823 524.6778:792 550.41071:1453 599.75427:828 725.51935:792 725.64984:925 730.98566:1028 812.99731:998
neg_513	1b	14.558	573.292	[M-H]-	C28H46O12	7(14)-Bisabolene-1,2,3,4,5,8,9,10,11-nonol; 2-Angeloyl, 5,8-bis(2-methylpropanoyl)	NLZYENVQYIBSLP-SDNWHVSQSA-N	O=C(OC1C(O)C(C(=C)C(OC(=O)C(C)C)C(O)C(O)C(O)(C)C)C(OC(=O)C(C)C)C(O)C1(O)(C))C(=CC)C	Prenol lipids	Sesquiterpenoids	0.0215833	0.00160924	0.348683	0.461666	0.12555	0.0580363	2.77725	1.47366	0.30952	0.0244	0.0221	0.0209	0.0218	0.0204	0.0199	0.2088	0.1951	0.1879	0.2125	0.2834	0.2339	0.0947	0.0473	0.1463	0.0911	0.1695	0.2044	0.275	0.2608	0.1291	0.1017	0.052	1.2735	55.66302:639 56.48622:684 68.1764:1542 68.18039:3254 70.75175:621 71.01402:1135 72.02866:649 77.03979:662 89.02477:993 92.92256:809 98.89388:663 101.02419:737 102.21426:630 116.07003:666 165.12814:4793 247.20659:1472 253.09271:7089 273.18707:1309 291.19693:48506 292.19974:9860 293.20224:975 382.34601:735 450.62317:787
pos_527		9.337	441.103	[M+H]+	C19H20O12	3,5-Dihydroxyphenyl 1-O-(6-O-galloyl-beta-D-glucopyranoside)	WVHDGXKUZIDTIN-UHFFFAOYNA-N	O=C(OCC2OC(OC1=CC(O)=CC(O)=C1)C(O)C(O)C2(O))C3=CC(O)=C(O)C(O)=C3			0.0183667	0.00132464	0.258267	0.0815976	0.0963	0.0442317	2.6819	1.42325	0.00866	0.0207	0.0188	0.0178	0.0185	0.0174	0.017	0.1725	0.1676	0.1807	0.1844	0.1871	0.1674	0.0729	0.0789	0.1806	0.0629	0.1094	0.0731	0.3466	0.2872	0.2378	0.2875	0.1074	0.2831	53.03862:1840 55.01777:3253 57.03334:1029 62.18907:798 65.52049:703 66.9118:2209 66.91558:12968 69.03336:8817 70.06485:1027 71.01265:891 71.04884:3507 73.02818:1678 81.03332:13296 85.02357:1598 85.02827:26340 86.0961:1004 87.00746:9202 89.03838:889 97.02818:11434 99.04369:5535 101.13081:885 105.01787:7933 105.03306:1674 109.02818:16707 117.03275:1352 122.03574:4484 127.03876:23667 128.67383:883 1…
neg_74		7.255	188.093	[M-H]-	C8H15NO4	Castanospermine	JDVVGAQPNNXQDW-HFCBTUDCNA-N	OC2CN1CCC(O)C1C(O)C2(O)			0.000216667	4.08248e-05	0.00371667	0.00665174	0.00141667	0.0010496	2.62353	1.39151	0.93723	0.0003	0.0002	0.0002	0.0002	0.0002	0.0002	0.07	0.0686	0.076	0.079	0.0782	0.0719	0.0008	0.001	0.0011	0.0035	0.0014	0.0007	0.0009	0.0024	0.0172	0.0001	0.0012	0.0005	58.0299:11771 59.01396:888 61.98841:8125 67.25057:1734 67.25442:8605 71.05042:1468 84.04562:10760 96.56294:696 98.0247:33418 98.06114:20580 98.06703:1267 99.02793:1383 99.06477:780 99.92564:934 100.04038:12438 110.58074:697 112.04001:3900 116.07128:5876 118.99464:3279 132.91791:2976 141.86818:15780 142.05081:11066 143.86507:11681 144.10303:4038 146.08228:408228 147.06769:1052 147.0858:30268 148.0…
neg_277	1a	7.111	338.088	[M-H]-	C15H17NO8	6-Hydroxy-1H-indole-3-carboxylic acid; ?-D-Glucopyranosyl ester	VZZSVZUINKFSIE-UHFFFAOYSA-N	O=C(OC1OC(CO)C(O)C(O)C1(O))C3=CNC=2C=C(O)C=CC=23	Indoles and derivatives	Indolecarboxylic acids and derivatives	0.0370167	0.00271987	0.389683	0.10025	0.149317	0.0282425	2.60978	1.38393	0.00148	0.0418	0.0379	0.0359	0.0373	0.035	0.0342	0.3444	0.2927	0.2987	0.2999	0.3097	0.3888	0.0976	0.1643	0.1683	0.172	0.1569	0.1368	0.2911	0.4955	0.4226	0.5091	0.335	0.2848	58.0061:5006 59.01084:1079 59.01389:28936 68.4719:4228 70.13622:627 71.01392:40460 72.99321:6601 75.1202:760 78.95905:1009 85.02956:8545 87.00899:1439 89.02457:31676 95.01411:1760 101.02418:19595 112.47264:728 113.02407:15419 119.03458:13281 131.03726:3042 132.0453:24841 133.04872:2884 143.03473:1477 148.04037:17976 149.04391:1305 158.0244:13115 159.57022:715 176.03497:39840 177.03835:4559 179.05…
neg_579	1b	12.521	789.262	[M-H]-	C38H46O18	(2S,3R,4R,5S,6S)-3,5-dihydroxy-2-{[5-hydroxy-2-(4-hydroxy-3-methoxyphenyl)-4-oxo-3-{[(2S,3R,4S,5S,6R)-3,4,5-trihydroxy-6-(hydroxymethyl)oxan-2-yl]oxy}chromen-7-yl]oxy}-6-methyloxan-4-yl (2Z,6S)-6-hydroxy-2,6-dimethylocta-2,7-dienoate	RSDSUHUVDWJZFX-IHAMZHGTSA-N	O=C(OC5C(O)C(OC2=CC(O)=C3C(=O)C(OC1OC(CO)C(O)C(O)C1(O))=C(OC3(=C2))C=4C=CC(O)=C(OC)C=4)OC(C)C5(O))C(=CCCC(O)(C=C)C)C	Flavonoids	Flavonoid glycosides	0.0615667	0.00451383	0.68795	0.19383	0.27055	0.0722921	2.54278	1.34641	0.0022	0.0695	0.063	0.0597	0.0621	0.0582	0.0569	0.6852	0.7174	0.6844	0.695	0.7037	0.778	0.1948	0.262	0.3374	0.3277	0.3275	0.1739	0.7089	0.6804	0.6252	0.6064	0.4634	1.0434	55.5313:736 67.14655:10649 71.01391:5760 85.02978:7304 95.01407:3623 101.02413:4091 109.02923:864 111.00835:1742 113.02392:8611 118.01326:677 121.02919:5488 122.037:1802 123.04482:3398 132.02179:1622 133.02945:6284 134.0374:39642 135.04404:1336 136.01646:1896 137.02414:3910 145.47699:909 147.04555:6235 148.05206:3524 149.02432:18657 149.06075:8063 150.03212:33908 151.04034:12096 152.04472:715 160…
neg_495		13.027	545.261	[M-H]-	C26H42O12	Canavalioside	HVFLAHBPOQXZBM-UHFFFAOYNA-N	O=C(O)C3(C)(CCCC4(C)(C5CCC2(O)(CC5(CC2(O)(COC1OC(CO)C(O)C(O)C1(O)))(C(O)C(O)C34))))			0.0244333	0.00179183	0.43815	0.522395	0.172567	0.0928473	2.53902	1.34427	0.17965	0.0276	0.025	0.0237	0.0246	0.0231	0.0226	0.2928	0.3425	0.2929	0.318	0.2859	0.2806	0.1394	0.0535	0.147	0.1432	0.2269	0.3254	0.2659	0.4226	0.2401	0.1567	0.067	1.4766	52.05631:611 59.01392:20816 60.57812:701 68.40307:4633 71.01411:5483 89.0247:3306 101.02432:6434 108.60516:647 113.02418:1718 119.03439:963 130.18439:852 143.03459:1048 148.08914:786 149.09671:934 153.6142:688 161.04576:1609 163.1127:3836 165.12817:21250 166.13184:1639 191.14439:7829 193.57736:866 219.1756:5842 245.1543:8396 253.09291:35040 254.09628:4060 263.16556:139745 264.16895:28314 265.1717…
neg_189	1a	19.227	295.228	[M-H]-	C18H32O3	(9E,12E)-2-hydroxyoctadeca-9,12-dienoic acid	AFDSETGKYZMEEA-HZJYTTRNSA-N	O=C(O)C(O)CCCCCCC=CCC=CCCCCC	Fatty Acyls	Lineolic acids and derivatives	1.33133	0.233013	0.18455	0.250698	0.0730333	0.0198474	2.52693	1.33738	0.30952	1.5199	1.579	1.4693	1.3015	1.0022	1.1161	0.1288	0.1246	0.1204	0.1232	0.1112	0.1176	0.0849	0.0453	0.0588	0.0994	0.0661	0.0837	0.0972	0.0952	0.0872	0.0749	0.0574	0.6954	66.68129:696 69.10194:1289 69.1052:807 73.1122:737 77.76685:646 87.5975:626 90.01723:614 155.10765:644 161.65768:703 171.10207:806 183.01172:995 183.10245:8966 195.13876:4247 198.30411:626 254.98743:652 256.98495:1164 271.88504:617 274.99332:743 276.99069:840 277.21704:5384 278.22046:782 295.22809:36832
pos_104	1b	2.038	148.097	[M+H]+	C6H13NO3	3,4-Dihydroxy-2-(hydroxymethyl)-5-methylpyrrolidine	YRBKDBZXOAEMOT-UHFFFAOYSA-N	OCC1NC(C)C(O)C1(O)	Pyrrolidines		0.130333	0.0125879	0.0184	0.0245299	0.00736667	0.00197146	2.49774	1.32062	0.63036	0.1513	0.1261	0.1283	0.1355	0.1131	0.1277	0.6296	0.62	0.6263	0.6045	0.5908	0.594	0.0096	0.0059	0.0065	0.0066	0.0055	0.0101	0.0046	0.018	0.0675	0.0076	0.0066	0.0061	56.04945:147991 57.56055:13902 58.06516:221225 68.10081:87521 74.02342:88766 74.05985:101493 84.04432:36309 100.75498:15899 102.05456:161571 102.09117:189220 104.01928:13667 148.09633:31210
neg_616	1a	19.295	1009.54	[M+FA-H]-	C51H80O17	(2S)-1-({8-[(1R,5S)-4-oxo-5-[(2E)-pent-2-en-1-yl]cyclopent-2-en-1-yl]octanoyl}oxy)-3-{[(2R,3R,4S,5R,6R)-3,4,5-trihydroxy-6-({[(2S,3R,4S,5R,6R)-3,4,5-trihydroxy-6-(hydroxymethyl)oxan-2-yl]oxy}methyl)oxan-2-yl]oxy}propan-2-yl 8-[(1S,5R)-4-oxo-5-[(2E)-pent-2-en-1-yl]cyclopent-2-en-1-yl]octanoate	JFTWMYLCKKDOGZ-ZKIGYKIQNA-N	O=C(OCC(OC(=O)CCCCCCCC1C=CC(=O)C1(CC=CCC))COC3OC(COC2OC(CO)C(O)C(O)C2(O))C(O)C(O)C3(O))CCCCCCCC4C=CC(=O)C4(CC=CCC)	Glycerolipids	Glycosylglycerols	0.14565	0.0106572	2.34757	2.65757	0.9461	0.412479	2.48131	1.3111	0.30952	0.1644	0.149	0.1412	0.1469	0.1378	0.1346	1.8725	1.5329	1.4958	1.4259	1.4979	1.784	0.8569	0.319	1.0009	0.7268	1.3141	1.4589	1.91	2.4353	0.9001	0.9004	0.3878	7.5518	71.01392:18452 85.02964:3422 87.009:5067 87.12659:761 89.02464:9154 95.0139:925 97.02956:1629 97.13182:2678 101.02426:10398 101.55734:757 104.32249:744 107.4798:958 112.6797:858 113.02394:7402 119.03473:2861 120.22118:732 125.02431:3626 143.03505:1509 148.0894:1317 149.41406:750 161.04579:1215 165.12811:28788 166.13144:1974 179.05658:3173 191.14381:1058 221.06679:1243 233.27972:984 233.52519:1411…
pos_315	1a	8.222	277.166	[M+H]+	C13H24O6	4,5-Dihydroxyhexanoic acid; Me ester, 4-O-(2,3,6-trideoxy-L-threo-hexopyranoside)	UDDUVRMPBAOYGI-UHFFFAOYSA-N	O=C(OC)CCC(OC1OC(C)C(O)CC1)C(O)C	Fatty Acyls	Fatty acid esters	0.226583	0.0165514	2.44473	0.858055	0.98585	0.124148	2.47982	1.31024	0.00216	0.2557	0.2318	0.2197	0.2285	0.2144	0.2094	1.8645	1.8667	1.5395	1.6109	1.81	1.5633	0.8663	1.143	0.9773	1.1117	0.9797	0.8371	2.497	2.2913	1.9589	4.1199	1.7988	2.0025	51.02315:831 55.02901:1788 55.05437:1426 60.05563:16390 61.27567:967 68.63012:1131 68.63331:1903 70.06504:1697 72.08066:70315 73.03947:5410 73.08409:3687 80.04665:843 83.97221:848 89.10705:11924 91.05412:31848 92.05739:976 97.07589:17282 98.06009:9324 107.04897:935 111.0265:1013 114.10241:184670 115.08636:45852 115.09853:970 115.10579:9635 116.08972:1154 119.04897:160728 120.05231:16294 121.06467…
neg_278	1a	6.981	338.088	[M-H]-	C15H17NO8	6-Hydroxy-1H-indole-3-carboxylic acid; ?-D-Glucopyranosyl ester	VZZSVZUINKFSIE-UHFFFAOYSA-N	O=C(OC1OC(CO)C(O)C(O)C1(O))C3=CNC=2C=C(O)C=CC=23	Indoles and derivatives	Indolecarboxylic acids and derivatives	0.204717	0.0149446	3.69487	0.796473	1.50343	0.615368	2.45762	1.29726	0.00033	0.231	0.2094	0.1985	0.2065	0.1937	0.1892	2.8908	2.6977	3.2901	2.3569	4.158	3.1308	0.6389	1.5823	1.8935	0.9765	2.3418	1.5876	4.4591	3.0425	2.8308	4.8499	3.5069	3.48	67.67529:719 67.6782:8446 69.243:760 71.01393:11138 73.02946:3510 74.0449:809 74.80177:831 83.01392:1104 85.02966:4928 97.13225:1044 99.00838:1371 101.02436:3887 102.03458:1057 103.02045:909 104.05045:53083 105.05378:1642 113.02397:1700 120.04475:1426 123.04494:4287 131.0376:461044 132.04541:1125088 133.04895:97283 133.0563:1087 134.05104:4707 144.04501:1093 146.06146:7873 148.04063:1085 150.0552…
pos_581	1a	12.519	517.17	[M+H]+	C26H28O11	Steffimycin; 10-Deoxo, 8-demethoxy, 2A-O-de-Me	GBILMBMWCHCXLJ-UHFFFAOYSA-N	O=C1C=5C=C(OC)C=C(O)C=5(C(=O)C=2C(O)=C4C(=CC1=2)CC(O)(C)CC4(OC3OC(C)C(O)C(O)C3(O)))	Anthracyclines		0.00261667	0.00386286	0.36445	0.0972138	0.149333	0.0715988	2.44051	1.28718	0.00141	0.0012	0.0105	0.001	0.001	0.001	0.001	0.3981	0.3401	0.3574	0.3654	0.4078	0.3765	0.0847	0.1264	0.2672	0.16	0.184	0.0737	0.3746	0.3656	0.2997	0.35	0.2562	0.5406	53.03851:701 55.01762:1104 62.59592:753 69.03342:23357 70.03666:1176 71.2722:692 81.03324:1651 84.05342:873 85.028:1515 89.18347:728 91.05412:13959 94.04112:1392 97.02801:1808 103.05382:3443 105.03308:1299 105.06947:1441 107.04894:947 109.02787:3179 111.04359:903 115.05404:3240 116.58249:813 117.03309:5437 117.06914:1065 119.04903:25660 121.06478:1220 122.03606:3310 124.05199:5936 125.05904:877 1…
pos_320		5.76	282.155	[M+H]+							0.0237667	0.00172356	0.29245	0.0896854	0.120467	0.0402526	2.42764	1.27956	0.00216	0.0268	0.0243	0.023	0.024	0.0225	0.022	0.2335	0.2307	0.2199	0.2071	0.2335	0.2276	0.097	0.0994	0.1837	0.0956	0.1587	0.0884	0.4431	0.3192	0.2359	0.3198	0.1877	0.249	58.31678:598 65.07969:584 67.4754:5568 70.06499:591 71.18645:746 80.6284:584 84.08088:1036 85.02839:4132 108.04424:1035 109.10096:707 132.73116:753 134.09651:3245 138.01682:669 145.04901:808 164.89978:709 190.10736:749 229.48584:669 282.22195:6660
pos_262	1a	7.21	234.097	[M+H]+	C10H19NOS2	1-Isothiocyanato-8-(methylthio)octane; S-Oxide(R-)	BCRXKWOQVFKZAG-UHFFFAOYSA-N	O=S(C)CCCCCCCCN=C=S	Sulfoxides		0.00176667	0.000136626	0.000966667	0.00138804	0.0004	0	2.41667	1.27302	0.36322	0.002	0.0018	0.0017	0.0018	0.0017	0.0016	0.0228	0.0264	0.0234	0.0232	0.0251	0.0235	0.0004	0.0004	0.0004	0.0004	0.0004	0.0004	0.0004	0.0004	0.0038	0.0004	0.0004	0.0004	53.56829:677 55.93436:846 56.04942:886 56.96473:1008 57.06992:3183 58.06507:1041 67.054:1065 68.04942:896 68.95607:783 68.95933:1483 71.81856:641 72.93693:1214 74.02356:937 88.02138:4348 98.06005:7881 98.97557:1015 100.03898:2753 116.1082:662 120.08893:586 124.03916:1496 131.08524:1636 142.04984:3589 144.06555:7897 155.67192:630 161.58707:825 170.04448:8683 170.91444:1367 171.04817:879 177.05466:…
neg_311	1b	7.592	357.119	[M-H]-	C16H22O9	3-(3,4,5-Trihydroxyphenyl)-2-propen-1-ol; 3'-Me ether, 4'-O-?-D-glucopyranoside	IOHFXPMLJVIQRA-IHWYPQMZSA-N	OC=2C=C(C=CCO)C=C(OC)C=2(OC1OC(CO)C(O)C(O)C1(O))	Organooxygen compounds	Carbohydrates and carbohydrate conjugates	0.09795	0.0071422	0.734083	0.257879	0.304367	0.141632	2.41184	1.27013	0.00433	0.1105	0.1002	0.095	0.0988	0.0927	0.0905	0.4222	0.4569	0.4294	0.4483	0.4278	0.4436	0.2449	0.2144	0.2241	0.5867	0.2543	0.3018	0.6755	0.7459	0.6005	0.632	0.5142	1.2364	51.25811:620 67.37057:602 69.1148:596 69.11798:1378 76.23427:592 81.14905:654 89.25014:682 89.39074:724 103.15503:865 130.04161:662 131.05038:5670 136.92049:742 149.06075:11311 150.06435:698 171.46341:702 177.73947:801 218.19962:686 218.35307:652 236.76595:600 277.89981:689 293.10654:790 354.17734:766 355.41534:1155
neg_500	1b	12.325	551.178	[M-H]-	C26H32O13	4,8'-Oxylign-7-ene-3,3',4',7',9,9'-hexol; 9-Carboxylic acid, 3,3'-di-Me ether, 4'-O-?-D-glucopyranoside	FRTMBNNIFRBDDL-YWEYNIOJSA-N	O=C(O)C=CC=3C=CC(OC(CO)C(O)C=2C=CC(OC1OC(CO)C(O)C(O)C1(O))=C(OC)C=2)=C(OC)C=3	Lignan glycosides		0.0555	0.00404673	0.543117	0.267765	0.226817	0.0926675	2.39452	1.25974	0.00216	0.0626	0.0568	0.0538	0.056	0.0525	0.0513	0.4299	0.4695	0.3437	0.3875	0.4316	0.4027	0.1798	0.1709	0.3949	0.2472	0.2354	0.1327	0.4629	0.423	0.4426	0.4158	0.4258	1.0886	56.14185:607 56.34555:613 59.01378:654 60.77567:686 64.30514:664 67.12946:10148 71.01403:5191 85.02959:2988 95.01348:1023 101.02427:1647 111.0088:752 113.02408:8873 121.02917:2793 130.01315:762 133.02948:1367 133.18835:678 134.03741:7928 135.04329:918 136.01643:1032 137.02422:1340 147.04491:1755 148.05284:996 149.02449:8364 149.06065:2842 150.03206:15623 151.03845:937 160.01659:1357 164.04721:168…
neg_497		2.008	549.168	[M-H]-							0.00581667	0.00832188	0.660067	0.196664	0.286867	0.0845911	2.30095	1.20223	0.00164	0.0027	0.0025	0.0023	0.0024	0.0228	0.0022	0.4518	0.4745	0.5005	0.5473	0.4909	0.4902	0.1901	0.2665	0.2542	0.3011	0.2665	0.4428	0.7564	0.7224	0.5943	0.5372	0.3919	0.9582	52.24723:640 59.01387:4499 67.0332:722 68.41006:1362 68.41345:2716 71.01402:5678 77.33166:735 84.90491:674 85.02973:833 87.00886:624 89.02454:7063 93.26941:663 101.0241:4061 104.94698:770 113.02383:1446 119.03427:1083 127.79936:639 161.04477:638 161.51056:755 179.05623:5115 221.06641:3902 223.32614:699 341.10687:1001 355.44943:902 376.49457:766 498.70413:703 503.16214:13822 504.16565:3003 505.170…
pos_578	1a	10.461	503.191	[M+H-H2O]+	C26H32O11	4,7'-Epoxy-3,8'-lign-7-ene-3',4',5,9,9'-pentol; 3',5-Di-Me ether, 9'-O-?-D-glucopyranoside	HCCQMPYJVVKWJT-ARJAWSKDSA-N	OC=1C=CC(=CC=1(OC))C4OC=2C(OC)=CC(C=CCO)=CC=2C4(COC3OC(CO)C(O)C(O)C3(O))	2-arylbenzofuran flavonoids		0.0297833	0.00217386	0.313333	0.0697806	0.136967	0.0176548	2.28766	1.19387	0.00121	0.0336	0.0305	0.0289	0.03	0.0282	0.0275	0.2325	0.2055	0.229	0.2021	0.199	0.2028	0.1043	0.1438	0.1504	0.1438	0.1498	0.1297	0.4143	0.3604	0.2771	0.2825	0.2163	0.3294	53.03869:1344 55.01789:2069 57.03352:2043 61.02832:8740 68.17188:2754 68.17576:1636 69.03336:19838 69.21937:973 71.04901:3445 73.0282:4173 79.05388:1330 81.03354:10302 83.01287:1215 85.02833:59012 86.03149:2013 87.04389:2026 89.05951:3613 91.03897:966 91.05401:8225 94.04112:3761 95.04928:953 97.02836:21699 99.04383:1764 103.05426:1675 107.04939:1212 109.02819:5532 109.06461:4402 114.45367:903 119…
neg_471		9.624	505.06	[M-H]-							0.000583333	7.52773e-05	0.333033	0.118586	0.146583	0.0666539	2.27197	1.18395	0.00728	0.0007	0.0006	0.0006	0.0006	0.0005	0.0005	0.2682	0.2732	0.2852	0.3051	0.2872	0.2557	0.0574	0.2414	0.1498	0.1143	0.2027	0.1139	0.5219	0.384	0.32	0.3442	0.2555	0.1726	63.96249:970 64.31414:699 67.18916:6415 67.1933:3873 71.01408:830 74.9911:17361 78.0824:687 79.9575:24390 80.96532:2998 85.02966:1428 88.69234:850 95.95238:88174 96.96005:145916 97.94801:3241 98.9559:3558 102.9855:941 116.01513:848 170.74155:687 235.05447:1191 302.98578:1562 355.35199:1048 485.36331:867 505.06046:47814
neg_218	1a	5.907	309.119	[M-H]-	C13H18N4O5	Resorcinomycin B	SYZOREHQSLMKDW-UHFFFAOYSA-N	O=C(O)CN=C(O)C(NC(=N)N)C1=CC(O)=C(C(O)=C1)CC	Carboxylic acids and derivatives	Amino acids, peptides, and analogues	0.2266	0.0165538	1.54345	0.389664	0.68075	0.0355933	2.26728	1.18096	0.0028	0.2557	0.2318	0.2197	0.2286	0.2144	0.2094	1.0187	1.0834	1.1158	1.1569	1.2861	1.3072	0.6196	0.6801	0.6719	0.726	0.702	0.6849	1.8661	1.986	1.0483	1.7448	1.1311	1.4844	63.08342:651 69.11474:1517 78.95905:698 112.76303:679 192.71474:778 195.28535:695
pos_404	1a	13.011	339.217	[M+H]+	C19H30O5	6-Guaiene-4,9,10-triol; 4,9-Di-Ac	FRHYISDADDMRHB-UHFFFAOYSA-N	O=C(OC2CC(=CC1C(CCC1(OC(=O)C)(C))C2(O)(C))C(C)C)C	Prenol lipids	Sesquiterpenoids	0.00643333	0.000496655	0.118717	0.150228	0.0525	0.0320542	2.26127	1.17713	0.48485	0.0073	0.0066	0.0062	0.0065	0.0061	0.0059	0.0861	0.0822	0.0841	0.0944	0.1013	0.0941	0.0353	0.0141	0.0509	0.0355	0.0769	0.1023	0.0868	0.0982	0.0494	0.0387	0.0198	0.4194	50.64365:818 53.00228:3233 53.03862:3107 55.01786:8778 55.05429:13854 56.53476:759 57.03355:15930 57.06977:2129 59.04922:820 65.03834:982 67.05412:41253 67.40549:6800 67.40936:2710 68.05735:1592 69.03329:2192 69.06979:42574 70.07302:2010 71.04915:7005 75.04395:1984 77.03845:838 79.0497:1756 79.05411:44461 80.05753:1833 81.03313:1838 81.06978:48962 82.073:1918 83.049:15907 83.0853:6343 85.06467:42…
neg_455	1b	8.728	477.064	[M+FA-H]-	C16H20N2O8S2	N-[2-(1H-indol-3-yl)-1-({[(2S,3S,4S,5R,6R)-3,4,5,6-tetrahydroxyoxan-2-yl]methyl}sulfanyl)ethylidene]sulfamic acid	UNJPDKUSINOKDF-YMILTQATSA-N	O=S(=O)(O)N=C(CC2=CNC1=CC=CC=C12)SCC3OC(O)C(O)C(O)C3(O)	Indoles and derivatives	Indoles	0.00623333	0.0092446	26.3997	7.62328	11.8043	2.99137	2.23645	1.16121	0.00141	0.0028	0.0251	0.0024	0.0025	0.0023	0.0023	19.2441	21.506	21.889	20.663	23.0822	18.8307	10.6901	13.7285	15.9618	8.3352	13.2179	8.8923	28.8536	31.4866	25.4023	36.5443	20.8419	15.2697	57.0346:2053 57.84813:875 57.9757:4027 58.00583:1877 58.56615:896 59.01376:7385 60.97528:3889 63.96248:14448 64.97029:5478 65.20641:932 67.74372:6836 69.03477:1654 69.49445:870 71.01044:1698 71.01395:24639 72.99319:1386 73.93393:840 73.98326:7303 74.99108:441050 75.99056:3428 75.99442:8524 76.98685:12981 79.95749:212709 80.96524:20769 81.95314:7224 82.13563:970 85.02962:20977 86.03326:1257 89.024…
neg_463	1b	11.185	491.141	[M-H]-	C20H28O14	2,3-Dihydroxybenzoic acid; Me ester, 3-O-[?-D-glucopyranosyl-(1?6)-?-D-glucopyranoside]	DBDRKPABVYCHCQ-UHFFFAOYSA-N	O=C(OC)C=3C=CC=C(OC2OC(COC1OC(CO)C(O)C(O)C1(O))C(O)C(O)C2(O))C=3(O)	Organooxygen compounds	Carbohydrates and carbohydrate conjugates	0.0316667	0.00228794	0.563817	0.284832	0.260633	0.139498	2.16326	1.1132	0.04123	0.0357	0.0324	0.0307	0.0319	0.03	0.0293	0.5399	0.4047	0.3917	0.564	0.4802	0.3878	0.077	0.3039	0.2149	0.4974	0.269	0.2016	0.9547	0.726	0.3875	0.2933	0.2692	0.7522	50.48498:579 56.1572:761 59.0136:745 62.4364:635 63.94876:616 64.07312:642 65.38184:710 68.48777:4105 68.49144:720 87.5574:669 95.48386:632 96.96001:5005 101.02397:708 120.48508:640 130.28595:731 157.24873:738 159.20581:670 214.20525:699 248.31987:742
pos_695	1a	19.889	797.443	[M+Na]+	C43H66O12	Arabidopside A	FXAOGBMUKJMRHB-JTAXDKCCSA-N	O=C(OCC(OC(=O)CCCCCC1C=CC(=O)C1(CC=CCC))COC2OC(CO)C(O)C(O)C2(O))CCCCCCCC3C=CC(=O)C3(CC=CCC)	Fatty Acyls	Eicosanoids	0.21505	0.0157231	3.51118	3.21462	1.6422	0.949143	2.1381	1.09633	0.22204	0.2427	0.22	0.2085	0.2169	0.2035	0.1987	3.268	2.9849	2.3999	2.8194	2.8375	2.5734	0.8123	0.5765	1.8138	1.1758	2.8678	2.607	3.3199	4.7887	1.7427	1.4527	0.4725	9.2906	57.03347:4981 61.0284:15063 63.79674:768 67.0542:8793 68.99208:1282 69.03341:9493 69.0699:5771 71.04906:1602 73.02837:13032 77.86217:772 79.05424:9428 81.03333:5385 81.06977:10880 83.04904:1909 83.08509:1024 85.02834:14300 87.04408:776 91.03881:7559 91.05426:7865 93.06972:12697 95.04903:3372 95.08537:7357 97.0283:11964 97.06467:1876 99.04398:4104 101.02319:4364 103.03842:921 105.06966:11562 107.0…
pos_76	1a	1.374	136.062	[M+H]+	C5H5N5	Adenine; 1H-form|Adenine; 3H-form|Adenine; 7H-form|Adenine; 9H-form	GFFGJBXGBJISGV-UHFFFAOYSA-N	N=1C=NC2=C(N=CNC=12)N	Imidazopyrimidines	Purines and purine derivatives	0.10095	0.0154158	0.161767	0.148836	0.0757167	0.0410184	2.13647	1.09523	0.24026	0.1205	0.0995	0.1017	0.1051	0.0733	0.1056	0.1117	0.1034	0.1141	0.1261	0.0978	0.1211	0.0665	0.0336	0.0523	0.0545	0.1019	0.1455	0.124	0.1273	0.1155	0.0992	0.0453	0.4593	53.03865:693 56.41476:599 57.91898:622 67.93479:1231 67.96064:4313 68.94242:652 81.06953:707 96.04489:832 96.93737:2780 102.94781:1707 108.08863:3282 109.0105:6219 113.56767:751 114.94808:3189 114.97104:1284 116.96574:873 119.03536:3277 119.95082:1012 129.98637:788 130.9819:895 132.95844:5577 136.02144:130691 136.0616:53256 136.11174:3081
pos_182	1a	15.434	187.087	[M+H]+	C11H10N2O	1H-Indole-3-acetic acid; N-Methoxy, nitrile	LIJIPBYXIXTNLE-UHFFFAOYSA-N	N#CCC2=CN(OC)C1=CC=CC=C12	Indoles and derivatives	Indoles	0.0113667	0.000816497	0.224867	0.167214	0.1054	0.0849912	2.13346	1.09319	0.1498	0.0128	0.0116	0.011	0.0115	0.0108	0.0105	0.1738	0.1821	0.1587	0.1675	0.1772	0.1672	0.0524	0.0284	0.1006	0.133	0.2611	0.0569	0.1935	0.2356	0.1874	0.0428	0.1509	0.539	55.93448:13237 56.0497:729 68.95536:2802 68.95855:713 71.92966:985 72.93734:1537 74.01645:695 74.95287:800 83.08572:4287 88.0216:10163 90.94781:4627 91.05412:7164 92.05757:3215 95.42931:673 104.04939:986 105.93456:7029 113.96365:1089 115.05435:1354 116.04926:8478 117.05729:40481 118.0652:55510 118.59016:939 118.94212:1394 119.06802:9869 123.94568:6092 125.96095:886 128.04932:42034 128.95084:5578 …
pos_593	1a	12.358	535.181	[M+H]+	C26H30O12	3,3',4,4',7'-Pentahydroxy-8,8'-lignan-9,9'-olide; 7'-Ketone, 3,3'-di-Me ether, 4'-O-?-D-glucopyranoside	QJTSRUOQQNGNIN-UHFFFAOYNA-N	O=C3OCC(C(=O)C=2C=CC(OC1OC(CO)C(O)C(O)C1(O))=C(OC)C=2)C3CC=4C=CC(O)=C(OC)C=4	Lignan glycosides		0.0023	0.00357659	0.234967	0.113691	0.1112	0.0576025	2.11301	1.0793	0.04113	0.0096	0.0009	0.0008	0.0009	0.0008	0.0008	0.1511	0.183	0.1608	0.1922	0.1564	0.1648	0.0874	0.0822	0.22	0.1133	0.1109	0.0534	0.1918	0.1904	0.1755	0.2026	0.1832	0.4663	55.01796:845 57.03338:748 61.02848:1077 63.02283:1503 69.03339:34573 76.45468:795 77.03867:816 85.02818:1267 89.03845:33617 90.0417:994 91.05405:13546 92.05753:880 97.02835:3415 98.70706:996 99.04393:1187 103.05401:3725 105.03345:1762 105.06959:1105 106.04105:1925 111.98808:810 115.05419:900 117.03324:117442 117.06969:980 118.03636:11893 119.04891:22248 120.05251:1133 121.06512:1476 124.05179:171…
neg_341		8.154	380.099	[M-H]-	C17H19NO9	UNPD44092	PVHNKNVHZLHWEL-QFGQJUGANA-N	N#CC(OC1OC(COC(=O)CC(=O)O)C(O)C(O)C1(O))C2=CC=CC=C2			0.2053	0.143422	0.468417	0.0662061	0.222367	0.0801948	2.10651	1.07485	0.00017	0.0514	0.234	0.1382	0.4718	0.1626	0.1738	0.3713	0.416	0.4055	0.3413	0.4408	0.4437	0.1042	0.2863	0.2409	0.1683	0.3256	0.2089	0.4708	0.5614	0.4566	0.389	0.408	0.5247	53.02518:715 59.01397:3370 59.57047:720 60.68655:853 67.2052:7787 67.20914:1644 67.21088:658 71.01402:1629 78.06425:648 92.20654:875 104.05051:13501 105.05409:850 113.0238:922 119.41961:750 119.4296:740 123.04524:926 131.03757:118652 132.04549:259043 133.04895:23240 139.34901:839 146.06075:3210 158.03632:860 174.05605:1323 175.01158:1332 175.02721:71563 176.03499:208785 177.03842:21930 178.04005:…
pos_163	1a	6.949	178.05	[M+H]+	C9H7NO3	4-Hydroxy-1H-indole-2,3-dione; Me ether	LTERBHLYBWXCPT-UHFFFAOYSA-N	O=C1NC=2C=CC=C(OC)C=2(C1(=O))	Indoles and derivatives	Indolines	0.00206667	0.00300511	0.426483	0.0597861	0.203533	0.0998106	2.0954	1.06722	0.00085	0.0009	0.0009	0.0082	0.0008	0.0008	0.0008	0.3544	0.3567	0.3408	0.3106	0.3401	0.3592	0.0922	0.1876	0.3304	0.1276	0.3204	0.163	0.495	0.4675	0.3563	0.4369	0.3505	0.4527	51.56242:2142 61.82484:2905 65.03851:35248 68.0127:2179 68.33361:13661 77.03851:4251 79.0541:38526 80.04945:3632 81.03358:8537 88.02136:4932 89.03786:3083 92.04941:75908 93.05258:3152 104.04913:13607 104.68141:2318 105.03336:38084 106.065:278536 107.04897:244062 107.06825:22136 108.04478:5219 108.05221:20771 116.04917:16440 117.05709:22877 120.04412:20371 131.03627:5964 132.04425:454355 133.05278…
pos_420	1a	7.201	352.16	[M+H]+	C15H21N5O5	(2R,3R,4S,5S)-2-(6-{[(2Z)-4-hydroxy-3-methylbut-2-en-1-yl]amino}purin-9-yl)-5-(hydroxymethyl)oxolane-3,4-diol	GOSWTRUMMSCNCW-WAPJZHGLNA-N	OCC(=CCNC=3N=CN=C1C=3(N=CN1C2OC(CO)C(O)C2(O)))C	Purine nucleosides		0.0480167	0.0035068	0.5224	0.0693343	0.249683	0.0891738	2.09225	1.06506	0.00015	0.0542	0.0491	0.0466	0.0484	0.0454	0.0444	0.4201	0.4103	0.4422	0.3519	0.3855	0.4008	0.1609	0.2365	0.3248	0.3514	0.2926	0.1319	0.5359	0.6294	0.483	0.438	0.4809	0.5672	55.9345:768 67.05414:8122 67.44004:6419 69.03317:651 70.06486:1074 85.02798:2346 91.05412:678 95.04903:10601 97.02814:817 98.97541:4923 105.03342:1412 116.98587:1447 120.08083:1076 123.04423:5736 133.77333:665 141.05473:1102 144.60657:689 146.06187:871 155.07005:7628 156.66402:705 158.99634:1664 173.0811:1047 177.00777:825 187.04427:3507 196.04935:4675 201.00618:741 253.03838:1067 268.06952:5255 …
pos_90	1a	1.373	144.102	[M+H]+	C7H13NO2	2-Amino-4-methyl-5-hexenoic acid	BCNHWZJWSRTHPW-UHFFFAOYSA-N	O=C(O)C(N)CC(C=C)C	Carboxylic acids and derivatives	Amino acids, peptides, and analogues	0.0464667	0.0115887	0.25925	0.0926567	0.123933	0.0210589	2.09185	1.06478	0.01492	0.0677	0.0491	0.0444	0.0342	0.0391	0.0443	0.1793	0.1949	0.1858	0.2073	0.191	0.1849	0.1292	0.1201	0.1566	0.0942	0.1114	0.1321	0.3703	0.2644	0.2144	0.3652	0.1422	0.199	55.05423:3800 55.93436:3606 56.04948:13356 57.41026:2042 58.06514:87352 58.99477:2335 59.06851:2028 59.07305:16222 59.355:1653 59.92861:2096 60.0556:72105 60.07847:1605 60.08082:28646 61.01051:2853 68.0492:3539 68.37541:11088 69.03339:20769 69.04449:2025 70.06493:10623 71.04893:3519 72.04416:2799 72.08054:10048 72.9369:2499 73.02823:3123 74.02346:4481 82.06489:10452 83.04904:2515 83.06015:8985 84…
neg_482	1b	9.865	521.203	[M-H]-	C26H34O11	3-(3,4-Dihydroxyphenyl)-2-propen-1-ol; 1-O-[2-(4-?-D-Glucopyranosyloxy-3,5-dimethoxyphenyl)ethyl], 3'-Me ether	UVXZPWOILIZIDD-PLNGDYQASA-N	OC=3C=CC(C=CCOCCC=2C=C(OC)C(OC1C(O)C(O)C(O)OC1(CO))=C(OC)C=2)=CC=3(OC)	Organooxygen compounds	Carbohydrates and carbohydrate conjugates	0.2336	0.0170624	1.72002	0.400144	0.82365	0.325012	2.08829	1.06232	0.00167	0.2636	0.239	0.2265	0.2356	0.221	0.2159	1.1497	1.1876	1.5914	1.1703	1.1208	1.1381	1.1226	0.6308	0.4821	1.3119	0.6118	0.7827	1.4753	1.6414	1.4335	1.3662	2.0245	2.3792	51.95324:962 62.49963:703 62.53996:708 66.95015:3909 66.95412:13605 71.01397:9965 73.02946:1808 76.96875:788 81.45374:734 85.02962:5169 93.03474:903 95.01353:998 99.00852:717 101.02424:3882 109.82687:804 113.02404:4696 121.02914:18120 122.0369:4732 123.00877:6114 123.04465:3485 124.01653:3778 136.0164:1872 136.05344:6555 136.062:734 137.02432:3935 137.06068:2011 143.04979:3962 146.03748:1226 147.…
neg_562		8.419	729.262	[M-H]-							0.0692167	0.00504516	0.444717	0.0589202	0.219617	0.0476647	2.02497	1.0179	3e-05	0.0781	0.0708	0.0671	0.0698	0.0655	0.064	0.3206	0.3177	0.3554	0.3544	0.3114	0.3154	0.2426	0.2033	0.1429	0.2731	0.1989	0.2569	0.4147	0.5121	0.3786	0.4058	0.4353	0.5218	55.37255:714 67.17665:10423 67.1807:1718 67.74676:832 71.01382:1847 97.05327:882 98.68908:696 109.50593:778 121.02921:3301 122.03765:819 147.04518:1025 149.02441:1580 150.0322:11446 158.03706:1139 159.04495:7057 160.05273:23858 161.04512:3551 161.05925:4282 163.03972:5450 164.04735:8045 173.06013:4096 175.07608:24855 176.07903:1860 177.05528:8383 178.06259:4796 193.08701:2839 204.35181:871 269.54…
pos_441	1b	11.543	369.118	[M+H]+	C17H20O9	6-(3,4-Dihydroxyphenyl)-5,6-dihydro-2H-pyran-2-one; 4'-O-?-D-Glucopyranoside	ANUPXNGYFANTHY-UHFFFAOYSA-N	O=C3OC(C=2C=CC(OC1OC(CO)C(O)C(O)C1(O))=C(O)C=2)CC=C3	Organooxygen compounds	Carbohydrates and carbohydrate conjugates	0.09795	0.0071422	1.31483	0.24551	0.650933	0.136626	2.01992	1.0143	0.00018	0.1105	0.1002	0.095	0.0988	0.0927	0.0905	0.9042	0.9457	0.9316	0.9333	0.9064	0.9121	0.4013	0.6865	0.7586	0.7491	0.7202	0.5899	1.6854	1.3723	1.234	1.4661	1.006	1.1252	53.00231:908 53.03865:1471 55.89238:778 56.69586:712 61.02838:1407 65.03845:3565 68.77122:2069 69.03342:93173 70.03674:3667 71.01287:1148 77.03842:6892 81.03325:1769 85.02835:1703 89.03845:3768 91.05412:110402 92.05759:6118 97.02833:11228 97.49391:798 98.7858:859 99.04414:1699 100.4257:791 103.05412:5112 105.03336:8682 105.06958:872 109.02823:5058 117.06989:934 118.04108:1240 119.04902:183747 120…
neg_338		7.221	379.125	[M-H]-	C15H24O11	Paulownioside	KZZZOJWMRBMLKD-YFTYHHRYNA-N	OCC3OC(OC1OC=CC2C(O)C(O)C(O)(CO)C12)C(O)C(O)C3(O)			0.545133	0.0398593	3.64162	0.711089	1.80603	0.518623	2.01636	1.01175	0.00046	0.6152	0.5577	0.5285	0.5499	0.5158	0.5037	2.5481	2.686	2.5007	2.6901	2.5419	2.2997	1.3417	1.5708	2.0499	2.6744	1.8957	1.3037	3.2417	3.7057	3.0852	2.8621	4.3201	4.6349	59.01387:905 69.11737:1660 71.01403:1002 89.02451:2518 94.80002:688 102.922:657 115.4323:693 129.4357:671 146.69044:732 170.32747:653 174.78348:794 179.05516:1162 182.58208:674 212.83028:661
pos_653		23.603	663.422	[M+H]+	C41H58O7	UNPD184315	SFARHGRJRYAGGJ-GYNSJIIONA-N	O=C(OC3CCC4(C)(C5CCC26(CC6(CCC2(C1COC(C(O)C1)C(O)(C)C))(C5(C)(C(OC(=O)C)CC4(C3(C)(C)))))))C=CC7=CC=CC=C7			0.0141667	0.00104243	0.168017	0.132003	0.0836333	0.0337507	2.00897	1.00645	0.18305	0.016	0.0145	0.0137	0.0143	0.0134	0.0131	0.1382	0.1351	0.1168	0.1353	0.13	0.1225	0.0506	0.0397	0.0886	0.0944	0.0961	0.1324	0.1698	0.1884	0.0824	0.1258	0.0311	0.4106	56.15458:861 57.03344:1012 57.06989:1549 57.14597:1008 61.92843:815 63.59267:856 67.05405:2160 69.06958:1936 79.05396:1645 80.09266:863 81.06966:5318 83.04916:1060 83.08543:1015 85.90617:844 89.05962:1544 91.05405:3621 93.06979:5809 95.08537:2121 97.38681:1021 105.06959:4096 105.53401:1031 107.04881:1064 107.08535:2083 109.06447:1223 109.10117:1683 109.60036:826 113.08081:784 117.06909:1044 119.0…
pos_156	1a	1.383	175.108	[M+H]+	C7H14N2O3	(2S)-5-amino-2-[(1-hydroxyethylidene)amino]pentanoic acid	JRLGPAXAGHMNOL-LURJTMIESA-N	O=C(O)C(N=C(O)C)CCCN	Carboxylic acids and derivatives	Amino acids, peptides, and analogues	0.00475	0.00598423	0.833883	0.515105	0.418733	0.158661	1.99144	0.993814	0.10864	0.0012	0.0147	0.001	0.001	0.0097	0.0009	0.5869	0.5875	0.633	0.5561	0.6136	0.5679	0.4121	0.5328	0.2195	0.3041	0.661	0.3829	1.3236	0.4261	0.7783	1.607	0.4437	0.4246	51.64944:5712 55.01804:9664 56.24146:5559 57.03344:44651 59.65541:5865 60.04443:25522 60.05563:114731 67.01771:11325 68.04958:8649 68.19435:31087 69.03343:32387 70.06505:4116083 70.7714:6487 71.02395:7081 71.04916:43400 71.06216:13588 71.06831:210723 72.08071:6527 73.02839:13661 74.02359:9453 83.01259:31398 83.06837:6719 84.04427:58098 84.08063:58983 85.02824:197847 85.03298:9579 85.06467:7031 87…
pos_239	1a	9.865	219.101	[M+H]+	C13H14O3	5-Acetyl-2,3-dihydro-7-hydroxy-2-isopropenylbenzofuran	GWXUAIFBKMNTQY-UHFFFAOYSA-N	O=C(C=1C=C(O)C=2OC(C(=C)C)CC=2(C=1))C	Benzene and substituted derivatives	Acetophenones	0.00176667	0.00251529	0.8435	0.158448	0.423783	0.0753509	1.9904	0.993061	0.00016	0.0008	0.0008	0.0007	0.0007	0.0007	0.0069	0.6741	0.6994	0.6425	0.6589	0.6794	0.6682	0.5169	0.3832	0.3867	0.5161	0.3355	0.4043	0.9091	0.8699	0.664	0.6543	0.8975	1.0662	50.42978:1810 53.03845:2220 54.34076:1785 57.03354:10996 57.3973:1958 63.06073:2055 66.8677:35344 66.87176:5453 67.05403:9531 87.86428:2018 91.05405:77495 92.05752:5050 95.04877:2427 103.05396:25291 104.94579:2250 105.06989:9521 115.05401:78109 115.06172:3046 116.06279:22048 117.0698:23254 119.04886:2938 119.08507:2734 125.34892:2007 128.06181:82759 129.06978:337110 130.07364:32601 131.04903:5541…
neg_337	1a	11.271	379.097	[M-H]-	C17H20N2O6S	2-Mercapto-1H-indole-3-acetic acid; N-Methoxy, nitrile, S-?-D-glucopyranoside	NJSBGDKHGZFYAO-UHFFFAOYNA-N	N#CCC=2C1=CC=CC=C1N(OC)C=2SC3OC(CO)C(O)C(O)C3(O)	Organooxygen compounds	Carbohydrates and carbohydrate conjugates	0.0862333	0.00629306	0.8186	0.223556	0.4122	0.201714	1.98593	0.989814	0.02597	0.0973	0.0882	0.0836	0.087	0.0816	0.0797	0.5833	0.5109	0.5092	0.6635	0.5441	0.7134	0.4791	0.4421	0.2003	0.4214	0.1936	0.7367	0.8763	0.8742	0.9788	0.8825	0.3699	0.9299	57.97593:3096 67.33279:6333 67.33666:2378 71.2699:696 72.2681:721 74.99118:3138 89.25328:712 104.30071:741 159.03203:3180 160.02238:792 174.05577:4478 175.00941:82008 176.01247:8800 177.00507:1238 190.03307:285472 191.0365:36360 192.02782:11089 199.79733:778 201.01311:1136 201.06606:1157 202.02036:13221 203.0247:1163 217.0442:348885 218.04753:48154 219.0385:12205 355.22916:749 379.09537:8341
neg_521	1b	11.553	591.173	[M-H]-	C28H32O14	6-C-(2,6-Dideoxy-?-D-lyxo-hexopyranosyl)-3',5,7-trihydroxy-4'-methoxyflavone; 3'-O-?-D-Glucopyranoside	UAGXUOZTLLGXAK-UHFFFAOYSA-N	O=C1C=C(OC=2C=C(O)C(=C(O)C1=2)C3OC(C)C(O)C(O)C3)C=5C=CC(OC)=C(OC4OC(CO)C(O)C(O)C4(O))C=5	Flavonoids	Flavonoid glycosides	0.32945	0.0240987	2.7054	0.341101	1.37233	0.288924	1.97139	0.979211	3e-05	0.3718	0.3371	0.3194	0.3323	0.3117	0.3044	1.8013	1.766	1.8105	1.8415	2.3187	2.1224	1.0579	1.2921	1.1191	1.8564	1.444	1.4645	3.0986	2.9582	2.7555	2.8314	2.2355	2.3532	59.01406:692 68.75597:3436 71.01395:2974 76.66222:642 77.53886:665 101.02403:846 113.02477:883 119.01346:1290 121.02935:3454 135.04523:1432 147.0089:724 147.04456:805 149.02443:28558 150.02759:1475 151.05882:675 152.01086:1024 161.04556:1180 163.04021:3010 164.04782:19801 165.05138:1514 169.05107:704 175.00342:14391 179.07111:3127 190.02698:30969 190.04355:1397 191.03053:3097 193.01405:3804 205.0…
neg_316		1.596	365.036	[M-H]-							0.00715	0.000531977	0.432883	0.109476	0.220783	0.0920943	1.96067	0.971347	0.0046	0.0081	0.0073	0.0069	0.0072	0.0068	0.0066	0.3291	0.324	0.3466	0.3216	0.3394	0.3488	0.1368	0.2222	0.363	0.1248	0.2902	0.1877	0.4807	0.4951	0.3688	0.4242	0.2579	0.5706	58.14902:661 65.66498:815 67.42687:1339 67.43056:7650 115.91148:681 141.18745:747 143.41937:703 155.77675:647 161.52802:742 188.01605:726 334.9375:663
neg_520	1a	12.217	591.173	[M-H]-	C28H32O14	1,2-di-O-sinapoyl-?-D-glucose	KQDOTXAUJBODDM-STUNQXDBSA-N	O=C(OC2OC(CO)C(O)C(O)C2(OC(=O)C=CC1=CC(OC)=C(O)C(OC)=C1))C=CC=3C=C(OC)C(O)=C(OC)C=3	Cinnamic acids and derivatives	Hydroxycinnamic acids and derivatives	0.0685	0.00500999	0.42885	0.0904902	0.222033	0.0381153	1.93147	0.949697	0.00043	0.0773	0.0701	0.0664	0.0691	0.0648	0.0633	0.3284	0.3019	0.3142	0.3445	0.3166	0.3316	0.1852	0.1966	0.2042	0.2314	0.2917	0.2231	0.5155	0.4537	0.3389	0.4876	0.2937	0.4837	56.78162:697 59.01389:754 64.29056:664 64.33163:648 65.51635:775 66.97231:1401 66.97542:14421 71.0139:5132 74.04008:712 91.01925:1381 93.03481:1124 101.02429:999 113.02409:1036 119.0136:8745 121.0292:4422 135.04526:1094 147.00876:7941 147.0455:1749 149.02423:30963 150.02826:3386 163.04013:5702 164.0477:27793 165.01921:1052 165.05263:1793 175.00333:64445 176.00687:6520 177.05507:1317 179.07135:700…
pos_279	1a	1.361	244.093	[M+H]+	C9H13N3O5	cytidine	UHDGCWIWMRVCDJ-XVFCMESISA-N	N=C1N=C(O)N(C=C1)C2OC(CO)C(O)C2(O)	Pyrimidine nucleosides		0.643333	0.0470222	4.93848	0.790252	2.57688	0.577092	1.91646	0.938441	0.00015	0.726	0.6582	0.6237	0.6489	0.6087	0.5945	3.212	3.5829	4.0132	3.5646	3.5061	3.498	1.6534	3.0335	2.9529	2.4775	3.1381	2.2059	5.1083	5.6054	4.3868	6.0864	4.2146	4.2294	51.89059:2854 53.00236:4088 55.02915:2990 55.47112:2625 56.04954:59689 60.08072:6489 67.04147:11766 67.05408:2994 67.77212:15528 67.77599:6940 69.04461:51197 70.02864:6572 70.06508:29311 70.75245:3562 72.08065:4537 73.84885:2768 74.02361:14176 83.06025:94309 84.04428:1443416 84.08054:18255 85.02818:41196 85.04189:3994 85.04753:65138 85.05226:3673 87.05499:21097 88.37585:2647 95.01276:4404 98.0235…
neg_62	1a	1.606	175.024	[M-H]-	C6H8O6	vitamin C	CIWBSHSKHKDKBQ-DOMZIZNONA-N	O=C1OC(C(O)=C1(O))C(O)CO			0.0076	0.00910099	1.8409	0.68738	0.969567	0.956459	1.89868	0.924999	0.10006	0.002	0.018	0.0017	0.0206	0.0017	0.0016	1.4468	1.3763	1.3548	1.4049	1.1914	1.047	0.3669	0.9311	2.3901	0.2789	1.85	0.0004	2.8697	2.2918	1.2282	1.8248	0.9894	1.8415	57.03468:5957 58.00594:14289 59.01392:98842 67.36209:20263 67.36595:9080 71.01393:260813 72.01752:9303 72.99308:36810 73.02945:21283 74.03294:2466 76.80363:2380 83.01388:4995 85.02965:16061 87.00888:602292 88.01227:17420 89.01295:3094 90.06735:2542 97.13969:3463 103.08988:2168 103.86721:2614 112.98782:17285 113.0239:4121 115.00334:609929 116.00651:27559 117.00748:4956 118.96606:4425 127.00443:306…
neg_99	1a	4.955	211.072	[M-H]-	C9H12N2O4	surugapyrrole A	FOPVYEUKBVIKFE-UHFFFAOYSA-N	O=C(O)CCNC(=O)C1=CC(=CN1(O))C	Carboxylic acids and derivatives	Amino acids, peptides, and analogues	0.0380833	0.00279887	0.4116	0.128885	0.216933	0.10382	1.89736	0.923991	0.01635	0.043	0.039	0.0369	0.0384	0.036	0.0352	0.3366	0.3307	0.3214	0.3715	0.3524	0.3811	0.0925	0.2129	0.1801	0.1526	0.3889	0.2746	0.5737	0.5055	0.38	0.2255	0.3163	0.4686	55.86102:662 63.73994:735 69.117:1439 78.95921:1270 101.0827:613 101.0922:654 128.03514:24392 129.03862:1113 138.96455:1048 147.46846:631 156.94823:694 161.65317:692 166.95894:720 168.93962:765 172.74426:737 180.92502:688 183.99098:751 189.26361:667 192.12253:665
neg_613	1b	18.194	981.508	[M-H]-	C50H78O19	16,18:16,23-Diepoxydammar-24-ene-3,20-diol; 3-O-[?-D-Xylopyranosyl-(1?3)-4-O-acetyl-?-D-glucopyranosyl-(1?3)-2-O-acetyl-?-L-arabinopyranoside]	XZQXLJBNWHQGAB-UHFFFAOYSA-N	O=C(OC3C(OCC(O)C3(OC2OC(CO)C(OC(=O)C)C(OC1OCC(O)C(O)C1(O))C2(O)))OC9CCC8(C)(C(CCC6(C)(C8(CCC5C7C4(OCC56(C4))(OC(C=C(C)C)CC7(O)(C)))))C9(C)(C)))C	Prenol lipids	Triterpenoids	0.0202167	0.00147434	0.225783	0.251059	0.1194	0.0559745	1.89098	0.919136	0.69913	0.0228	0.0207	0.0196	0.0204	0.0191	0.0187	0.1759	0.204	0.1649	0.1623	0.1517	0.1613	0.1005	0.0443	0.0893	0.1129	0.1749	0.1945	0.1469	0.2379	0.0915	0.1001	0.0563	0.722	68.42847:752 68.47102:1813 70.12184:777 71.01395:14638 73.02959:1291 83.01402:1429 83.75651:746 84.87167:695 85.02992:1709 86.19054:732 87.00909:1884 89.02454:9541 89.94978:791 97.02966:923 101.02414:10532 103.92275:812 113.02402:5000 119.03497:784 125.02402:4556 145.76454:789 148.089:1205 161.04535:3016 163.11272:3143 165.12811:27129 165.14192:937 166.13184:3024 179.05536:1329 191.144:5118 219.1…
pos_128	1a	8.697	160.076	[M+H]+	C10H9NO	indole-3-acetaldehyde	WHOOUMGHGSPMGR-UHFFFAOYSA-N	O=CCC2=CNC1=CC=CC=C12	Indoles and derivatives	Indoles	0.00888333	0.000646271	0.61845	0.178037	0.333867	0.0813902	1.85239	0.889385	0.00517	0.01	0.0091	0.0086	0.009	0.0084	0.0082	0.4939	0.4866	0.4724	0.5098	0.522	0.5203	0.3029	0.4086	0.4403	0.2259	0.3495	0.276	0.6497	0.679	0.6063	0.8702	0.5858	0.3197	50.17195:737 53.03871:3532 54.03378:1173 55.93439:7695 56.93489:4537 56.96476:3384 58.23838:813 65.03831:3691 68.98694:1180 68.9902:1712 72.93702:4042 78.94949:7646 79.05408:19887 79.94883:6913 80.0573:1325 80.52845:831 80.94491:1976 89.03857:957 90.94755:1855 91.0541:11010 95.049:1472 96.96007:1504 97.95918:1134 98.95518:971 103.05404:34619 104.04964:1702 104.05729:1765 105.06974:17175 106.05789…
pos_137	1a	7.926	163.075	[M+H]+	C10H10O2	4-Phenyl-3-butenoic acid	PSCXFXNEYIHJST-DAXSKMNVSA-N	O=C(O)CC=CC1=CC=CC=C1	Benzene and substituted derivatives	Styrenes	0.0774167	0.0216757	2.26175	0.595898	1.22325	0.173008	1.84897	0.88672	0.00674	0.0949	0.1092	0.0689	0.0731	0.071	0.0474	1.9967	1.9076	2.0441	1.752	2.0679	1.8331	0.9352	1.1137	1.2948	1.2579	1.4233	1.3146	2.1218	2.4691	1.7796	1.751	2.0955	3.3535	51.02313:2784 55.93446:6812 62.01503:1499 66.19411:1040 67.05428:1595 67.27634:6795 67.28039:6917 72.93712:1859 74.31474:1172 77.0387:8675 79.05404:1839 80.94498:89698 81.94489:6350 82.94172:5781 88.02225:1167 90.94771:1395 91.05408:6021 95.04884:5004 98.95541:24964 99.95525:1790 102.04626:5027 103.05408:1171768 104.05733:107095 105.06084:2363 105.06978:2047 105.93472:1315 107.04896:18846 107.085…
neg_217	1a	5.989	309.119	[M-H]-	C13H18N4O5	Resorcinomycin B	SYZOREHQSLMKDW-UHFFFAOYSA-N	O=C(O)CN=C(O)C(NC(=N)N)C1=CC(O)=C(C(O)=C1)CC	Carboxylic acids and derivatives	Amino acids, peptides, and analogues	0.181333	0.0132296	1.25788	0.175856	0.6882	0.0562444	1.82779	0.870098	0.00028	0.2046	0.1855	0.1758	0.1829	0.1716	0.1676	0.9376	0.9358	0.9502	0.9369	0.9181	0.8932	0.6962	0.5936	0.7099	0.686	0.7669	0.6766	1.4196	1.3792	1.3625	1.2241	1.2207	0.9412	51.69098:638 56.58857:630 67.43671:7288 71.05023:999 74.30163:607 90.56467:597 97.13274:891 99.04519:1347 128.67845:726 131.78807:670 138.86971:644 146.08232:22946 191.01953:702 211.07573:806 217.11917:5699 245.1492:642 250.89018:769 263.00635:682 265.08826:852 277.63129:833 309.0773:1537 309.11252:19864
pos_554		11.212	469.131	[M+H]+							0.0249667	0.00182939	0.461683	0.233662	0.253483	0.13403	1.82136	0.865013	0.0876	0.0282	0.0255	0.0242	0.0252	0.0236	0.0231	0.4882	0.464	0.4288	0.3804	0.3767	0.4245	0.0606	0.2666	0.2881	0.2878	0.4571	0.1607	0.7679	0.4357	0.3338	0.2388	0.2624	0.7315	53.03863:1955 55.48172:2039 58.05756:1504 60.5238:1400 64.0513:1558 66.82277:6505 66.82659:29406 67.28339:1709 74.00702:1609 75.08548:1504 91.05401:3913 93.06953:2730 95.01003:1719 95.04873:2784 119.04852:2457 134.28517:1693 135.26077:1890 135.733:1636 141.05212:1794 147.04375:2900 161.09581:1705 161.6093:1854 172.14319:1762 185.0423:1694 210.84152:1811 213.03752:6679 229.03181:8638 231.0473:7202…
neg_247		1.213	319.091	[M-H]-							0.00991667	0.000716705	0.411717	0.107837	0.226267	0.0997155	1.81961	0.863628	0.01139	0.0112	0.0101	0.0096	0.01	0.0094	0.0092	0.2349	0.2327	0.2346	0.2558	0.273	0.2775	0.1321	0.136	0.4059	0.2387	0.2113	0.2336	0.3849	0.4567	0.2696	0.3998	0.366	0.5933	53.79169:645 58.25078:610 61.98841:160954 68.91045:737 69.13783:1319 69.14124:883 78.95939:1137 82.96109:830 97.97311:674 139.52803:665 237.77776:675 242.08055:1436 319.05417:1694
pos_635	1b	9.718	611.161	[M+H]+	C27H30O16	Quercetin 3-glycosides; 3-O-[?-L-Rhamnopyranosyl-(1?6)-?-D-galactofuranoside]	JMGZEFIQIZZSBH-UHFFFAOYSA-N	O=C3C(OC2OC(C(O)COC1OC(C)C(O)C(O)C1(O))C(O)C2(O))=C(OC4=CC(O)=CC(O)=C34)C=5C=CC(O)=C(O)C=5	Flavonoids	Flavonoid glycosides	0.0202333	0.0133362	0.302717	0.101258	0.166433	0.0723529	1.81885	0.863024	0.023	0.0387	0.0324	0.0167	0.017	0.0151	0.0015	0.2732	0.2399	0.3029	0.2839	0.2879	0.2684	0.0946	0.152	0.1967	0.2329	0.249	0.0734	0.2176	0.3068	0.1625	0.3146	0.3736	0.4412	53.03856:1415 55.01783:2083 55.19132:845 57.0335:13997 61.0283:5567 65.03841:900 68.62169:4163 68.99696:1372 69.03329:8070 71.04904:106845 72.05231:4583 73.02808:4422 75.04386:6180 81.03322:4329 83.04896:5652 85.02827:145696 86.03159:7277 87.04389:1977 93.03318:1515 95.0485:1304 97.02827:12156 99.04379:1447 109.02827:5773 111.00761:5493 111.04371:3884 121.02799:6258 122.25536:1226 125.96183:838 1…
neg_307	1b	6.213	353.145	[M-H]-	C14H26O10	2-Propanol; O-[?-L-Arabinofuranosyl-(1?6)-?-D-galactopyranoside]	NIAGSZGLNLDYNV-UHFFFAOYSA-N	OCC2OC(OCC1OC(OC(C)C)C(O)C(O)C1(O))C(O)C2(O)	Organooxygen compounds	Carbohydrates and carbohydrate conjugates	0.272583	0.0199171	1.51963	0.389521	0.839333	0.247658	1.81052	0.856407	0.01515	0.3076	0.2789	0.2643	0.2749	0.2579	0.2519	1.2004	1.1341	0.9854	1.2424	1.1082	1.0471	0.7445	0.7737	0.7708	0.7097	0.6965	1.3408	1.142	1.6875	2.1888	1.2684	1.2493	1.5818	55.01893:6678 57.03451:4697 58.00591:4508 59.01119:1385 59.0139:23366 67.27167:10103 69.03435:967 71.01395:54999 72.01743:1176 72.99323:7993 73.02956:21189 75.00887:1334 75.56478:755 83.01406:12077 85.02964:31256 86.03298:976 87.00892:3541 87.04506:635 89.02455:5906 95.01373:3924 97.02932:891 99.00875:8671 101.02428:60795 102.02766:1429 103.03993:3094 106.57226:704 113.02415:19959 119.03448:1582 …
neg_208		5.457	304.104	[M-H]-	C12H19NO8	Passiguatemalin;(-)-Passiguatemalin	GVFAYMLCFVOLFT-FICORQPONA-N	N#CC2(OC1OC(CO)C(O)C(O)C1(O))(CCC(O)C2(O))			0.04595	0.00336556	0.346567	0.0404027	0.191917	0.043509	1.80582	0.852653	8e-05	0.0519	0.047	0.0445	0.0463	0.0435	0.0425	0.2789	0.2766	0.2941	0.2925	0.2873	0.295	0.1474	0.2141	0.1436	0.2447	0.2301	0.1716	0.2772	0.3858	0.3586	0.3248	0.3524	0.3806	52.88581:673 54.50864:574 59.01402:4771 69.08822:2643 71.0139:5782 72.99331:1112 73.02947:955 80.97904:697 85.02949:1483 89.02452:4217 96.04551:1471 97.02907:1194 101.02419:4268 119.03429:795 124.04001:5105 125.0434:860 138.0554:751 142.05086:15237 146.96098:1389 174.95619:2600 234.7531:685 304.10431:28759
pos_530	1b	9.44	441.137	[M+Na]+	C18H26O11	2-(Hydroxymethyl)-1,2,3,4-butanetetrol; 4-O-(6-O-Benzoyl-?-D-glucopyranoside)	MFDGFQVXXOUXFY-UHFFFAOYSA-N	O=C(OCC1OC(OCC(O)C(O)(CO)CO)C(O)C(O)C1(O))C2=CC=CC=C2	Fatty Acyls	Fatty acyl glycosides	0.02375	0.00174442	0.474233	0.108205	0.265317	0.11532	1.78742	0.837882	0.00866	0.0268	0.0243	0.023	0.024	0.0225	0.0219	0.5287	0.4591	0.4049	0.3812	0.4154	0.4011	0.1537	0.2392	0.4274	0.3007	0.3451	0.1258	0.4535	0.4337	0.4266	0.4374	0.4018	0.6924	68.76364:1272 68.7667:994 70.06486:879 73.77678:694 87.74726:646 91.0541:734 91.68172:688 107.85614:837 125.02052:2988 143.30925:707 156.83488:687 177.05238:1003 185.04248:1068 198.90173:743 201.03688:1668 203.05243:8587 205.59663:863 210.28172:920 230.84335:664 249.81873:780 278.15823:722 279.08319:8449 339.10376:8626 340.10864:868 441.13647:463895
pos_644		22.556	635.391	[M+H]+	C39H54O7	Guavacoumaric acid	ADBNLBJPUAZWEK-FCCLUWIPNA-N	O=C(OCC2(C)(C(O)C(O)CC3(C)(C4CC=C1C5C(C)C(C)CCC5(C(=O)O)(CCC1(C)C4(C)(CCC23)))))C=CC6=CC=C(O)C=C6			0.0221833	0.00160924	0.220783	0.179273	0.124333	0.049426	1.77574	0.828418	0.25286	0.025	0.0227	0.0215	0.0224	0.021	0.0205	0.1908	0.1822	0.1832	0.2002	0.1748	0.1723	0.1023	0.0486	0.1754	0.1192	0.1185	0.182	0.1915	0.2957	0.0901	0.146	0.057	0.5444	91.05424:5970 93.0693:5580 95.04867:869 95.08532:50239 96.0879:1110 97.06433:1565 97.10048:4768 99.07968:922 102.36407:792 105.06899:4990 107.08466:3456 109.06422:912 109.10099:8752 110.18613:845 110.62314:838 119.08523:5980 121.06397:960 121.10061:4460 123.11649:6173 131.0849:1034 133.1004:1853 135.11588:1354 137.13145:3340 145.10028:1700 147.11644:11808 149.09494:1057 155.00984:1203 163.11084:3…
neg_542		13.026	636.133	[M-H]-							0.233067	0.0170209	4.34975	2.12749	2.46932	1.37837	1.76152	0.816821	0.09926	0.263	0.2384	0.226	0.2351	0.2205	0.2154	3.4536	3.274	2.9112	3.2823	3.1457	2.9617	2.6231	0.5103	1.3502	4.1208	3.757	2.4545	3.0409	6.5368	4.5628	0.9701	4.4818	6.5061	60.24629:774 67.24066:761 72.09739:858 74.99117:5600 79.95748:25674 80.96541:1046 81.96065:735 95.95235:393454 96.96001:411554 97.94794:12037 97.95431:957 97.95761:964 98.95585:12355 98.96224:1088 116.74286:785 122.27658:828 138.97116:914 234.26979:969 262.28793:766 262.96234:754 287.08243:1550 303.11414:3746 313.68301:840 355.27103:917 409.07419:9152 410.08151:35144 411.08459:9154 558.59351:890 …
neg_434	1b	9.756	457.172	[M-H]-	C21H30O11	2-Methoxy-4-(2-propenyl)phenol; O-[?-L-Arabinofuranosyl-(1?6)-?-D-glucopyranoside]	VLKZOKSLKIEMBT-UHFFFAOYSA-N	OCC3OC(OCC2OC(OC=1C=CC(=CC=1(OC))CC=C)C(O)C(O)C2(O))C(O)C3(O)	Organooxygen compounds	Carbohydrates and carbohydrate conjugates	0.0573167	0.0041878	0.344583	0.0840458	0.196583	0.0407705	1.75286	0.809712	0.00305	0.0647	0.0586	0.0556	0.0578	0.0542	0.053	0.2773	0.271	0.2784	0.3085	0.281	0.2934	0.1527	0.1885	0.1918	0.1809	0.2742	0.1914	0.3859	0.3793	0.3952	0.4153	0.2977	0.1941	54.1082:673 55.01886:3587 56.08941:687 57.03457:1795 58.006:5041 59.01389:175181 60.01736:3495 66.1553:790 67.07122:11001 67.0753:1327 71.01392:76711 72.01735:3049 72.99319:8387 73.02957:22198 74.03304:925 75.00868:1113 83.01395:10196 85.02962:36981 86.00125:802 87.0088:5610 89.02454:7569 95.01404:5429 97.02908:1093 99.00872:9340 101.02424:47522 102.02778:1489 103.04008:3352 105.12447:744 107.049…
neg_498		7.368	549.183	[M-H]-	C23H34O15	Genipin gentiobioside	FYZYXYLPBWLLGI-QHNFUXTENA-N	O=C(OC)C3=COC(OC2OC(COC1OC(CO)C(O)C(O)C1(O))C(O)C(O)C2(O))C4C(=CCC34)CO			0.0861833	0.00632627	0.410333	0.132676	0.2384	0.0309764	1.7212	0.783412	0.02368	0.0973	0.0882	0.0836	0.0869	0.0815	0.0796	0.33	0.2756	0.3341	0.4186	0.35	0.2382	0.2251	0.1887	0.2582	0.246	0.2331	0.2793	0.2756	0.3726	0.5183	0.2472	0.478	0.5703	58.00612:1565 59.0139:11851 60.56125:765 66.98158:4333 66.98556:10000 71.0139:16764 72.99326:1031 79.23556:749 85.02958:1742 87.00849:1023 89.02461:26959 90.02785:821 101.02431:10282 113.02402:9494 119.03463:13028 131.03464:1235 143.03494:5475 160.64262:638 161.04532:8438 161.66634:769 179.05595:65259 180.05922:4105 181.05914:788 278.3129:762 421.81866:759 460.55908:722 500.3205:880
pos_529	1b	9.909	441.136	[M+Na]+	C18H26O11	2-(Hydroxymethyl)-1,2,3,4-butanetetrol; 4-O-(6-O-Benzoyl-?-D-glucopyranoside)	MFDGFQVXXOUXFY-UHFFFAOYSA-N	O=C(OCC1OC(OCC(O)C(O)(CO)CO)C(O)C(O)C1(O))C2=CC=CC=C2	Fatty Acyls	Fatty acyl glycosides	0.00173333	0.00258121	4.39422	0.804527	2.55333	0.43391	1.72097	0.783224	0.00059	0.0008	0.007	0.0007	0.0007	0.0006	0.0006	4.4795	4.1372	3.9948	3.46	3.842	3.558	2.011	2.7228	2.7665	2.6337	3.1238	2.0622	4.9794	4.2726	3.7348	4.3078	3.4406	5.6301	67.0608:48341 71.18151:2686 73.73409:2995 105.96793:3254 113.53674:3099 125.02071:6094 131.90094:3438 136.57518:3167 149.8418:2946 161.60789:3510 163.01747:3346 174.45952:3377 181.12596:2913 201.0367:6083 203.05244:93945 204.05719:5372 209.1017:2923 241.02444:3680 284.7084:3032 289.05081:4646 339.10455:176637 340.10846:21171 441.13657:1926294
pos_669	1a	9.358	741.224	[M+H]+	C33H40O19	Kaempferol 3,7-diglycosides; 3-O-[?-L-Rhamnofuranosyl-(1?6)-?-D-galactofuranoside], 7-O-?-L-rhamnofuranoside	VTILPGAQJUNKOA-UHFFFAOYSA-N	O=C4C(OC2OC(C(O)COC1OC(C(O)C)C(O)C1(O))C(O)C2(O))=C(OC5=CC(OC3OC(C(O)C)C(O)C3(O))=CC(O)=C45)C6=CC=C(O)C=C6	Flavonoids	Flavonoid glycosides	0.191367	0.0140081	1.92877	0.464628	1.12737	0.458353	1.71086	0.774722	0.00216	0.216	0.1958	0.1855	0.193	0.1811	0.1768	1.6702	1.7194	1.5116	1.5395	1.5982	1.9675	0.767	0.7608	1.6197	1.6122	1.3747	0.6298	1.7371	1.6531	1.6646	1.816	1.8372	2.8646	53.00234:6230 53.03865:11107 55.01791:10335 55.05434:10188 57.03354:137912 59.0491:4904 60.12968:5147 61.02843:46398 62.21908:5405 68.99691:11800 69.03336:83007 71.01267:9082 71.04905:966952 72.05237:36514 73.02827:30188 75.04406:53702 81.03361:49436 81.07717:5543 83.04907:63194 85.02827:1259910 86.03161:60001 87.04403:37052 91.03884:6866 92.83633:5165 97.02827:95588 98.05344:5628 99.04404:10522 …
pos_335	1a	18.055	293.211	[M+H]+	C18H28O3	(9E)-11-[(2E,3S)-3-[(2E)-pent-2-en-1-yl]oxiran-2-ylidene]undec-9-enoate	YZBZORUZOSCZRN-DCUPSMFCSA-M	O=C([O-])CCCCCCCC=CC=C1OC1CC=CCC	Fatty Acyls	Fatty acids and conjugates	0.0253	0.00737645	0.340917	0.305598	0.199283	0.111331	1.71071	0.774598	0.32526	0.0313	0.0253	0.0301	0.0318	0.0134	0.0199	0.2812	0.2867	0.2799	0.295	0.3041	0.2929	0.1199	0.0871	0.2506	0.1108	0.2568	0.3705	0.3949	0.3176	0.1647	0.1813	0.069	0.918	52.61837:659 53.00213:922 53.03857:1725 53.45893:676 55.01778:3045 55.05434:8941 57.0335:1257 57.06982:1747 62.16568:635 65.03833:1097 65.37999:830 67.05083:1061 67.05415:26912 68.05722:1507 68.49442:2581 69.03333:944 69.06644:1326 69.06983:24296 71.04895:1504 75.30181:650 79.05415:16649 81.03279:884 81.06984:35375 82.07275:965 83.049:7049 83.08527:4325 85.06431:1218 91.05414:19967 92.05742:1351 …
pos_745	1b	22.445	973.548	[M+Na]+	C51H82O16	Oleanolic acid bisdesmosides; 3-O-[?-D-Xylopyranosyl-(1?2)-?-D-xylopyranoside], 28-O-[3-methylbutanoyl-(?3)-?-L-rhamnopyranosyl] ester	CQYLVKWCUWRBAU-UHFFFAOYSA-N	O=C(OC8C(O)C(OC(=O)C57(CCC(C)(C)CC7(C4=CCC3C6(C)(CCC(OC2OCC(O)C(O)C2(OC1OCC(O)C(O)C1(O)))C(C)(C)C6(CCC3(C)C4(C)CC5)))))OC(C)C8(O))CC(C)C	Prenol lipids	Terpene glycosides	0.03235	0.0023586	0.302583	0.297819	0.177917	0.0912726	1.7007	0.766131	0.3652	0.0365	0.0331	0.0314	0.0326	0.0306	0.0299	0.215	0.2247	0.2279	0.2605	0.2497	0.2166	0.1458	0.0728	0.1436	0.137	0.2386	0.3297	0.2004	0.3865	0.191	0.0994	0.0711	0.8671	68.0573:821 69.03342:17803 69.06983:3302 71.01268:3772 71.04904:1487 73.02824:16751 75.56165:897 79.05408:12583 81.03347:8644 81.06969:14638 83.04903:1481 83.0853:1613 85.02828:28568 85.03307:1622 91.03879:18974 91.05413:8203 93.06969:14017 95.0854:10880 96.97629:930 97.02824:30917 98.03186:1074 99.04385:4904 101.02331:8985 105.06975:7271 107.08537:7004 109.0284:3466 109.06503:1311 109.10121:5108…
neg_237		5.561	312.095	[M-H]-							0.00446667	0.00663134	0.304417	0.230252	0.179133	0.112642	1.69939	0.765014	0.30952	0.002	0.0018	0.0017	0.018	0.0017	0.0016	0.2467	0.2559	0.2533	0.2673	0.27	0.2443	0.1215	0.0842	0.126	0.1604	0.1847	0.398	0.2436	0.3442	0.2615	0.128	0.11	0.7392	51.39198:677 56.31298:612 58.51821:590 69.12633:2268 115.24679:678 124.0518:681 134.04614:896 193.08099:753 242.26767:731
neg_533	1a	8.491	609.146	[M-H]-	C27H30O16	5-hydroxy-2-(4-hydroxyphenyl)-7-{[(2R,3R,4S,5S,6R)-3,4,5-trihydroxy-6-(hydroxymethyl)oxan-2-yl]oxy}-3-{[(2S,3R,4S,5S,6R)-3,4,5-trihydroxy-6-(hydroxymethyl)oxan-2-yl]oxy}chromen-4-one	XFFQVRFGLSBFON-KBGHMCAJSA-N	O=C3C(OC1OC(CO)C(O)C(O)C1(O))=C(OC4=CC(OC2OC(CO)C(O)C(O)C2(O))=CC(O)=C34)C5=CC=C(O)C=C5	Flavonoids	Flavonoid glycosides	0.104617	0.00765282	0.658467	0.126229	0.390217	0.0799635	1.68744	0.754835	0.00134	0.1181	0.107	0.1014	0.1055	0.099	0.0967	0.5243	0.5579	0.6018	0.6091	0.5556	0.4982	0.3299	0.4343	0.3822	0.4801	0.4471	0.2677	0.5441	0.7257	0.5223	0.5981	0.7089	0.8517	69.12212:2152 76.07169:1056 82.96983:940 91.73403:818 151.00343:4190 175.3978:944 183.04492:3809 211.03889:1066 212.04147:1240 227.03487:6797 228.03799:1488 255.02977:54604 256.03333:7618 283.02499:102886 284.03024:29965 285.04056:93957 286.04431:14322 297.03964:1779 327.05063:2266 340.76505:999 355.4426:1827 446.08548:19572 447.0932:70307 448.09644:16563 449.10031:1244 489.10712:7129 609.14642:5…
neg_348	1b	10.745	385.151	[M-H]-	C18H26O9	3-(3,4,5-Trihydroxyphenyl)-2-propen-1-ol; 3',4',5'-Tri-Me ether, 1-O-?-D-glucopyranoside	SGVIOKXMBPTKTD-PLNGDYQASA-N	OCC2OC(OCC=CC=1C=C(OC)C(OC)=C(OC)C=1)C(O)C(O)C2(O)	Fatty Acyls	Fatty acyl glycosides	0.181033	0.0132296	1.06763	0.200326	0.633067	0.0775573	1.68645	0.753987	0.00057	0.2043	0.1852	0.1755	0.1826	0.1713	0.1673	0.8358	0.8505	0.8668	0.8484	0.9123	0.8119	0.6224	0.5812	0.5959	0.7071	0.7461	0.5457	0.7999	1.0753	1.0232	0.9298	1.2177	1.3599	58.0059:1012 58.89568:613 59.0139:7235 60.17054:667 62.30897:616 68.75264:1473 68.7562:1494 71.01389:14166 71.44063:718 72.99313:3243 85.02947:1594 89.02462:8311 95.01366:764 100.22653:700 101.02407:5720 101.41971:683 113.0238:7809 119.03461:3379 120.05748:1372 130.91125:723 133.10184:1573 135.11768:5137 143.03419:700 151.66821:724 155.21709:748 159.08163:1117 159.11742:1404 161.09708:18457 162.0…
neg_63	1a	1.974	175.024	[M-H]-	C6H8O6	vitamin C	CIWBSHSKHKDKBQ-DOMZIZNONA-N	O=C1OC(C(O)=C1(O))C(O)CO			0.00178333	0.000116905	7.87845	2.45379	4.7042	3.48934	1.67477	0.743962	0.09834	0.002	0.0018	0.0017	0.0018	0.0017	0.0017	6.4924	6.4672	6.323	6.4177	5.9404	5.2561	1.6451	4.0606	10.1271	1.434	7.693	3.2654	10.8291	9.9214	5.9085	7.9713	4.2611	8.3793	57.03452:14950 58.00601:35826 59.0139:294959 67.01905:10907 68.69564:32419 71.01393:661228 71.51778:6792 72.01705:9807 72.99332:84176 73.02957:49955 83.01418:15057 85.02956:46786 87.0089:1587023 88.01235:66515 105.53967:7516 112.98772:55666 115.00337:1624894 116.00671:95357 118.96593:16646 129.78287:6758 146.96082:15736 164.55095:8746 175.02458:528019
neg_378	1b	9.139	415.125	[M-H]-	C18H24O11	2-O-?-D-Xylopyranosyl-D-glucose; 1-Benzoyl	XCYNBEZJSJGJGO-UHFFFAOYSA-N	O=C(OC2OC(CO)C(O)C(O)C2(OC1OCC(O)C(O)C1(O)))C3=CC=CC=C3	Organooxygen compounds	Carbohydrates and carbohydrate conjugates	0.0465167	0.00340083	0.38245	0.110804	0.23045	0.0766802	1.65958	0.730817	0.02002	0.0525	0.0476	0.0451	0.0469	0.044	0.043	0.3107	0.3389	0.3223	0.3285	0.3811	0.42	0.113	0.2471	0.1597	0.2948	0.2693	0.2988	0.4711	0.3754	0.3192	0.2487	0.3285	0.5518	57.93299:603 67.11015:7576 67.11417:2895 85.0296:4680 95.36787:620 100.31586:674 121.02916:1294 146.03761:2745 149.02422:7761 164.04803:8548 165.05064:905 179.07118:7580 190.02626:873 191.05568:10036 205.04967:1590 209.06601:780 223.06096:12447 224.06477:1197 267.8486:715 355.50299:938
pos_688		23.747	785.48	[M+H]+	C45H68O11	Ximaolide G;(+)-Ximaolide G	JJCYFFDBFYPTHQ-AQHSABMYNA-N	O=C(OC2C3=C(C)CC4C(=O)CC(C)CCCC(C(=O)CC(C(=O)CC4(C(=O)OC)(C3(C=C(C)CCC1OC(CCC1(OC(=O)C)(C))C(O)(C)C2)))C(C)C)C)C			0.0392167	0.00289235	0.3653	0.288355	0.220267	0.104177	1.65844	0.729831	0.28871	0.0443	0.0401	0.038	0.0396	0.0371	0.0362	0.3062	0.287	0.2666	0.2808	0.2491	0.2613	0.1859	0.1077	0.1698	0.1732	0.2888	0.3962	0.2808	0.5795	0.1911	0.2092	0.0862	0.845	55.05432:4815 57.03363:6160 57.06989:1403 60.25901:642 61.02843:22372 61.16635:754 65.03853:886 67.05415:16222 68.62666:1515 68.63007:1706 69.03356:9581 69.06984:5979 72.99642:695 73.02842:14598 79.05437:6076 81.03348:1799 81.06981:21612 83.04881:806 83.08536:5798 85.02833:20369 85.06484:1283 87.044:845 91.03889:14448 91.05417:6282 93.06995:5645 95.08564:10657 97.02833:17134 97.10109:1158 98.0317…
neg_503		18.413	559.313	[M-H]-							0.202833	0.0148305	0.894983	0.29469	0.542933	0.0387201	1.64842	0.721086	0.00216	0.2289	0.2075	0.1967	0.2046	0.1919	0.1874	0.679	0.5838	0.7004	0.6397	0.8091	0.7972	0.4929	0.5571	0.5172	0.5766	0.593	0.5208	0.8031	0.7869	0.8842	0.7158	0.6989	1.481	61.9803:641 65.70914:680 68.85284:1725 68.85645:1400 69.67928:687 71.01398:1313 90.53259:683 97.76588:642 101.02438:986 101.8672:663 125.27646:725 148.04564:720 181.5141:826 194.52699:675 253.09344:6530 268.33142:790 277.21771:42154 278.22171:9592 311.8212:831 355.28799:996
neg_476		9.077	513.209	[M-H]-							0.09755	0.0071422	0.753617	0.148117	0.4576	0.12613	1.64689	0.719744	0.00393	0.1101	0.0998	0.0946	0.0984	0.0923	0.0901	0.5745	0.5579	0.5511	0.4876	0.4922	0.4699	0.4197	0.4335	0.4816	0.3937	0.6925	0.3246	0.594	0.6617	0.8564	0.6484	0.776	0.9852	66.92917:594 67.17995:5178 67.18398:5912 68.00203:647 71.01378:835 85.23248:627 97.13999:1335 103.91978:721 107.44978:621 127.05103:8369 128.03528:2677 133.53958:755 145.06155:8600 161.09694:3136 219.52298:645 289.15549:5211 297.77954:882 307.16751:7088 308.17111:880 333.14587:3850 351.15643:7115 410.76642:679 510.96188:1002 513.20929:1614
pos_316		7.719	277.166	[M+H]+	C14H20N4O2	4-Hydroxycinnamoylagmatine	AKIHYQWCLCDMMI-VMPITWQZSA-N	O=C(C=CC1=CC=C(O)C=C1)NCCCCNC(=N)N			0.1677	0.0122288	1.26637	0.315896	0.779867	0.373916	1.62382	0.699396	0.03518	0.1892	0.1716	0.1626	0.1691	0.1587	0.155	1.4636	1.3982	1.3426	1.3055	1.3436	1.2474	0.7943	0.4257	0.7942	1.4334	0.8306	0.401	1.1326	1.5495	1.0994	1.0576	1.7693	0.9898	55.0544:1309 59.17705:899 60.05564:48799 68.5437:2143 68.54668:857 70.06511:2230 72.08069:155844 73.0395:2084 73.08391:7279 89.10722:20994 91.05411:49776 92.05769:1740 93.79174:1272 97.07593:30720 98.06013:8740 98.07919:1406 114.10244:304763 115.07854:1676 115.08648:35548 115.09931:2867 115.10591:13901 119.049:251300 120.05215:21262 121.06476:2006 131.12894:65715 132.13264:1664 146.0598:2027 147.…
neg_468		6.307	500.142	[M-H]-							0.207733	0.0151562	1.17455	0.145927	0.732333	0.114355	1.60385	0.681536	0.00016	0.2344	0.2125	0.2014	0.2095	0.1966	0.192	1.0009	1.039	1.011	1.1039	1.0987	1.1659	0.5843	0.6206	0.7144	0.84	0.8654	0.7693	1.4382	1.1979	1.0507	1.0512	1.205	1.1043	50.65444:610 51.07261:732 57.81819:636 58.00586:2996 59.01387:16761 65.3877:653 67.53371:2972 67.5378:4919 71.01392:25583 72.26271:664 72.99332:5253 78.36816:711 83.01345:677 83.20679:812 85.02954:5169 87.00881:953 89.02462:12222 95.01381:1254 97.81422:674 101.02419:10427 101.91293:740 113.02417:6110 119.03456:4775 125.39909:680 131.03758:6975 132.04539:27668 133.04906:1278 141.80286:761 148.0404…
pos_215	1b	8.509	204.113	[M+H]+	C11H13N3O	(2S)-2-amino-3-(1H-indol-3-yl)propanimidic acid	JLSKPBDKNIXMBS-VIFPVBQESA-N	N=C(O)C(N)CC2=CNC1=CC=CC=C12	Indoles and derivatives	Tryptamines and derivatives	0.00271667	0.00425414	0.307433	0.117569	0.19185	0.123808	1.60247	0.680295	0.12826	0.0114	0.001	0.001	0.001	0.001	0.0009	0.2307	0.2532	0.2445	0.2325	0.2476	0.208	0.264	0.1767	0.0823	0.1869	0.051	0.3902	0.3927	0.4094	0.2995	0.4054	0.1279	0.2097	56.90453:708 68.98943:1667 69.26818:798 88.02133:2130 91.05423:3366 106.0648:5264 115.05389:3677 116.05233:5493 117.05696:6374 118.06583:1176 119.04886:3879 130.06479:16078 131.06818:1162 132.04434:1356 132.08066:39096 133.08379:3619 134.05995:1152 142.0645:923 144.50749:782 145.05206:48484 145.06364:1890 146.05623:6149 147.04378:1585 147.0677:55628 147.07948:1776 148.07237:6863 155.06047:1695 15…
pos_735	1a	22.414	889.528	[M+H]+	C49H76O14	Avermectin B1a; 22,23-Dihydro, 5-Me ether	IFVXVTAOFPRCBD-OTCYTFEBSA-N	O=C5OC2CC(OC1(OC(C(C)CC)C(C)CC1)C2)CC=C(C)C(OC4OC(C)C(OC3OC(C)C(O)C(OC)C3)C(OC)C4)C(C=CC=C6COC7C(OC)C(=CC5C67(O))C)C	Macrolides and analogues	Milbemycins	0.0250833	0.00183567	0.889167	0.400751	0.5697	0.395052	1.56076	0.642251	0.19452	0.0283	0.0257	0.0243	0.0253	0.0237	0.0232	0.6885	0.7349	0.6296	0.7181	0.6945	0.6564	0.4491	0.3081	0.2541	0.3346	1.2678	0.8045	1.1965	1.1108	1.2865	0.338	0.4492	0.954	63.99565:803 67.05408:12157 69.03336:7364 69.06978:5877 71.04925:7113 73.0283:10286 79.05409:10455 81.03344:5042 81.06982:21848 83.04926:1393 83.08545:1667 85.02814:11194 91.0387:6698 91.05399:9831 93.06962:10187 95.0489:1169 95.08533:8060 97.02832:10427 97.06498:1801 97.14317:4204 101.02328:6055 105.06967:7747 107.0491:1750 107.08531:5846 109.02839:1386 109.06482:4551 109.10123:1541 114.29096:79…
pos_721		20.739	829.47	[M+H]+							0.0048	0.00705634	0.616117	0.358983	0.396233	0.217684	1.55493	0.636853	0.39394	0.0022	0.002	0.0018	0.0192	0.0018	0.0018	0.4453	0.4414	0.4444	0.4888	0.4529	0.4198	0.2665	0.2544	0.3192	0.2659	0.8123	0.4591	0.6764	0.7971	0.535	0.2214	0.2762	1.1906	61.02842:9144 66.69029:697 67.05412:8095 68.61656:1269 68.62003:1563 69.03334:7555 69.06964:5261 71.0491:12990 73.02825:8484 79.05408:10249 81.03329:3148 81.06975:22262 82.0731:938 83.0854:3137 85.02815:8852 91.03867:5099 91.05403:8070 93.06975:9842 95.04889:1371 95.08521:6518 97.02837:8914 97.0648:1198 99.04395:975 101.02305:4492 105.06972:6449 107.04899:3082 107.08535:4581 109.02821:3493 109.06…
pos_175	1a	3.142	182.081	[M+H]+	C9H11NO3	Tyrosine|Tyrosine; (R)-form|Tyrosine; (S)-form|Tyrosine; (?)-form	OUYCCCASQSFEME-UHFFFAOYSA-N	O=C(O)C(N)CC1=CC=C(O)C=C1	Carboxylic acids and derivatives	Amino acids, peptides, and analogues	0.00546667	0.0062883	0.412467	0.080549	0.26595	0.0325201	1.55092	0.633122	0.00204	0.0084	0.0006	0.0006	0.0063	0.0163	0.0006	0.3344	0.3406	0.3485	0.3407	0.343	0.3621	0.2283	0.2462	0.3162	0.2848	0.2764	0.2438	0.5043	0.3168	0.3761	0.4268	0.3448	0.506	53.03851:1681 53.9392:3877 55.93447:8049 56.94202:1627 56.96478:1718 57.03328:1261 60.08057:5510 60.14025:961 62.21641:962 65.03754:1096 66.94363:19074 67.93466:1525 71.07246:1099 71.32288:1090 71.92901:1787 72.937:5945 73.028:2154 74.78149:1242 80.94456:1078 84.93748:1785 85.02817:2312 86.09636:27289 90.94718:2098 91.05407:75384 91.0598:2476 92.05729:2859 95.04894:29086 96.05227:1562 96.93701:15…
neg_391	1b	9.656	421.164	[M+FA-H]-	C24H24O4	4,6,12-Tetradecatriene-8,10-diyn-1-ol; 4-Hydroxy-3-methoxy-E-cinnamoyl	ZCZQSRLWRJBEDP-FVSIMYHQSA-N	O=C(OCCCC=CC=CC#CC#CC=CC)C=CC=1C=CC(O)=C(OC)C=1	Cinnamic acids and derivatives	Hydroxycinnamic acids and derivatives	0.114533	0.00839611	0.76395	0.185806	0.4958	0.134946	1.54084	0.62372	0.00866	0.1293	0.1172	0.111	0.1155	0.1084	0.1058	0.5511	0.5905	0.5578	0.5935	0.5994	0.5238	0.5102	0.5275	0.5463	0.3761	0.698	0.3167	0.7252	0.657	0.7314	0.7496	0.5958	1.1247	50.78975:812 52.11324:799 56.26174:843 67.18444:7102 67.18855:6665 73.5371:877 73.82568:853 81.71101:880 92.67462:877 97.13998:1652 98.40961:826 121.59913:837 189.52582:811 227.43134:1543 267.03659:885 355.33957:993 421.1633:6199
neg_89		4.795	203.02	[M-H]-	C7H8O7	Daucic acid	KUKCUROTFRBUNU-UHFFFAOYNA-N	O=C(O)C=1OC(C(=O)O)C(O)C(O)C=1			0.000866667	8.16497e-05	0.300867	0.181949	0.197683	0.143871	1.52196	0.605933	0.30144	0.001	0.0009	0.0008	0.0009	0.0008	0.0008	0.3036	0.2863	0.2731	0.2648	0.2305	0.2069	0.0419	0.2211	0.264	0.063	0.4322	0.1639	0.6356	0.3165	0.1675	0.2167	0.1356	0.3333	50.57823:672 50.5985:773 53.94844:627 64.88161:668 68.05413:4707 71.01381:3036 75.00879:690 78.95905:2926 82.9841:613 83.01423:611 85.02971:6782 87.00892:6630 95.01364:598 97.02955:738 114.95116:1583 115.00346:8054 143.03468:2531 151.17035:610 157.01404:4341 160.91241:5468 161.62039:716 164.53078:667 174.91716:1130 175.02435:3091 175.90062:813 176.89673:6052 176.90764:5929 192.92853:4976 203.0172…
pos_603		12.972	558.19	[M+H]+							0.00223333	0.00312004	0.5924	0.260958	0.391017	0.206134	1.51502	0.599342	0.1688	0.0011	0.001	0.0009	0.0009	0.0009	0.0086	0.4696	0.4632	0.4415	0.5108	0.4808	0.4909	0.3727	0.0768	0.2979	0.5807	0.652	0.366	0.497	0.8432	0.5185	0.1574	0.6939	0.8444	52.73473:661 57.11927:670 58.00173:735 61.02827:1297 68.42039:2543 68.42426:1401 69.03331:1535 72.98356:754 85.02844:8480 96.48182:731 97.02825:3273 103.05414:1620 106.01559:810 115.05382:2857 116.04935:6827 117.05708:36032 117.0694:1231 118.06004:1183 127.03862:1242 128.04918:20954 129.05733:8606 130.06514:10999 132.0441:1625 132.08073:1186 142.06487:3453 143.0722:1254 144.0442:3833 144.08069:25…
pos_222	1a	8.739	207.065	[M+H]+	C11H10O4	5-Hydroxy-4-(4-hydroxyphenyl)-3-methyl-2(5H)-furanone	FHEBPOGEHYWXAH-UHFFFAOYSA-N	O=C2OC(O)C(C1=CC=C(O)C=C1)=C2C	Phenols	1-hydroxy-2-unsubstituted benzenoids	0.00658333	0.00486062	7.4428	0.634199	4.97173	0.669785	1.49702	0.582097	6e-05	0.0008	0.011	0.0068	0.0084	0.0007	0.0118	5.6993	5.8548	5.9267	5.4585	6.3317	5.7432	4.8446	4.4131	4.405	5.1893	4.7783	6.2001	7.4991	8.6655	7.237	7.2808	6.8665	7.1079	50.01526:8245 51.02311:4840 53.00232:2615 53.03868:3410 55.01795:11020 55.05446:2300 57.06982:2159 63.02289:13616 64.03055:15153 65.03497:5317 65.03844:159783 66.04155:4115 66.04623:9487 66.798:8440 66.80198:36660 67.05417:17166 68.99712:3934 69.03325:2866 69.06956:2082 71.04879:2102 73.56744:2429 75.02259:2901 76.03089:11354 77.03844:91234 78.04197:2595 78.04631:10289 79.01768:10748 79.05401:366…
pos_730	1a	21.798	857.501	[M+H]+	C48H72O13	(10'E,12'Z,16'Z)-4,7'-dihydroxy-15'-({5-[(5-hydroxy-4-methoxy-6-methyloxan-2-ylidene)oxy]-4-methoxy-6-methyloxan-2-yl}oxy)-5,6',10',14',16'-pentamethyl-6-(sec-butyl)-2',20'-dioxaspiro[oxane-2,21'-tricyclo[17.3.1.0?,?]tricosane]-4'(9'),5',7',10',12',16'-hexaen-3'-one	ZRYHPEOHTDJRCY-VZUATFRUSA-N	O=C5OC2CC(OC1(OC(C(C)CC)C(C)C(O)C1)C2)CC=C(C)C(OC4OC(C)C(OC3OC(C)C(O)C(OC)C3)C(OC)C4)C(C=CC=C(C=6C=C(O)C(=CC5=6)C)C)C	Macrolides and analogues	Milbemycins	0.0814833	0.00593815	0.54665	0.334535	0.366433	0.186647	1.49181	0.577067	0.27598	0.0919	0.0834	0.079	0.0822	0.0771	0.0753	0.4358	0.3918	0.4154	0.4346	0.4409	0.3753	0.2875	0.1852	0.3036	0.2453	0.683	0.494	0.6141	0.6835	0.5014	0.2166	0.179	1.0853	61.02831:9625 66.1299:723 67.05412:8499 69.03355:6355 69.06974:3536 71.04903:4739 73.02834:7162 79.05427:6593 81.03336:4566 81.06981:16070 83.04916:3275 83.08524:1258 84.88015:737 85.02828:10108 91.0389:6295 91.05397:8103 93.06982:7699 95.04888:1231 95.08527:8043 97.02831:9774 97.06483:917 97.10159:846 97.13538:2674 99.04397:1210 99.08064:972 101.02317:4572 105.06987:9443 107.04903:1902 107.08543…
pos_68	1a	2.733	132.102	[M+H]+	C6H13NO2	L-isoleucine	AGPKZVBTJJNPAG-LXDRQGDMNA-N	O=C(O)C(N)C(C)CC			0.0793333	0.0193374	1.34017	0.40679	0.899667	0.161051	1.48963	0.57495	0.03332	0.1014	0.0803	0.104	0.0657	0.0604	0.0642	1.1532	1.1697	1.1596	1.1537	1.161	1.2236	0.8719	0.7398	1.1749	0.9994	0.7985	0.8135	1.5314	1.1492	1.2161	1.1398	0.9338	2.0707	51.56591:2378 68.79041:3322 68.79365:6465 69.06982:31316 72.92954:2660 86.09631:182234 87.09967:14053 90.90308:48405 90.94023:2766 92.89981:21825 99.003:3719 105.06975:5417 115.04828:3546 122.01939:11890
pos_381		6.013	325.139	[M+H]+	C15H20N2O6	Peniproline A	PINDRPDUZYKSGR-UHFFFAOYSA-N	O=C(OC)C2(OC)(N(NC=1C=CC(OC)=CC=1(OC))C(=O)CC2)			0.0618667	0.00451383	0.40755	0.0469123	0.275783	0.0456021	1.47779	0.563442	0.00059	0.0698	0.0633	0.06	0.0624	0.0585	0.0572	0.3605	0.3491	0.353	0.3398	0.3818	0.346	0.2618	0.2392	0.264	0.3506	0.3086	0.2305	0.4408	0.4612	0.3706	0.3961	0.4372	0.3394	58.45427:624 68.62734:2805 71.82153:687 89.85908:601 92.67484:653 134.20029:682 146.05992:3118 166.98111:918 187.09624:688 216.73044:733 242.99834:1110 325.08871:1052
neg_537	1b	9.957	621.147	[M-H]-	C28H30O16	Kaempferol 3,7-diglycosides; 3-O-(2-O-Acetyl-?-D-galactopyranoside), 7-O-?-arabinopyranoside	HMAHCKMFQNOXMU-UHFFFAOYSA-N	O=C(OC5C(OC=3C(=O)C4=C(O)C=C(OC1OCC(O)C(O)C1(O))C=C4(OC=3(C2=CC=C(O)C=C2)))OC(CO)C(O)C5(O))C	Flavonoids	Flavonoid glycosides	0.03115	0.00225278	0.29775	0.0812946	0.2031	0.0899524	1.46603	0.551911	0.0849	0.0351	0.0319	0.0302	0.0314	0.0295	0.0288	0.2615	0.2896	0.2672	0.2547	0.2541	0.2876	0.0757	0.2045	0.1274	0.3102	0.2147	0.2861	0.381	0.3803	0.243	0.1748	0.2801	0.3273	50.78096:824 50.86213:858 59.4039:697 68.46078:2289 68.92183:648 79.79653:738 83.01392:1116 93.03468:1682 97.08537:746 101.42529:843 107.01353:1816 108.10155:724 117.03407:1568 151.00342:5461 154.04228:1262 155.04926:968 159.04469:3353 159.85199:690 163.00443:1073 169.0654:5751 173.06033:728 183.04469:4285 185.06067:3638 187.03969:3675 189.05505:3557 195.75459:781 199.03891:949 211.03937:6146 213…
neg_541		13.944	636.133	[M-H]-							0.110917	0.00812857	1.63752	0.798401	1.11797	0.600985	1.46473	0.550632	0.23164	0.1252	0.1135	0.1075	0.1119	0.1049	0.1025	1.3602	1.2179	1.5058	1.4253	1.279	1.5312	1.1086	0.2428	0.6763	1.7842	1.7506	1.1453	1.1257	2.4687	1.5285	0.4135	1.8199	2.4688	57.97571:962 65.83571:744 67.98419:2429 67.98824:2930 69.09078:618 70.68348:683 71.01392:708 74.99117:6659 79.95744:8306 84.14582:690 95.95232:51516 96.96002:113996 97.94796:1414 98.95589:2959 99.20323:728 111.92899:858 115.4244:612 132.66481:711 142.26556:677 151.00537:836 216.70967:813 372.59439:983 378.05588:1092 410.08365:1785 430.92035:894 574.09534:3302 605.11615:7450 606.12048:3191
pos_668	1a	8.713	741.224	[M+H]+	C33H40O19	Kaempferol 3,7-diglycosides; 3-O-[?-L-Rhamnofuranosyl-(1?6)-?-D-galactofuranoside], 7-O-?-L-rhamnofuranoside	VTILPGAQJUNKOA-UHFFFAOYSA-N	O=C4C(OC2OC(C(O)COC1OC(C(O)C)C(O)C1(O))C(O)C2(O))=C(OC5=CC(OC3OC(C(O)C)C(O)C3(O))=CC(O)=C45)C6=CC=C(O)C=C6	Flavonoids	Flavonoid glycosides	1.00543	0.0734754	6.0097	1.23408	4.10388	0.721586	1.46439	0.550303	0.00849	1.1346	1.0286	0.9748	1.0142	0.9513	0.9291	5.0691	5.5149	5.7014	4.5337	6.1617	5.0859	3.5809	3.4875	5.1231	4.7171	4.3121	3.4026	5.8288	6.1191	4.2567	5.1657	7.0091	7.6788	53.03878:19210 54.41404:8898 55.01788:16795 55.05423:8455 57.03354:213542 59.59672:7892 59.81339:8033 61.02834:69274 69.03339:114900 69.73609:8004 71.01263:13355 71.04905:1198721 72.05244:41910 73.02825:54025 75.04401:54546 81.03342:71042 83.04913:90984 85.02829:1711544 86.03156:61647 87.04401:34769 91.03875:13831 97.02826:124335 98.08551:7563 99.0439:43215 99.06023:10080 99.45719:8910 109.02838:…
pos_305	1a	5.394	268.104	[M+H]+	C10H13N5O4	(2R,3S,4R,5S)-2-(6-aminopurin-9-yl)-5-(hydroxymethyl)oxolane-3,4-diol	OIRDTQYFTABQOQ-CDACIVGJNA-N	OCC3OC(N2C=NC1=C(N=CN=C12)N)C(O)C3(O)			0.0869167	0.00636378	0.686383	0.512449	0.470067	0.273356	1.46018	0.546149	0.38308	0.0981	0.0889	0.0843	0.0877	0.0822	0.0803	0.6783	0.5967	0.665	0.6383	0.6267	0.6061	0.3172	0.223	0.4108	0.3483	0.5346	0.9865	0.68	0.6745	0.5369	0.3172	0.2442	1.6655	55.01789:1828 55.05423:779 57.03352:6980 64.99358:625 65.29575:657 68.8693:1065 69.03335:2938 69.06969:763 71.01259:1214 73.02832:2656 85.02826:4621 94.03911:872 109.13402:689 117.43061:782 119.03491:3946 124.03913:969 133.049:1622 136.0616:623928 137.05688:6755 137.06647:38180 150.05585:786 161.48604:746 169.0732:866 188.92369:648 216.8902:1057 244.8858:1262 267.88391:1434 268.10394:68304
pos_733	1a	21.981	859.517	[M+H]+	C48H74O13	6,8a-Seco-6,8a-deoxyavermectin A1a aglycone; O-De-Me, 13-O-[2,6-dideoxy-3-O-methyl-?-L-arabino-hexopyranosyl-(1?4)-2,6-dideoxy-3-O-methyl-?-L-arabino-hexopyranoside]	RFLBDOWQXPHVAF-KFDXNNCFSA-N	O=C5OC2CC(OC1(OC(C(C=C1)C)C(C)CC)C2)CC=C(C)C(OC4OC(C)C(OC3OC(C)C(O)C(OC)C3)C(OC)C4)C(C=CC=C(C)C6(O)(CC(O)C(=CC56)C))C	Macrolides and analogues		0.00886667	0.000643946	0.35505	0.159439	0.243183	0.169459	1.46001	0.545978	0.39394	0.01	0.0091	0.0086	0.0089	0.0084	0.0082	0.2873	0.2813	0.2884	0.3122	0.2812	0.2576	0.2267	0.1405	0.136	0.1695	0.5814	0.205	0.4466	0.3812	0.4379	0.1608	0.1603	0.5435	61.02839:7103 63.08927:811 67.05414:8505 69.03339:7899 69.06974:4059 71.01229:958 71.049:3775 73.02843:6863 79.05425:9829 81.03346:1050 81.06977:12510 83.08541:1728 85.02824:10998 91.03889:5636 91.054:8086 93.06966:9609 95.08543:5314 97.02841:8396 97.14424:1898 99.04388:1038 101.02308:3291 105.06969:7415 107.08521:4926 109.02773:1051 109.06448:1588 109.10133:1412 117.06985:1608 119.08536:4767 121…
pos_345	1a	1.108	304.15	[M+H]+	C12H21N3O6	nicotianamine	KRGPXXHMOXVMMM-CIUDSAMLSA-N	O=C(O)C(N)CCNC(C(=O)O)CCN1CCC1(C(=O)O)	Carboxylic acids and derivatives	Amino acids, peptides, and analogues	0.193517	0.0141577	3.95813	0.332157	2.7191	0.403439	1.45568	0.541691	0.00017	0.2184	0.198	0.1876	0.1952	0.1831	0.1788	2.9822	3.5735	3.5021	3.6648	3.4927	3.591	2.8719	2.4894	3.3191	2.9288	2.5333	2.1721	4.147	4.4485	3.678	3.893	4.0529	3.5294	56.04948:324220 58.06513:248362 67.59235:95485 68.04935:90746 70.06506:482071 71.06845:14869 72.08051:26399 74.02354:22843 74.05995:52830 82.06502:25074 84.04441:21289 84.08068:48805 85.02813:15687 85.07599:156836 86.05994:525735 87.06325:22783 88.03909:19913 96.0444:13179 96.08037:14443 98.09644:19207 100.03915:144917 102.0548:262371 111.09148:50219 114.05477:2068544 115.05808:127503 121.61295:1…
pos_617	1a	8.913	595.165	[M+H]+	C27H30O15	quercetin 3,7-dirhamnoside	GXLQUHPXGLZNGE-BTLHDPFCNA-N	O=C3C(OC1OC(C)C(O)C(O)C1(O))=C(OC4=CC(OC2OC(C)C(O)C(O)C2(O))=CC(O)=C34)C=5C=CC(O)=C(O)C=5			0.131567	0.00962324	0.8308	0.13628	0.5745	0.165106	1.44613	0.532194	0.01498	0.1485	0.1346	0.1275	0.1327	0.1245	0.1216	0.7428	0.7361	0.6865	0.7019	0.7251	0.6722	0.4187	0.4725	0.749	0.7556	0.6552	0.396	0.7358	0.747	0.7161	0.7864	1.0477	0.9518	53.0024:1707 55.01785:1700 55.0544:1237 57.03354:36850 59.04913:1599 61.02842:1588 62.48502:819 62.84126:856 68.9935:1735 68.99728:5299 69.03327:4051 71.0126:1507 71.04906:279203 72.05237:12156 73.02824:5810 75.04393:11718 80.31828:794 81.03362:1149 83.04918:8539 83.06608:829 85.02831:306825 86.03162:13490 87.04398:7677 99.044:922 100.58467:859 105.03371:1407 107.04896:1474 109.02843:1210 111.007…
pos_707	1b	24.034	811.496	[M+Na]+	C45H72O11	(2S)-2-({8-[(1S,5S)-4-oxo-5-[(2E)-pent-2-en-1-yl]cyclopent-2-en-1-yl]octanoyl}oxy)-3-{[(2R,3R,4S,5R,6R)-3,4,5-trihydroxy-6-(hydroxymethyl)oxan-2-yl]oxy}propyl (9E,12E,15E)-octadeca-9,12,15-trienoate	YRVYJYODXYESHQ-PHSZKTHRSA-N	O=C(OCC(OC(=O)CCCCCCCC1C=CC(=O)C1(CC=CCC))COC2OC(CO)C(O)C(O)C2(O))CCCCCCCC=CCC=CCC=CCC	Fatty Acyls	Eicosanoids	0.00566667	0.00819943	1.53192	1.2996	1.07645	0.514325	1.42312	0.509057	0.44328	0.0026	0.0024	0.0224	0.0023	0.0022	0.0021	1.5442	1.3994	1.2026	1.3518	1.2072	1.2301	0.9558	0.512	0.9226	0.7505	1.358	1.9598	1.3066	1.8219	0.9317	0.7609	0.3822	3.9882	57.03353:10509 57.06978:827 61.0284:28565 64.54239:924 67.05411:25807 68.05747:1421 69.03338:15794 69.06976:6003 71.01276:1716 73.0283:22344 79.05406:18777 80.05746:1322 81.03338:8899 81.06978:28921 83.04921:1481 83.08549:3707 85.02826:27680 87.04414:1357 91.03881:19221 91.05404:12766 93.06444:1306 93.06985:20468 95.08546:22555 96.08863:1237 97.02828:27385 97.10111:1402 97.14347:2846 98.03183:945…
neg_70	1a	14.388	183.102	[M-H]-	C10H16O3	Cyclononactic acid	XCLSBVYYHMTGKX-UHFFFAOYSA-N	O=C2OC(C)CC1OC(CC1)C2C	Oxolanes		0.0454167	0.0154085	0.4379	0.0879649	0.309	0.0410182	1.41715	0.502995	0.00868	0.0373	0.0611	0.0404	0.035	0.0305	0.0682	0.3494	0.4061	0.4373	0.368	0.4524	0.4061	0.2534	0.3227	0.3612	0.3153	0.3341	0.2673	0.3995	0.4488	0.3364	0.3767	0.4832	0.5828	52.77116:652 56.9248:758 68.14906:4413 69.03465:2549 82.09665:633 83.05043:1525 83.94608:641 85.0659:7372 93.02966:646 97.06586:6119 97.70236:655 97.93094:758 99.92569:692 101.62845:633 106.18443:673 116.92809:1531 116.99547:7180 119.8058:665 123.08136:4167 138.07353:684 139.11292:80105 140.11646:9189 141.86797:1142 164.44247:633 164.7536:738 182.98775:1049 183.10257:3976
neg_203		1.224	302.073	[M-H]-							0.0776	0.00569105	0.544933	0.0808851	0.390733	0.0708718	1.39464	0.479895	0.00561	0.0876	0.0794	0.0752	0.0783	0.0734	0.0717	0.4049	0.419	0.4561	0.4463	0.4512	0.4619	0.3827	0.2957	0.4639	0.4838	0.3571	0.3612	0.4772	0.6163	0.4503	0.4912	0.6362	0.5984	61.98841:113050 67.9642:6797 71.01382:1774 97.13834:1270 101.92481:2436 103.92004:55913 107.4237:1091 110.89704:1208 119.91472:24165 131.1992:1071 134.66669:1129 147.91757:1494 149.9131:44456 163.91232:6741 165.90776:160129 166.90773:1137 193.90938:1492 195.90593:46667 208.1564:1153 209.9054:2489 211.901:100594 213.91696:32212 239.90269:1503 241.89914:50124 255.89906:5953 257.89395:138855 284.124…
pos_619	1b	9.459	595.166	[M+H]+	C27H30O15	3',4',5,7-Tetrahydroxyflavone; 4'-O-[?-L-Rhamnopyranosyl-(1?6)-?-D-glucopyranoside]	WDQNUWOVEJHDOP-UHFFFAOYSA-N	O=C1C=C(OC2=CC(O)=CC(O)=C12)C=5C=CC(OC4OC(COC3OC(C)C(O)C(O)C3(O))C(O)C(O)C4(O))=C(O)C=5	Flavonoids	Flavonoid glycosides	0.0172	0.0160803	6.42657	0.874333	4.61675	0.809478	1.39201	0.477171	0.00397	0.0009	0.008	0.0083	0.0369	0.0381	0.011	6.4585	6.3667	6.103	5.9006	5.813	5.4599	4.0314	3.902	5.5042	5.7426	4.4982	4.0221	6.5121	6.8732	5.426	5.3561	7.5731	6.8189	53.00234:2883 53.03872:16925 54.70695:1889 55.01794:14558 57.03347:42559 59.0491:4248 61.0284:69836 67.05507:25005 67.05903:5353 68.99708:15549 69.03337:169572 70.0368:5183 71.01266:2311 71.04898:62267 72.05229:2161 72.44467:2102 73.02835:25086 81.03342:85623 81.03826:2844 82.03699:3340 83.0126:9801 85.02828:522927 86.03146:23893 87.04404:19613 91.03879:22895 97.0219:4865 97.02827:153156 98.03175…
neg_283	1a	6.139	340.126	[M-H]-	C12H23NO10	4-Trehalosamine	GXKCUFUYTFWGNK-UHFFFAOYSA-N	OCC2OC(OC1OC(CO)C(N)C(O)C1(O))C(O)C(O)C2(O)	Organooxygen compounds	Carbohydrates and carbohydrate conjugates	0.165217	0.0120548	0.5889	0.127776	0.424	0.0534097	1.38892	0.473958	0.01539	0.1864	0.169	0.1602	0.1667	0.1563	0.1527	0.4984	0.5676	0.4455	0.5378	0.4919	0.5622	0.4516	0.4554	0.341	0.3991	0.4048	0.4921	0.3905	0.6683	0.5155	0.7056	0.7107	0.5428	58.59568:728 59.81905:700 69.12151:2194 72.94981:689 133.01546:26685 133.02498:1406 134.60895:670 155.62514:710 161.56195:821 163.05003:6733 178.07314:101662 179.07701:7890 192.08748:860 220.08347:963 282.50497:725 340.12613:54204
neg_96	1a	6.175	208.062	[M-H]-	C10H11NO4	4-Hydroxy-4-(4-nitrophenyl)-2-butanone	DKESASVLMZGECV-UHFFFAOYNA-N	O=C(C)CC(O)C1=CC=C(C=C1)N(=O)=O	Benzene and substituted derivatives	Nitrobenzenes	0.00481667	0.00753642	0.991367	0.15413	0.719167	0.106566	1.37849	0.463093	0.0052	0.0202	0.0018	0.0017	0.0018	0.0017	0.0017	0.8194	0.8823	0.8896	0.854	0.967	0.8514	0.7946	0.6787	0.6872	0.5503	0.7466	0.8576	0.8228	1.0598	0.9237	0.8453	1.0758	1.2208	67.73743:4652 67.74143:1633 72.00922:140563 73.01274:2943 78.95925:1017 79.48827:667 103.04881:845 103.05521:4657 103.92016:3339 118.06609:4005 119.05003:13813 120.05326:928 121.02934:1820 130.88441:736 134.03745:1417 135.04514:20045 136.04826:1232 136.93294:830 144.04477:1077 146.06128:8211 147.04518:173529 148.04849:15693 153.23929:676 159.8606:913 162.05577:9159 163.04007:9238 163.05293:807 16…
neg_315	1b	6.76	364.125	[M-H]-	C14H23NO10	N-Acetylneuraminic acid; 8-Me ether; 9-Ac	PDUISSOECWOIJO-UHFFFAOYSA-N	O=C(O)C1(O)(OC(C(O)C(OC)COC(=O)C)C(N=C(O)C)C(O)C1)	Organooxygen compounds	Carbohydrates and carbohydrate conjugates	0.10705	0.00782323	0.54615	0.108686	0.396267	0.0503029	1.37824	0.462826	0.01193	0.1208	0.1095	0.1038	0.108	0.1013	0.0989	0.4784	0.4946	0.488	0.4765	0.5004	0.4856	0.4008	0.3693	0.325	0.4777	0.3947	0.4101	0.4037	0.6214	0.5254	0.4339	0.6419	0.6506	50.87526:638 68.4622:3353 76.30027:728 114.05556:3867 156.06625:5737 188.08672:645 205.9239:614
pos_736	1a	22.153	889.528	[M+H]+	C49H76O14	Avermectin B1a; 22,23-Dihydro, 5-Me ether	IFVXVTAOFPRCBD-OTCYTFEBSA-N	O=C5OC2CC(OC1(OC(C(C)CC)C(C)CC1)C2)CC=C(C)C(OC4OC(C)C(OC3OC(C)C(O)C(OC)C3)C(OC)C4)C(C=CC=C6COC7C(OC)C(=CC5C67(O))C)C	Macrolides and analogues	Milbemycins	0.0122333	0.000884685	0.393167	0.168544	0.287283	0.21674	1.36857	0.452667	0.36711	0.0138	0.0125	0.0119	0.0123	0.0116	0.0113	0.2866	0.2868	0.288	0.3529	0.313	0.3194	0.2075	0.1576	0.1062	0.1791	0.683	0.3903	0.5257	0.452	0.5552	0.1544	0.211	0.4607	67.05418:10371 68.99525:1628 69.03346:6074 69.06973:4755 71.01266:660 71.04905:5434 73.02828:8536 79.05407:9272 80.05758:800 81.03354:4473 81.06977:16651 83.04915:1483 83.08556:4216 85.02827:8283 91.03879:5243 91.05409:7552 93.06973:7801 95.049:3726 95.08546:5761 97.02825:9152 97.06463:1379 101.02347:3888 105.06963:6395 107.0491:1798 107.08542:5097 109.06464:3722 109.10139:1205 111.04379:986 111.…
neg_229		6.786	311.135	[M-H]-							0.0866167	0.00631393	0.330783	0.0457447	0.24175	0.0202299	1.36829	0.452371	0.00433	0.0977	0.0886	0.084	0.0874	0.082	0.08	0.3149	0.3217	0.2957	0.348	0.3205	0.2782	0.2409	0.2301	0.2207	0.2437	0.2356	0.2795	0.2808	0.3487	0.3585	0.2646	0.3641	0.368	68.49874:2770 68.50275:547 102.05348:604 254.09093:722
neg_291		6.472	345.083	[M-H]-	C14H18O10	Methyl 6-O-galloyl-beta-D-glucopyranoside	FNCIIGZVDLRIDE-UHFFFAOYNA-N	O=C(OCC1OC(OC)C(O)C(O)C1(O))C2=CC(O)=C(O)C(O)=C2			0.111217	0.00812857	0.475267	0.166339	0.34895	0.0767854	1.36199	0.445717	0.12213	0.1255	0.1138	0.1078	0.1122	0.1052	0.1028	0.3988	0.557	0.388	0.4745	0.547	0.5173	0.3157	0.2725	0.2994	0.4378	0.3145	0.4538	0.2369	0.5142	0.4875	0.4861	0.7426	0.3843	57.15361:625 60.71775:682 67.08464:10508 74.02499:673 77.66099:606 78.95924:1474 84.35605:600 120.93047:609 127.40322:658 153.83887:662 224.80818:635 296.71039:784 322.84:702
neg_272		1.931	337.078	[M-H]-	C12H18O11	L-Ascorbic acid-2-glucoside	MLSJBGYKDYSOAE-DCWMUDTNSA-N	O=C2OC(C(O)=C2(OC1OC(CO)C(O)C(O)C1(O)))C(O)CO			0.14205	0.0103749	0.839167	0.156514	0.61775	0.0662836	1.35842	0.441934	0.00964	0.1603	0.1453	0.1377	0.1433	0.1344	0.1313	0.6498	0.676	0.6801	0.7908	0.7017	0.6751	0.5995	0.5728	0.5982	0.5421	0.675	0.7189	1.0525	0.9207	0.744	0.6543	0.7156	0.9479	53.71321:663 55.82725:656 58.3026:608 66.63398:585 68.89825:1607 68.9019:1351 68.9983:4377 69.03474:961 71.01385:3348 71.95998:742 74.11088:678 75.00873:1304 78.95923:747 83.01395:3605 85.0298:6874 86.23946:714 87.00889:3483 95.01396:1118 99.00874:8524 99.92577:1168 101.02449:1034 111.00824:3350 113.02394:8685 113.29149:626 113.99549:23745 115.0034:10286 127.00338:4404 129.01938:2645 139.00386:11…
pos_737	1a	22.563	889.528	[M+H]+	C49H76O14	Avermectin B1a; 22,23-Dihydro, 5-Me ether	IFVXVTAOFPRCBD-OTCYTFEBSA-N	O=C5OC2CC(OC1(OC(C(C)CC)C(C)CC1)C2)CC=C(C)C(OC4OC(C)C(OC3OC(C)C(O)C(OC)C3)C(OC)C4)C(C=CC=C6COC7C(OC)C(=CC5C67(O))C)C	Macrolides and analogues	Milbemycins	0.0107	0.000787401	0.57065	0.208601	0.4202	0.309825	1.35804	0.44153	0.34708	0.0121	0.0109	0.0104	0.0108	0.0101	0.0099	0.4453	0.4798	0.4534	0.4818	0.4556	0.4167	0.3398	0.2344	0.1618	0.2791	1.0087	0.4974	0.716	0.7065	0.7423	0.2167	0.4254	0.617	67.05402:17806 68.16877:4450 68.17254:4587 69.03334:13488 69.06984:12368 71.01237:1425 71.0491:27825 73.02835:16863 79.05416:22783 81.03356:9525 81.06981:47455 82.07317:1858 83.08549:3144 85.02837:19590 88.77907:1506 91.03893:10870 91.05405:13177 93.06977:15117 95.04897:5656 95.08537:16100 97.02831:22852 97.06469:3046 101.02308:10792 105.0697:6845 107.04925:2600 107.08561:8142 109.06471:6803 109.…
neg_330		1.411	376.11	[M-H]-							0.12695	0.00929511	0.64825	0.0793299	0.477683	0.0480287	1.35707	0.440496	0.00113	0.1433	0.1299	0.1231	0.128	0.1201	0.1173	0.5743	0.5129	0.5504	0.5723	0.5581	0.5172	0.5373	0.4062	0.4763	0.5148	0.4903	0.4412	0.5644	0.6792	0.5898	0.5906	0.6977	0.7678	54.23547:760 57.75993:780 58.00608:895 59.01387:7804 61.9884:25407 69.01292:936 69.01625:1652 71.01393:11510 72.74004:870 72.99303:1179 89.02463:13861 91.00995:844 101.02428:5860 110.35503:747 113.02395:5241 116.74398:726 119.03463:4954 120.25028:820 143.89848:836 161.04596:1376 179.05573:4713 215.03217:6948 341.10883:35344 342.11081:4622
pos_734	1b	21.44	861.496	[M+H]+	C47H72O14	(1'R,2S,4'S,5S,6R,8'R,10'Z,12'S,13'S,14'Z,16'Z,20'R,21'R,24'R)-21',24'-dihydroxy-12'-{[(2R,4S,5S,6S)-5-{[(2S,4S,5S,6S)-5-hydroxy-4-methoxy-6-methyloxan-2-yl]oxy}-4-methoxy-6-methyloxan-2-yl]oxy}-6-isopropyl-5,11',13',22'-tetramethyl-3',7',19'-trioxaspiro[oxane-2,6'-tetracyclo[15.6.1.1?,?.0??,??]pentacosane]-10',14',16',22'-tetraen-2'-one	VARHUCVRRNANBD-PVVXTEPVSA-N	O=C5OC2CC(OC1(OC(C(C)C)C(C)CC1)C2)CC=C(C)C(OC4OC(C)C(OC3OC(C)C(O)C(OC)C3)C(OC)C4)C(C=CC=C6COC7C(O)C(=CC5C67(O))C)C	Macrolides and analogues	Milbemycins	0.0106	0.000787401	0.760117	0.275344	0.5638	0.373307	1.3482	0.431037	0.24026	0.012	0.0108	0.0103	0.0107	0.01	0.0098	0.6854	0.621	0.5848	0.6365	0.5735	0.527	0.5374	0.3733	0.2394	0.3888	1.2876	0.5563	0.9821	0.792	1.0175	0.2883	0.6005	0.8803	61.0284:10037 66.87929:12629 67.05399:7934 69.03343:7276 69.06974:4151 71.04903:15661 73.02845:7963 77.86077:714 79.05405:9448 81.03337:4458 81.06976:24288 83.04916:1821 83.08517:1456 85.02846:8549 85.06494:952 91.03904:6346 91.05402:9325 93.06997:6622 93.59209:811 95.0492:3280 95.0854:6010 97.02824:10459 97.06435:1417 97.1426:2532 99.04408:1711 101.02315:4565 105.06956:6756 107.04913:1802 107.08…
neg_405	1b	9.068	433.208	[M-H]-	C21H30N4O6	(3R,6R,9R,12R)-3-(hydroxymethyl)-12-[(4-hydroxyphenyl)methyl]-9-methyl-6-(2-methylpropyl)-1,4,7,10-tetraazacyclododeca-1,4,7,10-tetraene-2,5,8,11-tetrol	LJRJAZMYNGHLGX-BASLNEPJSA-N	OC1=CC=C(C=C1)CC2N=C(O)C(N=C(O)C(N=C(O)C(N=C2(O))C)CC(C)C)CO	Carboxylic acids and derivatives	Amino acids, peptides, and analogues	0.307633	0.0224916	1.54707	0.185848	1.14877	0.182338	1.34672	0.42945	0.0038	0.3472	0.3147	0.2982	0.3103	0.2911	0.2843	1.3636	1.3692	1.3004	1.312	1.4349	1.5346	0.971	0.972	1.2088	1.1603	1.4629	1.1176	1.4812	1.6085	1.3562	1.6114	1.3723	1.8528	50.38171:583 51.55025:696 51.7654:704 59.01394:983 61.16343:730 67.42265:904 67.42577:9032 71.01393:7159 73.02965:1156 85.02966:3048 89.02459:2925 101.02455:5582 104.41705:839 107.12939:715 113.02426:3301 153.50056:672 161.04526:4109 161.55939:745 161.68561:760 167.47818:729 175.71619:756 183.19092:745 235.51363:755 387.20233:11405 388.20578:3306 433.21066:1507
neg_406	1b	8.78	433.208	[M-H]-	C21H30N4O6	(3R,6R,9R,12R)-3-(hydroxymethyl)-12-[(4-hydroxyphenyl)methyl]-9-methyl-6-(2-methylpropyl)-1,4,7,10-tetraazacyclododeca-1,4,7,10-tetraene-2,5,8,11-tetrol	LJRJAZMYNGHLGX-BASLNEPJSA-N	OC1=CC=C(C=C1)CC2N=C(O)C(N=C(O)C(N=C(O)C(N=C2(O))C)CC(C)C)CO	Carboxylic acids and derivatives	Amino acids, peptides, and analogues	0.365883	0.0267439	2.11517	0.526255	1.57728	0.364715	1.34102	0.42333	0.06664	0.4129	0.3743	0.3547	0.3691	0.3462	0.3381	1.8974	1.8764	1.7334	2.0391	1.9413	2.2713	1.2371	1.273	1.5858	2.2519	1.5374	1.5785	1.5381	2.372	2.1051	1.6214	2.9757	2.0787	55.98119:622 67.42356:690 68.88289:1551 70.26515:610 71.01414:655 73.79855:649 155.02136:655 207.13968:725 355.43829:870 371.84204:768
pos_528	1b	10.103	441.136	[M+Na]+	C18H26O11	2-(Hydroxymethyl)-1,2,3,4-butanetetrol; 4-O-(6-O-Benzoyl-?-D-glucopyranoside)	MFDGFQVXXOUXFY-UHFFFAOYSA-N	O=C(OCC1OC(OCC(O)C(O)(CO)CO)C(O)C(O)C1(O))C2=CC=CC=C2	Fatty Acyls	Fatty acyl glycosides	0.804767	0.0588359	5.51212	1.23252	4.11523	0.836101	1.33944	0.421632	0.02597	0.9082	0.8233	0.7802	0.8118	0.7615	0.7436	6.0339	5.6049	6.0288	5.5314	4.9102	5.4551	3.6518	3.7079	5.5792	4.2088	4.3747	3.169	4.9797	4.7737	4.9518	5.6294	4.7926	7.9455	63.9216:668 67.30782:9205 70.06493:902 86.70089:858 95.01033:816 115.48036:764 124.71457:773 125.0209:814 144.38878:851 155.06944:802 185.04236:2964 201.03749:3816 203.05258:1551 243.09793:798 278.66113:798 279.08365:6745 319.03763:803 339.10522:41630 339.14612:1568 340.10812:5443 341.10928:1341 345.94116:715 355.26984:1206 441.13666:494950
pos_675	1a	8.968	757.218	[M+H]+	C33H40O20	3-{[(2S,3R,4R,5S,6S)-4,5-dihydroxy-6-(hydroxymethyl)-3-{[(2S,3R,4S,5R,6R)-3,4,5-trihydroxy-6-methyloxan-2-yl]oxy}oxan-2-yl]oxy}-2-(3,4-dihydroxyphenyl)-5-hydroxy-7-{[(2S,3S,4S,5R,6S)-3,4,5-trihydroxy-6-methyloxan-2-yl]oxy}chromen-4-one	WLPJMCCYDZFCBL-XBQVLDFANA-N	O=C4C(OC2OC(CO)C(O)C(O)C2(OC1OC(C)C(O)C(O)C1(O)))=C(OC5=CC(OC3OC(C)C(O)C(O)C3(O))=CC(O)=C45)C=6C=CC(O)=C(O)C=6			0.06185	0.00453464	0.54285	0.19716	0.4056	0.137216	1.33839	0.420496	0.19189	0.0698	0.0633	0.06	0.0624	0.0585	0.0571	0.529	0.4769	0.4703	0.4934	0.4477	0.4078	0.3059	0.4097	0.399	0.5467	0.5643	0.208	0.3687	0.5276	0.3404	0.4621	0.7311	0.8272	53.00238:1946 53.03863:1974 55.01796:4421 55.05426:1942 57.03096:1690 57.03356:29376 59.04897:1342 61.02837:6953 65.03845:993 68.55207:898 68.98925:2417 68.9927:1264 68.99709:2068 69.03347:17477 71.01251:2339 71.04906:184371 72.05236:4840 72.91362:1071 73.02852:8507 75.04395:9335 81.03345:7754 82.03681:1005 83.04911:10669 85.0283:277685 86.03156:11320 87.04383:6172 91.03899:1162 93.03331:1929 95.…
pos_291		5.892	254.161	[M+H]+	C11H19N5O2	CI 4	ZRJHYOXNWCMGMW-HGXVMFPFNA-N	O=C1NC(C(=O)N2CCCC12)CCCNC(=N)N			0.00848333	0.00647439	0.823317	0.112069	0.61995	0.262021	1.32804	0.409296	0.11104	0.0009	0.0163	0.0008	0.008	0.0128	0.0121	0.754	0.7339	0.777	0.7253	0.7346	0.7413	0.3205	0.5762	1.0175	0.6225	0.806	0.377	0.7589	0.8587	0.6934	0.8296	0.7796	1.0197	54.14609:728 55.42955:815 61.20001:740 67.06617:10714 70.06505:65716 71.04908:853 71.06844:1723 72.93713:982 80.04913:852 82.06501:1393 88.07554:1451 97.07597:5052 97.1432:1392 98.0599:61175 99.06331:3750 105.35236:880 112.08707:2966 120.0808:1075 122.09595:9293 125.07077:74704 126.07444:4382 140.08167:901 146.76558:784 150.09045:1447 153.06586:1280 154.07335:3230 166.13333:7223 167.11775:91790 1…
pos_159	1a	1.787	177.039	[M+H]+	C6H8O6	vitamin-C	CIWBSHSKHKDKBQ-JLAZNSOCSA-M	O=C1OC(C([O-])=C1(O))C(O)CO	Dihydrofurans	Furanones	0.000483333	4.08248e-05	0.636667	0.226907	0.4813	0.339826	1.32281	0.403602	0.37361	0.0005	0.0005	0.0005	0.0005	0.0005	0.0004	0.5748	0.6298	0.554	0.4558	0.5299	0.4255	0.1787	0.4355	0.9817	0.1424	0.7995	0.35	0.979	0.7809	0.4007	0.6021	0.3886	0.6687	55.93441:3183 56.96486:821 57.03345:4192 62.514:729 68.37271:1087 68.37592:2246 69.03345:1721 69.80807:624 71.0126:785 71.92911:813 73.02837:693 76.02141:1065 79.05442:868 82.44917:701 85.02827:14672 88.02129:9214 90.76187:768 90.94762:1725 91.05379:1367 95.0126:45579 96.01575:1108 97.02815:4462 101.02374:774 105.06983:964 107.08554:732 111.00768:759 113.02315:6562 114.05463:913 116.96588:1728 11…
neg_301		10.282	351.156	[M-H]-	C17H24N2O6	Terezine M	DQRHVFZNTZMXLH-XYPHTWIQSA-N	O=C1NC(OC)(C(=NC1(OC)C(C)C)OC)C(O)C2=CC=C(O)C=C2			0.198717	0.120667	1.16197	0.233188	0.879767	0.159495	1.32077	0.401376	0.02597	0.028	0.3332	0.2002	0.321	0.2132	0.0967	0.8365	0.8779	0.8399	0.8734	0.7539	0.8406	0.7415	1.0459	0.6534	0.8965	1.0495	0.8918	0.985	1.0404	1.1427	1.6239	1.1186	1.0612	55.01892:1096 58.02977:3484 69.11402:842 69.11768:1659 72.00921:697 72.04564:18081 74.02487:1109 82.02994:3486 83.06184:938 84.04559:8121 86.06129:5742 96.04552:722 98.02473:1046 101.0717:5185 107.02476:3637 108.04527:5856 109.04051:5099 109.04704:870 110.06091:1023 110.43111:739 125.03546:3499 127.05116:92684 128.03522:17443 128.05463:4159 130.1467:649 135.11792:13982 136.12138:1127 137.06833:67…
pos_720		22.884	829.47	[M+H]+							0.00446667	0.00628798	0.888767	0.267806	0.673233	0.214079	1.32015	0.400698	0.15462	0.0021	0.0019	0.0018	0.0019	0.0018	0.0173	0.7055	0.8151	0.701	0.7908	0.7339	0.6716	0.8234	0.4677	0.4135	0.6134	0.968	0.7534	0.9436	0.9749	1.0834	0.4976	0.6375	1.1956	61.02822:11535 62.31233:895 67.05417:7367 68.48016:4343 69.0333:7606 69.06979:1631 70.89761:877 71.04877:1319 73.0284:7417 79.05406:6749 81.03339:2257 81.06989:10579 83.04899:1013 83.08535:1368 85.02811:11447 86.97167:969 91.0389:4952 91.05401:5003 93.06953:10529 95.08532:5235 97.02811:9910 97.10228:1147 99.04381:1138 101.02312:4061 105.06985:2098 107.08533:2080 109.02833:1447 109.10114:1298 113.…
neg_512		11.003	571.161	[M-H]-							0.2137	0.0156233	0.991267	0.265216	0.751167	0.169769	1.31964	0.40014	0.09136	0.2412	0.2186	0.2072	0.2155	0.2022	0.1975	0.8735	0.7407	0.8617	0.9386	0.9477	0.7315	0.5414	0.808	0.6213	0.711	1.0272	0.7981	0.6893	0.9509	0.8073	0.9064	1.4215	1.1722	54.52337:653 56.1921:671 68.54196:3768 70.26112:773 71.01405:1478 74.9911:911 87.6899:735 90.96928:695 101.02371:1392 111.30782:702 122.86126:738 130.94171:764 148.02237:1365 160.02272:8600 163.06129:1143 169.04056:78197 170.04414:8910 174.00121:851 176.01779:9141 182.69176:712 185.01767:68210 186.02451:16112 187.01389:1305 187.03262:5424 217.04417:4310 285.20822:752 355.26917:1248 441.85907:740 …
pos_607	1b	11.125	575.176	[M+H-H2O]+	C28H32O14	8-C-?-D-Glucopyranosyl-4',5,7-trihydroxyflavone; 7-Me ether, 6''-O-?-L-rhamnopyranosyl	BTYPDPCKGOPSSK-UHFFFAOYSA-N	O=C1C=C(OC2=C1C(O)=CC(OC)=C2C4OC(COC3OC(C)C(O)C(O)C3(O))C(O)C(O)C4(O))C5=CC=C(O)C=C5	Flavonoids	Flavonoid glycosides	0.0788667	0.0057594	0.715467	0.181905	0.543117	0.249267	1.31734	0.397622	0.20124	0.089	0.0807	0.0765	0.0795	0.0746	0.0729	0.57	0.5772	0.6292	0.5545	0.568	0.6188	0.3476	0.5146	0.7066	0.4039	0.9636	0.3224	0.8147	0.6674	0.5517	0.6467	0.5767	1.0356	50.94414:1062 51.02299:1238 53.00212:1380 53.03862:5169 53.36803:1026 60.73272:1240 63.02276:1030 64.03046:1043 64.88335:1045 65.03843:20630 66.79673:11826 66.8008:9206 67.01771:15842 69.03359:2100 69.86065:1048 70.15176:1039 71.01272:1428 76.03082:1143 77.03847:22062 78.05106:1315 81.03335:6259 85.02834:1261 89.03835:11549 90.17157:1049 91.05411:374429 92.05737:25770 95.04899:1713 97.02827:63416…
pos_69	1a	3.03	132.102	[M+H]+	C6H13NO2	L-isoleucine	AGPKZVBTJJNPAG-LXDRQGDMNA-N	O=C(O)C(N)C(C)CC			0.0947167	0.0109881	1.51327	0.429265	1.14958	0.180838	1.31636	0.396555	0.08486	0.0996	0.1028	0.0946	0.1076	0.0789	0.0848	1.2833	1.2997	1.2633	1.2845	1.2854	1.3146	1.2123	0.9295	1.4509	1.163	1.0085	1.1333	1.8239	1.5141	1.2797	1.1726	1.088	2.2013	53.11296:1534 63.69603:1590 64.71088:1485 67.97606:10969 77.99194:1545 78.10956:1530 81.1335:1883 86.0963:109143 87.09952:9767 90.90296:3375 91.05441:1743 97.14362:1949 105.06957:6991 122.01907:2151 124.49751:1536
neg_445		10.492	469.208	[M-H]-	C23H34O10	UNPD220694	ZNMCOJBZEUXWLQ-CXIJGQNYSA-N	O=C(OC4(C)(CC(OC1OC(CO)C(O)C(O)C1(O))C2C(OC(=O)C2(C))C3C(=CCC34)C))C			0.0363833	0.037833	0.717417	0.10956	0.54515	0.0775429	1.316	0.396158	0.00433	0.0026	0.0603	0.0022	0.0999	0.0216	0.0317	0.5607	0.5676	0.622	0.5932	0.6232	0.5587	0.6347	0.549	0.5483	0.508	0.6126	0.4183	0.6516	0.6927	0.7073	0.6326	0.6865	0.9338	51.36547:683 57.03442:809 59.0139:365305 60.01729:8132 67.4493:7920 71.01395:9767 73.0295:1559 81.96981:704 85.02969:1751 97.02955:851 99.87466:666 101.02437:3292 113.0239:3465 136.05328:1010 138.06882:1171 151.07626:2751 152.08409:9154 153.09207:7240 205.12347:10009 206.12656:921 211.53159:775 223.13411:828 367.1756:9752 368.17889:1299 409.1875:3061 427.19708:1342
pos_197	1a	7.042	192.142	[M+H]+	C9H21NOS	8-(methylsulfinyl)octylamine	SSWZIHDEYOORCA-UHFFFAOYSA-N	O=S(C)CCCCCCCCN	Sulfoxides		0.171467	0.161598	0.351317	0.08658	0.268033	0.0900918	1.31072	0.39036	0.13359	0.3629	0.2774	0.3103	0.0274	0.0257	0.0251	0.3058	0.3191	0.2742	0.2683	0.2657	0.2625	0.2	0.2674	0.1596	0.2886	0.2704	0.4222	0.4553	0.4128	0.2857	0.3293	0.2256	0.3992	53.00238:7705 53.03873:4185 55.0543:55481 56.04951:4022 56.05758:3803 57.06989:10018 58.06517:21520 59.07287:1335 61.01067:17514 62.01445:741 65.00548:7669 67.05415:46502 68.25851:3093 68.26199:1583 69.06979:510377 70.0649:826 70.07317:28476 70.07689:2082 72.08057:3307 75.02614:1104 81.0697:6221 82.07327:932 82.34226:755 83.0854:11713 84.08073:904 84.09338:1000 86.09633:7134 87.02628:18079 91.054…
neg_454		17.967	476.279	[M-H]-	C23H44NO7P	LysoPE(0:0/18:2(9Z,12Z))	SVRBKLJIDJHADS-USWSLJGRSA-N	O=C(OC(CO)COP(=O)(O)OCCN)CCCCCCCC=CCC=CCCCCC			0.0410333	0.0374593	0.53045	0.107369	0.404917	0.109903	1.31002	0.389592	0.07323	0.0079	0.0072	0.069	0.0709	0.0847	0.0065	0.3999	0.4493	0.4266	0.445	0.4327	0.4684	0.3691	0.3274	0.4115	0.4623	0.2738	0.5854	0.5908	0.7143	0.5236	0.4755	0.4235	0.455	54.63731:725 55.43145:612 56.69288:646 60.51773:682 65.51481:651 67.92291:816 69.09842:1330 69.10181:808 76.97005:715 78.95923:19666 90.20528:699 99.08443:610 131.51302:636 134.92046:3511 140.0119:4592 150.91452:924 166.90958:927 196.03769:8168 211.5126:887 214.04953:3126 250.99039:764 279.2334:76598 280.23663:14462 405.21655:1086 449.20404:3137 476.27911:19497
pos_595		10.707	540.171	[M+H]+							0.0486667	0.00355059	0.4821	0.103381	0.368983	0.140781	1.30656	0.385777	0.14374	0.0549	0.0498	0.0472	0.0491	0.046	0.045	0.4262	0.3444	0.3841	0.402	0.3916	0.4544	0.2158	0.3824	0.5035	0.3216	0.5592	0.2314	0.4378	0.467	0.3587	0.4498	0.5127	0.6666	54.59481:731 55.01786:1111 57.03347:3905 61.02826:3535 61.14727:780 63.83235:793 67.05401:7250 68.35926:4539 68.48704:884 69.03338:50401 70.03663:1849 70.06528:889 71.04887:936 73.0283:749 76.01802:944 79.05408:1091 79.37978:733 81.03345:4466 84.04432:1156 84.08097:1009 85.02824:11676 91.05421:3289 94.02834:7509 95.04903:1037 97.0283:33184 97.55963:804 99.04379:4731 105.03335:5995 109.02809:5498 …
neg_305	1a	9.28	352.104	[M-H]-	C16H19NO8	(2S,3R,4S,5S,6R)-3,4,5-trihydroxy-6-(hydroxymethyl)oxan-2-yl 2-[(3S)-2-hydroxy-3H-indol-3-yl]acetate	MLVJTFNIARPUAO-LCNORDJOSA-N	O=C(OC1OC(CO)C(O)C(O)C1(O))CC3C(O)=NC2=CC=CC=C23	Fatty Acyls	Fatty acyl glycosides	0.676017	0.430511	2.5282	0.418806	1.93557	0.803272	1.30618	0.385355	0.09307	0.257	1.0777	0.4886	1.3346	0.3544	0.5438	1.7781	1.5946	1.8563	2.4343	2.2616	1.5339	1.6531	1.74	1.5144	1.226	1.9872	3.4927	2.9228	2.7836	2.7868	2.4152	1.7699	2.4909	52.50607:1123 59.01392:7617 67.42378:15417 72.54485:1052 82.02997:2077 85.02969:1948 97.13304:2369 100.04057:5149 102.05585:54235 106.91405:1180 117.03408:1270 119.0506:1381 121.02921:39866 122.03256:2130 128.0352:111930 129.03851:5663 132.02153:2615 146.0459:193269 147.00839:1408 147.04875:12036 149.02431:248706 150.02736:22665 151.0396:2674 163.04018:9600 164.04779:232809 165.05103:27373 172.02…
pos_240	1a	14.023	220.082	[M+H]+	C8H13NO6	4-[(3S)-3-amino-3-carboxypropoxy]-4-oxobutanoate	GNISQJGXJIDKDJ-YFKPBYRVSA-M	O=C([O-])CCC(=O)OCCC(N)C(=O)O	Carboxylic acids and derivatives	Amino acids, peptides, and analogues	0.0276667	0.00200566	0.29415	0.222305	0.226417	0.110227	1.29915	0.377572	0.51886	0.0312	0.0283	0.0268	0.0279	0.0262	0.0256	0.2701	0.2656	0.285	0.2498	0.2859	0.2845	0.1772	0.0606	0.1727	0.2758	0.363	0.3092	0.2296	0.3634	0.1618	0.0802	0.2236	0.7063	53.00224:1222 53.03863:6801 53.81558:690 55.05433:221151 56.05562:712 56.05776:10104 57.06989:1140 58.06508:3907 59.91671:684 62.98988:11732 65.00217:1361 65.00549:31079 67.00127:1328 67.04147:1213 67.05433:6488 68.84639:1602 69.06983:46703 70.06514:8509 70.07309:1924 70.26668:795 71.99023:12002 72.21622:745 73.01086:1091 74.00587:7114 79.05437:3032 80.04939:5630 80.98272:1472 81.06972:1256 82.06…
pos_586		18.094	520.34	[M+H]+	C26H50NO7P	LysoPC(18:2(9Z,12Z))	SPJFYYJXNPEZDW-FTJOPAKQSA-N	O=C(OCC(O)COP(=O)([O-])OCC[N+](C)(C)C)CCCCCCCC=CCC=CCCCCC			0.197917	0.0278118	0.323467	0.0459004	0.249617	0.0496883	1.29585	0.373903	0.02332	0.2497	0.2042	0.1852	0.1863	0.1692	0.1929	0.2711	0.2461	0.2569	0.2739	0.2702	0.2598	0.2132	0.1989	0.2698	0.2728	0.2143	0.3287	0.3339	0.4047	0.3217	0.2915	0.2708	0.3182	51.65765:776 55.05428:3932 56.04947:3950 56.05797:739 56.54399:735 57.03327:997 58.06534:4331 59.0732:821 60.08077:67928 61.08413:1784 67.05412:12896 68.05726:769 68.26467:1669 68.2686:3465 69.06988:6341 71.07285:26654 79.05408:4105 81.06973:12827 83.08539:3343 86.09631:212055 87.09943:8918 91.05421:2051 93.06967:4577 95.08536:7852 98.98414:13262 101.57809:755 104.10681:387531 105.06973:1370 105.…
pos_129	1a	8.819	160.076	[M+H]+	C10H9NO	indole-3-acetaldehyde	WHOOUMGHGSPMGR-UHFFFAOYSA-N	O=CCC2=CNC1=CC=CC=C12	Indoles and derivatives	Indoles	0.2559	0.0187067	2.009	0.231883	1.55318	0.170269	1.29347	0.371249	0.00305	0.2888	0.2618	0.2481	0.2581	0.2421	0.2365	1.7842	1.7284	1.6537	1.7156	1.7237	1.758	1.2703	1.5678	1.5608	1.6182	1.5073	1.7947	2.3838	1.9511	2.0652	2.1085	1.7847	1.7607	50.01531:10149 51.02319:13533 52.10919:2611 53.03855:9211 55.9344:11591 56.56575:2584 57.73462:2374 58.4488:2806 65.03849:4742 66.04633:35828 68.62141:8753 68.62455:2908 70.95746:3162 72.93691:3939 73.4612:2352 75.02283:4085 77.03836:34077 77.54444:2349 78.0463:13683 78.94961:12622 79.05405:5587 79.94863:10891 80.94497:4925 81.0333:3479 89.03815:18221 90.04631:50120 91.0493:3135 91.05417:50689 92…
neg_586	1a	23.078	805.476	[M+FA-H]-	C43H68O11	Arabidopside A; 3-O-Deacyl, 3-O-(9Z,12Z,15Z-octadecatrienoyl)	IFNPENGUFFXCFH-ZMLKZRQYSA-N	O=C(OCC(OC(=O)CCCCCC1C=CC(=O)C1(CC=CCC))COC2OC(CO)C(O)C(O)C2(O))CCCCCCCC=CCC=CCC=CCC	Fatty Acyls	Eicosanoids	0.055	0.00404673	0.372817	0.253504	0.288817	0.175174	1.29084	0.368312	0.51941	0.0621	0.0563	0.0533	0.0555	0.052	0.0508	0.3723	0.3489	0.3032	0.3106	0.3114	0.348	0.2818	0.1314	0.1269	0.2751	0.3099	0.6078	0.2614	0.5257	0.3285	0.1234	0.1911	0.8068	113.02351:3589 129.09433:695 161.04518:6307 161.51093:840 163.11243:1779 165.12822:20199 166.13155:1151 177.12854:924 189.12929:1217 191.14389:7369 195.13918:13313 211.13345:875 215.35692:811 219.1754:6366 223.1338:10822 235.08234:16620 245.15503:14346 246.15779:1403 249.18593:180538 250.18817:4074 253.09282:62335 254.09639:3815 256.12967:946 263.16556:115950 264.16864:21403 265.17197:1002 275.20…
neg_493		10.327	544.168	[M-H]-	C24H35NO9S2	Siphonodictyal B1;(-)-Siphonodictyal B1	FHQITOIUGPNWFK-KJAGABAXNA-N	O=S(=O)(O)OC=1C(=CC(O)=C(O)C=1(C=NCCS(=O)(=O)O))C=C2C(C)CCC3C2(C)CCCC3(C)(C)			0.5348	0.0390808	2.88028	0.590333	2.2412	0.578627	1.28515	0.361939	0.08752	0.6035	0.5471	0.5185	0.5395	0.506	0.4942	2.5644	2.6084	2.5514	2.4272	2.6304	2.4173	1.6346	2.293	2.1595	2.9946	2.7837	1.5818	2.3718	2.5063	2.2363	3.1976	3.2639	3.7058	59.01377:5482 59.76599:761 64.39135:625 67.17535:9879 71.01389:9865 72.99329:767 73.0295:3041 74.34243:634 85.02965:3005 87.00886:1493 89.02457:4313 97.13214:842 101.02438:11765 103.04008:4183 113.02373:1024 116.05027:109533 117.05367:10921 118.02961:775 119.03448:3986 125.02415:3798 127.04005:1045 131.03711:4223 132.04527:1757 143.03542:1514 145.05103:826 145.16489:791 146.02548:961 159.03238:26…
pos_726	1a	24.438	843.522	[M+H]+	C43H74N2O14	Foromacidin A	ACTOXUHEUCPTEW-OBURPCBNSA-N	O=CCC4CC(C)C(OC1OC(C)C(N(C)C)CC1)C=CC=CCC(OC(=O)CC(O)C(OC)C4(OC3OC(C)C(OC2OC(C)C(O)C(O)(C)C2)C(N(C)C)C3(O)))C	Organooxygen compounds	Carbohydrates and carbohydrate conjugates	0.00631667	0.00886057	1.15828	0.505012	0.910017	0.422121	1.27282	0.348023	0.37728	0.003	0.0027	0.0026	0.0027	0.0025	0.0244	1.1248	0.8982	0.8017	0.8038	0.815	0.7458	1.1074	0.5355	0.4939	0.6201	1.5312	1.172	1.3897	1.2398	1.4007	0.624	0.488	1.8075	61.02835:22981 65.03848:1194 67.05411:17795 67.06904:9388 67.07301:1885 69.03336:14183 69.06969:4429 71.0125:1474 71.04909:3689 73.02826:17496 74.03142:940 79.05408:16483 81.03355:6985 81.06974:23722 83.08512:1714 85.02825:22402 85.99221:720 86.03167:836 87.04402:1619 91.0388:14655 91.05412:9065 93.06973:16694 95.08533:13552 96.08872:1053 97.02827:20041 99.04382:3286 101.02314:7680 101.02869:802 …
pos_438	1a	7.927	365.12	[M+Na]+	C16H22O8	(2R,3S,4S,5R,6S)-2-(hydroxymethyl)-6-({4-[(1E)-3-hydroxyprop-1-en-1-yl]-2-methoxyphenylidene}oxy)oxane-3,4,5-triol	SFLMUHDGSQZDOW-VPMBJLDPNA-N	OCC=CC=2C=CC(OC1OC(CO)C(O)C(O)C1(O))=C(OC)C=2	Organooxygen compounds	Carbohydrates and carbohydrate conjugates	0.1842	0.0134704	0.566267	0.122754	0.44595	0.0579075	1.2698	0.3446	0.05504	0.2079	0.1884	0.1786	0.1858	0.1743	0.1702	0.726	0.5891	0.5896	0.5152	0.6245	0.5138	0.5015	0.4109	0.4088	0.4427	0.3822	0.5296	0.4637	0.6078	0.4646	0.5412	0.5288	0.7915	56.43045:1265 61.16734:1559 61.41267:1402 68.9215:2254 69.41155:1276 85.5442:1390 91.6095:1272 91.74989:1449 97.52051:1244 102.81963:1639 113.54494:1200 128.74275:1394 131.04895:3165 164.89177:1652 170.01465:3106 183.02299:2443 185.0414:13202 186.0451:1725 194.01466:1538 202.05896:7698 203.06531:1422 206.01508:1861 207.02196:1703 212.02589:1847 219.02303:1771 220.03033:6106 226.04311:1673 233.038…
pos_714		23.681	815.491	[M+H]+							0.008	0.011858	1.19248	0.371128	0.939933	0.421184	1.26869	0.343339	0.29628	0.0036	0.0322	0.0031	0.0032	0.003	0.0029	0.8922	1.054	0.9179	0.9282	0.9279	0.7347	1.1549	0.6628	0.403	0.7221	1.5658	1.131	1.1907	1.2626	1.7538	0.6785	0.9135	1.3558	56.70312:669 61.02834:5102 61.11888:688 67.05413:5399 68.48294:3444 69.03331:1857 69.06979:1003 71.04881:1295 73.02824:1748 79.05415:3251 81.03342:976 81.06991:5799 85.02821:4287 86.09603:1161 90.37083:676 91.03884:1155 91.05395:959 93.06999:1715 95.08539:3645 96.79772:766 97.02831:4562 105.06978:1055 107.08524:1274 119.0853:1318 124.80643:769 128.48569:886 165.86014:692 169.19301:692 182.552:813…
pos_674	1a	8.443	757.218	[M+H]+	C33H40O20	3-{[(2S,3R,4R,5S,6S)-4,5-dihydroxy-6-(hydroxymethyl)-3-{[(2S,3R,4S,5R,6R)-3,4,5-trihydroxy-6-methyloxan-2-yl]oxy}oxan-2-yl]oxy}-2-(3,4-dihydroxyphenyl)-5-hydroxy-7-{[(2S,3S,4S,5R,6S)-3,4,5-trihydroxy-6-methyloxan-2-yl]oxy}chromen-4-one	WLPJMCCYDZFCBL-XBQVLDFANA-N	O=C4C(OC2OC(CO)C(O)C(O)C2(OC1OC(C)C(O)C(O)C1(O)))=C(OC5=CC(OC3OC(C)C(O)C(O)C3(O))=CC(O)=C45)C=6C=CC(O)=C(O)C=6			0.114733	0.00839611	0.78025	0.2869	0.618133	0.111816	1.26227	0.336018	0.39394	0.1295	0.1174	0.1112	0.1157	0.1086	0.106	0.6652	0.7197	0.7469	0.6301	0.7294	0.6752	0.4766	0.6874	0.6708	0.6992	0.7024	0.4724	0.55	0.728	0.5147	0.6144	1.1757	1.0987	53.00229:1672 53.03879:1329 55.01788:1859 55.05425:955 57.03094:1432 57.03353:23172 59.04909:1535 61.0284:7956 67.46862:1773 67.47248:7772 68.99705:1462 69.03344:17102 69.07152:899 70.33842:923 71.01256:1521 71.04906:145342 72.05219:5962 73.02827:5422 75.044:6872 81.03335:7174 83.01238:867 83.0491:7866 84.34729:791 85.02829:212866 86.03174:7744 87.04401:5869 89.48427:1041 91.03873:1595 93.57183:9…
pos_696		9.66	799.339	[M+H]+							0.07935	0.00582366	0.461283	0.0754632	0.365467	0.0367612	1.26218	0.335913	0.01892	0.0896	0.0812	0.0769	0.08	0.0751	0.0733	0.3799	0.3882	0.3222	0.3939	0.4177	0.3765	0.3698	0.3733	0.3684	0.3126	0.4241	0.3446	0.4597	0.5878	0.4145	0.5072	0.3839	0.4146	56.0211:1126 67.05388:2284 67.13713:3614 67.14098:10295 69.06975:31181 70.06467:5999 71.14102:915 73.0281:6191 88.96788:1095 94.06471:5891 95.04861:4490 96.04436:6987 97.06429:5841 108.04412:10974 108.08057:7398 112.07543:9610 118.06451:1605 118.27309:1004 119.0726:1485 120.04411:1587 120.0802:4826 121.08775:1518 122.05977:12014 123.0431:1692 124.0751:1703 136.07542:28860 137.07906:2119 140.07037…
neg_182	1b	8.153	293.125	[M-H]-	C12H22O8	2,6-Dideoxy-?-D-arabino-hexopyranosyl-(1?4)-6-deoxy-D-allose|2,6-Dideoxy-?-D-arabino-hexopyranosyl-(1?4)-6-deoxy-D-allose; ?-Pyranose-form	VBXZEFRQFLAENG-UHFFFAOYSA-N	OC2OC(C)C(OC1OC(C)C(O)C(O)C1)C(O)C2(O)	Organooxygen compounds	Carbohydrates and carbohydrate conjugates	0.00953333	0.0111735	1.04982	0.18878	0.833983	0.185395	1.2588	0.332047	0.07362	0.0026	0.0024	0.0023	0.026	0.0022	0.0217	0.8648	1.069	0.9351	0.9077	1.1475	0.8717	1.0432	0.8669	0.7844	0.982	0.8131	0.5143	0.9199	1.0762	1.2758	0.7501	1.1832	1.0937	54.5238:626 57.0346:804 58.006:3703 59.01118:1187 59.01391:20799 65.75201:645 69.03463:730 69.11835:1916 71.01395:24084 72.99308:4303 83.01398:1379 85.02966:4567 85.06602:16737 87.00879:1261 87.08252:677 89.0246:14844 95.01367:765 101.02429:17397 113.02392:7214 113.06037:7261 115.07552:983 119.03467:6322 127.07616:1496 131.07133:64937 132.07475:5011 155.3006:782 173.08173:1422 185.98384:736 189.9…
neg_425		7.935	451.218	[M-H]-	C20H36O11	3-O-beta-glucopyranosyl-(1???6)-beta-glucopyranosyl-1-octen-3-ol	SSIWNCYQUXTPDX-PJHJIEHSSA-N	OCC2OC(OCC1OC(OC(C=C)CCCCC)C(O)C(O)C1(O))C(O)C(O)C2(O)			0.26505	0.019371	0.94535	0.179126	0.7541	0.23676	1.25361	0.326093	0.09307	0.2991	0.2712	0.257	0.2673	0.2508	0.2449	0.7582	0.9375	0.8213	0.9396	0.8416	0.9243	0.644	0.5922	0.604	1.2131	0.6722	0.7991	0.7378	1.1209	1.0455	0.816	1.1461	0.8058	55.32183:836 67.69906:5906 71.01409:849 74.99115:1637 76.98714:2514 95.95235:1463 96.95998:3279 97.94794:4579 98.95591:7389 202.77759:618 216.19934:709 314.83005:762 355.50003:902 405.21317:1016 451.05219:3547
pos_584		17.232	518.324	[M+H]+	C26H48NO7P	LysoPC(18:3(9Z,12Z,15Z))	WKQNRCYKYCKESD-YVHLTTHBSA-N	O=C(OCC(O)COP(=O)([O-])OCC[N+](C)(C)C)CCCCCCCC=CCC=CCC=CCC			0.0252333	0.0116206	0.379067	0.0374275	0.304033	0.0554248	1.24679	0.318222	0.13203	0.0349	0.0421	0.0253	0.01	0.0201	0.019	0.2928	0.3198	0.3383	0.3584	0.343	0.3573	0.2589	0.2557	0.3644	0.3364	0.2483	0.3605	0.3558	0.448	0.3973	0.3599	0.359	0.3544	55.05418:2337 55.67812:968 56.0495:6151 57.03356:2125 58.06488:8164 59.073:1117 60.08076:104753 61.08409:4331 67.05407:18524 67.05739:14372 69.06973:5324 71.06898:1572 71.07285:35648 72.0763:1588 79.05428:10093 81.06992:12064 85.44794:961 86.09629:312464 87.09962:13653 91.05413:4384 93.06976:12339 95.08527:9998 97.1359:2007 98.98392:23136 104.10679:581396 105.06971:2029 105.10345:2118 105.11012:3…
neg_473	1b	10.102	505.136	[M-H]-	C24H26O12	2',3',5,7-Tetrahydroxy-2-(hydroxymethyl)-6-methylisoflavone; 7-Me ether, 2'-O-?-D-glucopyranoside	DPCJRFYAPWQYAI-UHFFFAOYNA-N	O=C1C=4C(O)=C(C(OC)=CC=4(OC(=C1C=3C=CC=C(O)C=3(OC2OC(CO)C(O)C(O)C2(O)))CO))C	Isoflavonoids	O-methylated isoflavonoids	0.03045	0.0370597	0.636283	0.116991	0.511567	0.0222214	1.24379	0.314747	0.04717	0.0026	0.0727	0.0022	0.0817	0.0022	0.0213	0.5441	0.5727	0.5167	0.5536	0.5293	0.4983	0.5053	0.4749	0.5159	0.5184	0.5114	0.5435	0.6684	0.6869	0.5358	0.5045	0.5966	0.8255	69.04797:750 69.12156:1482 69.12493:1153 69.65923:754 71.01398:15783 74.99113:3052 79.95754:2989 82.77537:814 89.02477:772 93.03468:912 93.57317:702 94.02989:785 95.95235:45193 95.95856:1567 96.96001:70365 102.99781:1361 115.00361:7206 121.02937:6348 122.03793:1250 133.01445:1313 134.03737:25139 135.04147:763 137.02454:3632 146.98772:1338 148.49603:772 149.02434:14102 149.06053:7256 150.03209:269…
pos_195	1a	10.326	192.066	[M+H]+	C10H9NO3	(2-hydroxy-3H-indol-3-yl)acetic acid	ILGMGHZPXRDCCS-UHFFFAOYSA-N	O=C(O)CC2C(O)=NC1=CC=CC=C12	Indoles and derivatives	Indolyl carboxylic acids and derivatives	0.00201667	0.0029315	0.56445	0.103538	0.454567	0.105305	1.24173	0.312354	0.09836	0.0009	0.0008	0.008	0.0008	0.0008	0.0008	0.492	0.4828	0.4935	0.4548	0.5221	0.5252	0.3419	0.4827	0.5212	0.5151	0.5616	0.3049	0.5065	0.507	0.434	0.6081	0.604	0.7271	51.02315:1386 53.03873:7156 58.06509:13032 63.02293:1870 65.03838:1430 66.04641:11212 68.99271:2819 77.0391:1691 78.04626:5996 79.05418:5609 80.0492:5233 81.03301:1395 89.03841:55677 90.04145:2576 90.04635:9926 91.05412:76234 91.35902:1216 92.02552:8138 92.0576:6619 93.06993:1995 94.04128:2938 95.04916:2625 103.04145:12637 104.04929:147530 105.03348:6217 105.05728:200726 105.06923:6214 106.06039:…
pos_232	1a	6.088	210.076	[M+H]+	C10H11NO4	4-Hydroxy-4-(4-nitrophenyl)-2-butanone	DKESASVLMZGECV-UHFFFAOYNA-N	O=C(C)CC(O)C1=CC=C(C=C1)N(=O)=O	Benzene and substituted derivatives	Nitrobenzenes	0.124517	0.00909185	0.821117	0.104773	0.662617	0.137734	1.2392	0.309413	0.04872	0.1405	0.1274	0.1207	0.1256	0.1178	0.1151	0.7072	0.6797	0.6575	0.6931	0.7609	0.7169	0.4884	0.6574	0.8063	0.6045	0.8438	0.5753	0.9991	0.8285	0.7635	0.7572	0.7064	0.872	53.03861:1188 55.88353:1206 62.12795:1006 65.03839:1340 67.33522:11110 79.05425:10833 83.98775:1007 91.05414:47663 92.05733:4385 93.06975:8908 94.42707:1078 103.0541:39436 104.05742:4121 104.77891:913 105.03365:1545 105.06932:1800 116.04918:2596 117.05714:15266 117.40373:1134 118.04095:8586 118.06501:63592 119.04895:6438 119.07386:12910 120.07292:1877 120.08075:42628 121.08423:4131 128.04948:4448…
neg_261	1a	5.751	329.088	[M-H]-	C15H14N4O5	1,4-Dimethyl-6-(4-nitro-1H-indol-3-ylmethyl)-2,3,5-piperazinetrione	IBSHSLOEKHTIDM-UHFFFAOYSA-N	O=C1C(=O)N(C)C(C(=O)N1C)CC3=CNC=2C=CC=C(C=23)N(=O)=O	Carboxylic acids and derivatives	Amino acids, peptides, and analogues	0.1008	0.00739135	0.40325	0.0496494	0.32555	0.0389084	1.23867	0.308795	0.01296	0.1138	0.1031	0.0977	0.1017	0.0954	0.0931	0.3674	0.3246	0.3648	0.3738	0.3948	0.371	0.3171	0.2996	0.2746	0.3631	0.3205	0.3784	0.3583	0.4559	0.383	0.3428	0.4598	0.4197	69.08694:1320 71.01396:6944 73.02953:1710 82.70534:664 85.02958:1497 99.00842:790 99.04512:732 99.91853:749 101.02425:4869 108.02148:792 109.02907:3383 113.02409:3699 118.59475:706 121.02901:1304 122.03709:82687 123.03983:5486 130.15051:771 132.51613:720 137.02359:1279 161.04544:7241 162.04935:903 163.34785:812 165.05524:5016 250.57043:680 285.1011:961 329.08838:3302
neg_355	1a	11.058	387.167	[M-H]-	C18H28O9	2-[(1R,2S)-3-oxo-2-[(2Z)-5-{[(2R,3R,4S,5S,6R)-3,4,5-trihydroxy-6-(hydroxymethyl)oxan-2-yl]oxy}pent-2-en-1-yl]cyclopentyl]acetate	JFDNMLUPLXZXGV-OAIXPKHMSA-M	O=C([O-])CC2CCC(=O)C2(CC=CCCOC1OC(CO)C(O)C(O)C1(O))	Fatty Acyls	Fatty acyl glycosides	0.1634	0.0119465	0.6404	0.206102	0.517333	0.156804	1.23789	0.307879	0.24026	0.1844	0.1672	0.1584	0.1648	0.1546	0.151	0.5016	0.5531	0.5051	0.6618	0.5892	0.6805	0.4428	0.5132	0.457	0.8311	0.4313	0.4286	0.3727	0.8061	0.6404	0.5312	0.9448	0.5472	52.00158:720 52.60234:680 58.31121:659 59.01395:1450 68.48866:3427 68.49219:1088 71.01395:5430 73.02975:1597 84.92355:659 85.02982:2819 89.0246:1244 95.05009:3718 97.59764:767 101.02433:811 110.69399:762 113.02437:4810 141.58719:653 161.04521:953 163.09169:651 163.11282:4125 172.43378:664 181.12303:19380 182.12587:1229 205.12471:693 207.10313:954 225.1134:109308 226.11667:14580 227.11736:874 249.…
pos_713	1a	23.483	815.49	[M+Na]+	C44H72O12	Nonactin; Homologue (R1 = R2 = R3 = R4 = CH2CH3)	NKNPHSJWQZXWIX-UHFFFAOYSA-N	O=C5OC(CC)CC1OC(CC1)C(C(=O)OC(CC)CC2OC(CC2)C(C(=O)OC(CC)CC3OC(CC3)C(C(=O)OC(CC)CC4OC(CC4)C5C)C)C)C	Macrolides and analogues		0.0555833	0.0535858	4.09757	1.24873	3.32667	1.01726	1.23173	0.30069	0.26821	0.004	0.0621	0.0344	0.1419	0.0034	0.0877	3.3119	3.4377	3.4624	3.4614	3.1904	3.1923	4.2726	2.5122	2.11	2.8796	4.71	3.4756	4.4814	4.4989	4.8585	2.2246	2.9672	5.5548	57.03347:8097 59.75673:729 60.50903:892 61.02838:23238 66.88334:700 67.05413:19462 69.03342:14240 69.06976:4541 71.01256:1592 71.04906:5280 73.02839:20407 79.05415:20420 79.29783:835 81.02897:687 81.03346:6342 81.06978:22487 82.07311:1423 83.04898:1212 83.08542:1556 85.0283:25024 87.04393:922 91.03886:19795 91.05417:11654 93.06973:22733 94.07318:1402 95.0494:874 95.08544:14122 97.02832:19173 97.1…
pos_249	1a	9.652	225.149	[M+H]+	C13H20O3	methyl epijasmonate	GEWDNTWNSAZUDX-LEPXEHPDNA-N	O=C(OC)CC1CCC(=O)C1(CC=CCC)	Fatty Acyls	Lineolic acids and derivatives	0.00691667	0.00485033	0.459833	0.0521901	0.374183	0.0874306	1.2289	0.297366	0.06634	0.0095	0.0119	0.0097	0.0088	0.0008	0.0008	0.4381	0.3814	0.3935	0.4147	0.3935	0.4032	0.3414	0.4084	0.4741	0.3033	0.4602	0.2577	0.4814	0.4788	0.3995	0.431	0.4244	0.5439	53.98408:987 54.77977:1036 55.05423:10810 57.06997:5275 59.04913:4600 67.05417:1723 68.49225:4639 69.03357:1105 69.06973:9566 71.01244:1552 71.04905:100620 72.05239:2408 79.05416:8215 80.05771:1291 81.03326:4301 81.06974:17899 83.04906:15054 83.08546:24201 84.0887:1703 85.02838:9099 85.06487:4894 91.05411:7093 93.06966:9397 95.04877:1757 95.0854:23257 96.08833:1528 97.06469:19969 97.10094:1773 98…
neg_376	1b	11.388	411.203	[M-H]-	C21H32O8	6,11-Dihydroxycyclofarnesa-4,7,9-trien-3-one; 11-O-?-D-Glucopyranoside	PMGQCIZHFNQTAO-YTEPGLGFSA-N	O=C2C=C(C)C(O)(C=CC(=CCOC1OC(CO)C(O)C(O)C1(O))C)C(C)(C)C2	Prenol lipids	Terpene glycosides	0.137783	0.0100696	0.609867	0.083938	0.496417	0.0947052	1.22854	0.296942	0.0528	0.1555	0.1409	0.1336	0.139	0.1304	0.1273	0.4498	0.6105	0.4606	0.5857	0.4659	0.422	0.6401	0.5659	0.4523	0.3699	0.4591	0.4912	0.585	0.6978	0.6906	0.4996	0.5313	0.6549	59.0139:26680 65.91932:671 65.93143:656 66.94881:3134 66.95273:12138 68.03151:702 71.01402:9875 73.02965:1506 83.01404:963 83.36895:618 87.5378:643 89.02478:964 101.02425:3753 113.02403:1187 121.15536:685 121.7783:685 137.09737:841 138.71887:648 153.02684:723 176.07462:654 355.35406:1035 389.30557:880
pos_573	1a	18.661	496.34	[M+H]+	C24H50NO7P	(2-{[(2R)-3-(hexadecanoyloxy)-2-hydroxypropyl phosphonato]oxy}ethyl)trimethylazanium	ASWBNKHCZGQVJV-HSZRJFAPSA-N	O=C(OCC(O)COP(=O)([O-])OCC[N+](C)(C)C)CCCCCCCCCCCCCCC	Glycerophospholipids	Glycerophosphocholines	0.29595	0.0556689	0.515483	0.0849005	0.421467	0.118271	1.22307	0.290507	0.14478	0.2209	0.2676	0.2774	0.3862	0.3176	0.306	0.4315	0.4211	0.4326	0.4826	0.4516	0.4434	0.3413	0.3532	0.4456	0.634	0.3095	0.4452	0.5285	0.6205	0.4629	0.4954	0.3912	0.5944	55.05432:854 56.04956:874 57.06977:7072 57.54697:691 58.06519:1752 60.08076:33556 60.38798:819 65.5024:704 68.06342:755 68.83595:1804 69.06985:977 71.07284:10875 71.0855:3290 71.42022:668 72.04425:997 81.06985:1671 83.08569:889 85.10118:2974 86.09631:106811 87.09959:4609 89.05935:924 95.08542:3991 98.98386:7867 104.1068:204881 105.10997:9852 116.07041:8442 124.99966:64170 126.00318:1265 181.02553…
neg_382		10.682	415.198	[M-H]-	C20H32O9	Ethyl 7-epi-12-hydroxyjasmonate glucoside	DALGUVBWVCFIPV-ONEGZZNKNA-N	O=C(OCC)CC2CCC(=O)C2(CC=CCCOC1OC(CO)C(O)C(O)C1(O))			0.1736	0.0126835	0.665233	0.0857531	0.544867	0.0832847	1.22091	0.287957	0.03331	0.1959	0.1776	0.1683	0.1751	0.1643	0.1604	0.5636	0.5664	0.5462	0.635	0.6479	0.5769	0.5984	0.5107	0.5203	0.4346	0.6775	0.5277	0.5745	0.7128	0.6007	0.5975	0.7203	0.7856	58.68272:719 59.01384:3336 63.97112:631 67.67072:669 69.12163:1594 71.01404:4611 89.0246:3672 99.10284:814 101.02428:1582 113.02413:1385 119.03469:1312 134.34888:667 179.05528:3627 179.0697:669 233.45258:682 336.48676:746 349.6264:662 381.83612:716
neg_485	1b	12.004	529.193	[M-H]-	C24H34O13	2-Butanol; O-[3,4-Dihydroxy-E-cinnamoyl-(?5)-?-D-apiofuranosyl-(1?6)-?-D-glucopyranoside]	UOIDSHLWVQPEPZ-FNORWQNLSA-N	O=C(OCC2(O)(COC(OCC1OC(OC(C)CC)C(O)C(O)C1(O))C2(O)))C=CC=3C=CC(O)=C(O)C=3	Cinnamic acids and derivatives	Hydroxycinnamic acids and derivatives	0.0120667	0.0179501	0.43825	0.102775	0.3593	0.0756859	1.21973	0.286565	0.16069	0.0054	0.0487	0.0046	0.0048	0.0045	0.0044	0.4097	0.3866	0.3636	0.392	0.3778	0.4018	0.2999	0.3298	0.4231	0.2652	0.4648	0.373	0.5136	0.3575	0.3951	0.435	0.3274	0.6009	55.01893:1019 57.03465:984 59.01395:2861 68.45531:1497 68.45916:1425 71.01394:17599 72.99311:898 73.02968:5363 83.01405:1762 85.02954:6148 98.10015:666 99.00882:1655 101.02437:9525 113.0241:4466 115.00301:7323 123.48454:740 127.14106:714 127.28571:619 135.11803:3539 161.04578:1032 161.09753:2740 161.65372:762 162.85149:760 179.10738:14388 180.1109:1190 207.08719:9869 326.24927:772 355.35358:947 4…
neg_210		1.791	305.013	[M-H]-							0.0114	0.000857904	0.42585	0.0714731	0.34935	0.139868	1.21898	0.285672	0.26041	0.0129	0.0117	0.011	0.0115	0.0108	0.0105	0.4536	0.4133	0.4164	0.4336	0.4075	0.3676	0.244	0.4599	0.5693	0.1991	0.3311	0.2927	0.4702	0.3908	0.3408	0.4398	0.3761	0.5374	66.34842:672 67.20323:6580 67.20725:2545 67.59947:679 79.95756:753 97.13755:3435 102.99812:698 104.62103:712 118.30196:649 135.79747:596 142.14511:654 176.81647:696 183.59697:610 185.85831:653 187.95898:943 280.79205:691 299.29877:700
pos_600	1b	12.172	543.207	[M+H]+	C25H34O13	8,9-Dinor-4,8'-oxylignan-3,3',4',5,7,7',9'-heptol; 3,3',5-Tri-Me ether, 4'-O-?-D-glucopyranoside	FSFLLYHWCNLFMT-UHFFFAOYSA-N	OCC=3C=C(OC)C(OC(CO)C(O)C=2C=CC(OC1OC(CO)C(O)C(O)C1(O))=C(OC)C=2)=C(OC)C=3	Lignan glycosides		0.0366333	0.0197453	1.28768	0.103975	1.0569	0.13014	1.21836	0.284939	0.00684	0.0035	0.0355	0.044	0.062	0.0461	0.0287	1.0368	1.18	1.1433	1.0726	1.0956	1.157	1.1115	1.0125	1.2167	0.8812	1.1677	0.9518	1.3692	1.287	1.0973	1.2551	1.3586	1.3589	53.03866:5018 55.05422:803 57.07004:1241 67.05405:1342 68.87683:1316 68.88017:1549 68.9967:1091 69.03336:12748 69.06977:3665 71.04913:2815 74.70607:695 79.05411:1635 81.03336:16215 81.06989:5578 83.04914:6118 83.08526:1642 85.02843:5184 86.0964:1129 87.00751:7861 91.05411:841 93.06983:5633 95.0491:1252 95.08534:10595 96.08897:1007 97.02842:7672 97.06494:1167 99.04392:3860 99.08047:1227 105.01804:…
neg_157		1.205	275.054	[M-H]-							0.144083	0.0105222	0.705767	0.228413	0.58	0.12923	1.21684	0.283138	0.26765	0.1626	0.1474	0.1397	0.1453	0.1363	0.1332	0.8951	0.9718	0.7156	0.7608	0.6501	0.7021	0.6411	0.493	0.4944	0.6184	0.4423	0.7908	1.1294	0.7036	0.682	0.4489	0.5857	0.685	52.09652:2082 61.98844:4712 67.9921:2658 67.99505:19082 84.04564:2570 96.63895:2386 118.19688:2230 138.88922:34994 184.88147:16618 186.89604:5865 187.97925:2578 196.09778:3585 205.24077:2778 214.66371:2467 223.01279:2574 230.87469:22938 257.1138:23719
neg_449		16.861	474.263	[M-H]-	C23H42NO7P	LysoPE(0:0/18:3(9Z,12Z,15Z))	JGWWMNVPHKMUCV-WOBXFXBNSA-N	O=C(OC(CO)COP(=O)(O)OCCN)CCCCCCCC=CCC=CCC=CCC			0.182533	0.0133355	0.658217	0.0731606	0.5414	0.139568	1.21577	0.281868	0.24026	0.206	0.1867	0.177	0.1841	0.1727	0.1687	0.4448	0.4527	0.4532	0.5661	0.6024	0.4575	0.4435	0.4583	0.6209	0.5897	0.3798	0.7562	0.7373	0.736	0.5885	0.5947	0.595	0.6978	56.24704:627 69.10142:1471 74.07286:643 78.95943:5839 84.414:687 115.79562:670 133.07863:738 140.01207:1331 183.79706:600 196.03758:809 214.04825:2307 277.21771:55965 278.22134:13086 279.22318:802 332.99838:793 342.70953:767 355.2504:1276 405.47083:737 474.26242:4618
pos_231		1.784	210.061	[M+H]+	C7H15NO2S2	UNPD179153	YACJUWJRBSAQIG-UHFFFAOYSA-N	O=C(NCCO)CC(SC)SC			0.0046	0.00409634	0.89285	0.125781	0.738667	0.216103	1.20873	0.273494	0.16187	0.001	0.0087	0.0083	0.0008	0.008	0.0008	1.0143	1.0312	0.9481	0.8543	0.9502	0.8547	0.574	0.738	1.0778	0.4638	0.8624	0.716	1.0072	1.0124	0.7262	0.951	0.7504	0.9099	51.90605:712 53.51465:567 55.93446:2414 56.9647:903 57.49384:674 68.28369:3098 68.28719:1244 69.74503:582 70.06491:870 71.9291:997 72.93684:1160 73.6074:743 84.95941:1360 90.94764:995 103.29656:627 113.96363:1251 116.96581:1117 121.74935:650 125.96048:660 131.97369:672 164.05632:1207 166.08623:759 170.91374:1546 182.91455:1183 184.93021:1345 187.91664:15912 187.95502:794 188.92416:4753 193.92979:…
neg_241		8.231	315.03	[M-H]-							0.115067	0.00839015	0.4489	0.0928209	0.372867	0.0620138	1.20392	0.267734	0.1262	0.1298	0.1177	0.1116	0.1161	0.1089	0.1063	0.3853	0.4182	0.4412	0.4682	0.5183	0.4972	0.4267	0.3094	0.3241	0.4453	0.318	0.4137	0.3624	0.4544	0.4807	0.3986	0.615	0.3823	55.71788:712 56.0807:718 63.69341:622 66.85606:706 68.36198:2355 68.36578:2489 79.07618:734 79.9575:62780 81.95317:1558 95.94643:788 95.95228:22324 95.95847:794 96.96002:233042 97.94791:795 97.9591:1081 98.95583:9186 104.62957:664 129.91908:696 143.89626:686 153.98148:1397 159.03186:1119 161.70586:672 174.05606:777 184.02771:909 230.98619:687 282.3237:728 315.02951:73397
neg_93	1b	1.346	207.051	[M-H]-	C7H12O7	Galacturonic acid; Me ester	DICCNWCUKCYGNF-UHFFFAOYSA-N	O=C(OC)C1OC(O)C(O)C(O)C1(O)	Organooxygen compounds	Carbohydrates and carbohydrate conjugates	0.455767	0.0575214	0.610217	0.0562767	0.507167	0.0773549	1.20319	0.266862	0.02479	0.3829	0.4756	0.4629	0.5329	0.4868	0.3935	0.5973	0.5343	0.5476	0.5577	0.586	0.5644	0.4858	0.4715	0.4261	0.4901	0.5166	0.6529	0.6201	0.6351	0.5968	0.6389	0.505	0.6654	59.01387:2740 59.37263:593 61.98841:23825 64.64906:755 69.00548:2636 71.01379:1297 72.99318:2859 73.02975:871 75.00868:749 80.96539:2629 82.30186:734 83.01413:834 85.02956:775 87.0087:2585 89.02449:1304 99.00864:948 111.50388:644 117.01904:28146 127.57353:585 156.11368:724 160.88574:1344 160.91637:767 161.88596:5471 180.94142:6694 191.05592:2579 193.05354:669 207.05128:918
pos_711		24.105	813.511	[M+H]+	C47H72O11	Haliclonyne	YINBTZARCUUZAE-CEASRFAGNA-N	O=C(O)C#CC(O)C(O)C(O)CCCCCCCC(=O)CCCCCCCCCCCC=CC(O)CCC#CC(O)C#CCC(O)CCCCC(O)C=CC(O)C#C			0.0725333	0.00532979	0.508217	0.265383	0.42285	0.108457	1.20188	0.265298	0.48251	0.0819	0.0742	0.0703	0.0732	0.0686	0.067	0.4313	0.4034	0.367	0.3786	0.3217	0.3296	0.5122	0.3377	0.3504	0.3342	0.5966	0.406	0.554	0.5812	0.4757	0.3333	0.1594	0.9457	57.03345:7578 57.06968:1556 59.75633:1428 61.0284:16688 67.05415:17059 67.30365:7845 67.30774:11785 69.03333:8560 69.06967:6741 73.02828:15493 79.05412:18367 81.03345:3440 81.06982:18533 83.08547:1642 85.02831:16954 87.46981:1770 91.03893:9228 91.05412:7971 93.06992:15499 95.08532:13581 97.02827:12790 97.13583:3055 101.02309:5803 105.06971:8207 107.0853:10033 109.02822:6626 109.10126:3999 115.038…
neg_264		4.749	330.12	[M-H]-	C14H21NO8	Zinolol	XDRANPRXTFIDRB-PPTNFGOFNA-N	OC=2C=C(OC1OC(CO)C(O)C(O)C1(O))C(O)=C(C=2)CNC			0.23985	0.0175439	0.936117	0.132899	0.7794	0.18283	1.20107	0.264324	0.12029	0.2707	0.2454	0.2325	0.2419	0.227	0.2216	0.7823	0.7702	0.8494	0.7778	0.9393	0.8328	0.8139	0.8711	0.495	0.8375	0.6447	1.0142	0.7503	1.0336	0.9313	0.8427	1.1246	0.9342	53.94514:638 59.01391:886 67.51237:5317 68.99836:714 69.06268:687 71.01385:4791 72.99336:814 79.56503:645 85.02957:1243 86.00117:1325 87.00877:11601 89.02437:841 101.02424:1286 102.16036:638 113.02357:1079 122.06094:26185 123.06393:864 134.06105:3632 135.0325:753 136.04091:732 136.0768:10058 138.0569:892 148.07748:850 150.05588:67123 151.05971:6375 151.54474:638 152.07184:4230 164.07156:1507 173.…
neg_171	1a	7.526	285.062	[M-H]-	C12H14O8	2-hydroxy-3-{[(2S,3R,4S,5R)-3,4,5-trihydroxyoxan-2-yl]oxy}benzoic acid	LRLNKLFTNOIZNI-LYXBDTNHSA-N	O=C(O)C=2C=CC=C(OC1OCC(O)C(O)C1(O))C=2(O)	Organooxygen compounds	Carbohydrates and carbohydrate conjugates	0.721733	0.0527691	2.9799	0.548638	2.48222	0.319658	1.2005	0.263635	0.09307	0.8145	0.7384	0.6997	0.728	0.6829	0.6669	2.5728	2.7466	2.7002	2.4816	2.7947	2.4133	2.3484	2.1116	2.5761	2.7063	2.9491	2.2018	2.6952	2.9772	2.504	2.7728	2.8804	4.0498	67.39273:3792 67.39668:6862 69.03471:1142 70.53507:834 71.01386:1304 76.054:716 79.01876:932 81.03469:7009 85.02973:8709 91.38924:757 93.03465:2033 95.01408:8315 97.13969:1289 108.02145:890828 109.02349:25502 109.02897:79442 110.02601:1679 110.03255:5050 120.11514:910 121.02926:5489 123.00829:8026 123.04498:1903 125.0248:944 133.02951:6304 135.00838:4024 135.04504:1112 137.5563:874 141.77524:989 …
neg_181	1b	8.028	293.124	[M-H]-	C12H22O8	2,6-Dideoxy-?-D-arabino-hexopyranosyl-(1?4)-6-deoxy-D-allose|2,6-Dideoxy-?-D-arabino-hexopyranosyl-(1?4)-6-deoxy-D-allose; ?-Pyranose-form	VBXZEFRQFLAENG-UHFFFAOYSA-N	OC2OC(C)C(OC1OC(C)C(O)C(O)C1)C(O)C2(O)	Organooxygen compounds	Carbohydrates and carbohydrate conjugates	0.00501667	0.00744027	1.61733	0.221838	1.34912	0.369427	1.19881	0.261602	0.15833	0.0023	0.002	0.0019	0.0202	0.0019	0.0018	1.4219	2.0716	1.8739	1.9016	1.4295	1.7497	1.1947	1.6144	1.0886	1.8523	1.4922	0.8525	1.3242	1.8057	1.5181	1.4349	1.752	1.8691	58.006:3348 59.01387:14361 64.22505:697 66.99918:9240 67.00326:2875 71.01392:18496 72.99295:2314 85.0295:4291 85.06609:12208 87.00909:1296 89.02461:13699 95.01403:1257 97.13998:1584 101.02425:11697 113.02401:5897 113.06033:1264 115.07573:1188 119.03466:3510 129.05496:651 131.07123:50300 132.07513:4847 161.04474:739 173.08136:1010 210.11429:679 213.65941:831 293.12479:67367
pos_229	1a	8.774	209.154	[M+H]+	C13H20O2	1-[5-(2-Butenylidene)tetrahydro-4,4-dimethyl-2-furanyl]-2-propanone	SUQDFKVIGVYZSR-DFTQQVSXSA-N	O=C(C)CC1OC(=CC=CC)C(C)(C)C1	Oxolanes		0.0156167	0.0084691	0.422033	0.0905288	0.352783	0.0819115	1.1963	0.258575	0.19487	0.017	0.0245	0.0231	0.016	0.0012	0.0119	0.3786	0.4302	0.3917	0.4369	0.4369	0.4264	0.2904	0.2524	0.436	0.4599	0.359	0.319	0.3476	0.5005	0.3873	0.3266	0.5593	0.4109	50.19617:1490 53.03861:6750 55.01789:5357 55.05431:161677 56.05748:9907 57.03346:6340 57.06987:6384 59.04919:12042 59.05165:1357 63.67624:1432 67.05417:19728 67.1297:4177 67.13354:15680 69.03336:14309 69.06976:12530 71.04909:6088 75.30864:1320 79.05421:12136 81.06983:27707 82.07281:1787 83.04906:267571 83.08546:107207 84.05255:15295 84.08856:6274 85.0645:7780 86.89689:1427 91.05401:7433 93.06968:…
neg_113	1a	2.988	226.012	[M-H]-	C5H10NO7P	(2S)-2-amino-5-(hydrogen phosphonatooxy)-5-oxopentanoate	PJRXVIJAERNUIP-VKHMYHEASA-L	O=C([O-])C(N)CCC(=O)OP(=O)([O-])O	Carboxylic acids and derivatives	Amino acids, peptides, and analogues	0.0460833	0.00335941	0.23765	0.0857243	0.19985	0.0847411	1.18914	0.249921	0.46016	0.052	0.0471	0.0447	0.0465	0.0436	0.0426	0.1204	0.1445	0.1414	0.1699	0.1504	0.1198	0.114	0.2014	0.1911	0.1724	0.3612	0.159	0.3352	0.1967	0.1748	0.1521	0.2126	0.3545	52.5055:624 54.95783:639 62.45326:581 68.94422:2278 76.92248:593 78.95905:887 79.96053:680 82.02982:7918 84.04566:692 87.92522:1083 98.02459:1111 99.92574:762 103.92004:6739 104.92769:4235 106.31802:799 115.9437:1279 119.46439:709 126.01931:1554 128.18541:579 137.96457:3701 138.69119:672 153.95959:649 161.70432:635 181.9747:3995 183.96991:57910 197.94402:3583 199.94159:1376 225.93893:1096
neg_257	1a	7.877	327.109	[M-H]-	C15H20O8	4-(Hydroxymethyl)-2-(1-propenyl)-3-furancarboxylic acid; ?-L-Rhamnopyranosyl ester	RMZBPHXCQGMGOD-ONEGZZNKSA-N	O=C(OC1OC(C)C(O)C(O)C1(O))C2=C(OC=C2CO)C=CC	Organooxygen compounds	Carbohydrates and carbohydrate conjugates	0.1185	0.00865794	0.46385	0.0359682	0.39105	0.101755	1.18617	0.246305	0.14773	0.1337	0.1213	0.1149	0.1195	0.1121	0.1095	0.4104	0.4489	0.4134	0.4498	0.4002	0.4255	0.2953	0.3721	0.2979	0.5687	0.3783	0.434	0.4459	0.4576	0.4647	0.4156	0.475	0.5243	54.86216:926 59.01389:128017 67.01904:1503 69.0347:15922 69.11738:4877 71.01397:13016 73.02963:2232 76.41759:1053 79.01907:1437 83.01398:1320 85.02958:6647 86.00122:1579 87.00893:6879 93.03456:9987 95.01368:2110 97.02946:29712 99.00867:1865 101.02405:9813 111.00829:2039 113.02401:5683 113.55482:1118 121.0659:12072 125.0242:148203 139.04008:1423 147.04507:7484 151.03932:1169 159.02853:1406 161.045…
neg_560		16.689	721.366	[M-H]-	C34H58O16	UNPD13950	BHMCKTNDLPGOOT-QOVMJXFKNA-N	O=C5OC(C)C(OC4OC(C)C(OC3OC(C)C(OC2OC(C)C(OC1OC(C)C(O)C(OC)C1)C(OC)C2)C(O)C3)C(OC)C4)C(OC)C5			0.136633	0.00999693	0.587133	0.27721	0.4956	0.163266	1.18469	0.244512	0.50173	0.1542	0.1398	0.1325	0.1378	0.1293	0.1262	0.5982	0.5608	0.6155	0.6187	0.6222	0.533	0.4947	0.3289	0.3949	0.4018	0.5742	0.7791	0.4476	0.7082	0.5688	0.3066	0.4136	1.078	52.3376:690 54.75558:661 55.69336:730 56.20267:641 59.01388:8613 69.09647:887 69.09981:1506 71.01395:11418 72.99338:1442 73.02962:1516 83.01383:1007 85.0295:1456 87.00909:3101 89.02465:8106 93.03562:681 97.02957:1624 99.00838:903 101.02423:9114 113.02385:4277 119.03483:1516 125.02403:4338 134.53903:732 143.03508:1166 161.04547:1800 179.05542:1472 206.94751:700 215.3783:813 235.08205:3601 277.2174…
pos_141		15.189	170.1	[M+H]+	C9H15NS	5-Ethyl-4-methyl-2-(1-methylethyl)thiazole	AYEGWZGUAQDVNB-UHFFFAOYSA-N	N=1C(=C(CC)SC=1C(C)C)C			1.22618	0.228893	0.218933	0.144149	0.1854	0.0828202	1.18087	0.23985	0.63192	1.5743	1.383	1.2923	1.0302	1.0778	0.9995	0.2005	0.2074	0.2086	0.213	0.2338	0.2174	0.1589	0.0561	0.1381	0.252	0.2747	0.2326	0.1611	0.3016	0.1288	0.0649	0.1911	0.4661	50.96266:1102 55.05432:15085 55.93446:88442 56.93464:1775 57.06982:1193 67.05386:2356 68.95984:2386 69.06974:22290 70.95779:53794 71.92919:24146 72.0443:106946 72.93707:30500 73.04749:2576 78.99673:1381 79.05388:2750 80.93113:2789 82.06505:1226 83.08539:34184 87.92406:6331 87.94443:2786 88.95238:1633 88.96832:80185 89.07082:125988 89.93976:89299 90.07414:1766 90.94757:13046 92.04921:11948 93.0572…
neg_260	1a	7.048	329.088	[M-H]-	C15H14N4O5	1,4-Dimethyl-6-(4-nitro-1H-indol-3-ylmethyl)-2,3,5-piperazinetrione	IBSHSLOEKHTIDM-UHFFFAOYSA-N	O=C1C(=O)N(C)C(C(=O)N1C)CC3=CNC=2C=CC=C(C=23)N(=O)=O	Carboxylic acids and derivatives	Amino acids, peptides, and analogues	0.301917	0.0220576	1.09513	0.373382	0.928067	0.303358	1.18002	0.238806	0.41487	0.3407	0.3089	0.2927	0.3045	0.2857	0.279	1.0308	1.0753	1.0515	1.0597	0.9006	1.1398	0.8039	0.8139	0.6231	1.4975	0.8311	0.9989	0.7805	1.3115	0.6958	0.865	1.6514	1.2666	67.01894:1860 67.39285:4521 67.39679:13051 71.01384:8729 73.02974:2471 75.69621:1357 78.49177:1311 83.01377:1363 85.02986:4921 88.41119:1251 97.13213:2154 100.1053:1220 101.02402:1343 108.02139:592240 109.02451:33736 110.02534:2724 123.00868:4549 123.04488:212631 124.04859:15524 124.06744:1221 125.04926:1633 133.02963:2165 148.63467:1273 152.01135:403932 153.01471:30334 154.01682:2752 167.03464:9…
neg_108	1a	10.236	223.061	[M-H]-	C11H12O5	sinapate	PCMORTLOPMLEFB-ONEGZZNKSA-M	O=C([O-])C=CC=1C=C(OC)C(O)=C(OC)C=1	Cinnamic acids and derivatives	Hydroxycinnamic acids and derivatives	2.8474	1.21444	22.4446	1.27713	19.1105	2.51997	1.17447	0.232006	0.01608	1.4403	3.6541	2.4994	4.8389	2.0888	2.5629	19.1295	19.582	18.5616	18.8001	17.2699	21.5018	21.398	19.6858	14.8199	17.9237	19.2027	21.6327	20.806	23.7232	21.8312	21.8113	22.308	24.188	61.58258:4590 61.79657:3428 65.00344:40422 65.00654:4790 67.01897:4991 67.47554:48838 70.03471:4480 70.42117:3670 74.17073:4092 78.31679:3857 89.03977:47538 91.05536:47543 93.03463:140083 94.03754:4255 109.02883:6157 117.0341:73817 119.05002:54767 121.02925:1713536 122.03261:127822 123.03406:4454 132.02141:81641 133.02539:7234 134.03806:5011 135.04533:71348 136.01605:6155 137.02489:16024 147.0451…
neg_110	1a	6.026	224.057	[M-H]-	C10H11NO5	2-{[(1R,6R)-6-amino-3-carboxycyclohexa-2,4-dien-1-yl]oxy}prop-2-enoate	OIUJHGOLFKDBSU-HTQZYQBOSA-M	O=C([O-])C(OC1C=C(C=CC1(N))C(=O)O)=C	Carboxylic acids and derivatives	Dicarboxylic acids and derivatives	0.393283	0.0287474	1.3871	0.123061	1.18567	0.151215	1.16989	0.226373	0.02983	0.4438	0.4024	0.3813	0.3967	0.3721	0.3634	1.1959	1.1952	1.2199	1.2062	1.2627	1.2896	0.9556	1.1486	1.18	1.1559	1.4186	1.2553	1.3817	1.4447	1.3804	1.1912	1.3559	1.5687	67.3754:3079 67.3792:7505 72.00922:42570 73.01276:813 74.02485:41315 79.21378:712 87.5101:744 87.64566:684 93.0346:117855 94.03796:6736 96.08992:700 106.04227:6395 107.05016:10469 107.67715:668 108.02141:12715 119.04996:272123 120.0533:25523 134.06096:3612 135.04457:1462 137.02464:1389 138.03204:3848 150.032:30475 151.03586:3275 161.65321:698 162.05539:917 163.03995:219773 164.04341:21218 164.072…
neg_16	1a	3.007	128.035	[M-H]-	C5H7NO3	5-Oxo-2-pyrrolidinecarboxylic acid|5-Oxo-2-pyrrolidinecarboxylic acid; (R)-form|5-Oxo-2-pyrrolidinecarboxylic acid; (S)-form|5-Oxo-2-pyrrolidinecarboxylic acid; (?)-form|5-Oxo-2-pyrrolidinecarboxylic acid; (?)-form	ODHCTXKNWHHXJC-UHFFFAOYSA-N	O=C(O)C1N=C(O)CC1	Carboxylic acids and derivatives	Amino acids, peptides, and analogues	0.842883	0.107377	20.8118	2.41243	17.8281	3.6479	1.16736	0.223249	0.12565	0.7946	0.9814	0.8417	0.9622	0.7291	0.7483	18.5783	19.0961	20.4358	20.5532	20.9351	20.2147	13.8131	21.3224	13.1741	18.6372	18.2274	21.7944	22.6325	23.1139	22.0175	16.5103	20.3146	20.282	62.29495:12727 64.48451:12713 68.90031:54104 76.83302:12205 80.81614:10976 82.02992:75976 99.03291:11835 118.37493:11206 128.03516:1408668
neg_446		10.881	469.209	[M-H]-	C23H34O10	UNPD220694	ZNMCOJBZEUXWLQ-CXIJGQNYSA-N	O=C(OC4(C)(CC(OC1OC(CO)C(O)C(O)C1(O))C2C(OC(=O)C2(C))C3C(=CCC34)C))C			0.01695	0.0236588	0.528933	0.105719	0.454083	0.0438252	1.16484	0.220129	0.14022	0.0033	0.0302	0.0029	0.0598	0.0028	0.0027	0.4506	0.4278	0.4317	0.4156	0.4741	0.4857	0.4746	0.4014	0.4021	0.4973	0.4969	0.4522	0.4227	0.5511	0.5103	0.4163	0.6994	0.5738	51.45828:877 58.15928:666 59.01389:72801 60.01712:1018 61.0491:726 66.13316:648 67.3982:3289 67.40222:4901 68.6661:606 71.01397:7850 72.15574:599 73.02953:1693 73.70481:616 76.60567:641 77.40034:677 97.13316:1491 101.02428:3112 113.02366:915 125.02504:815 165.09184:3091 187.1124:1103 222.45876:661 223.13303:825 232.32008:779 242.70271:723 251.05579:969 267.08713:3186 285.51233:712 303.36435:686
neg_398	1a	9.75	427.197	[M-H]-	C22H28N4O5	(1R,3R,4S,9S,16S,18S,19S,21S)-11,14-dihydroxy-16-(hydroxymethyl)-13-methoxy-12,20-dimethyl-5-oxa-8,17,20-triazahexacyclo[15.3.1.0?,??.0?,?.0?,??.0??,??]henicosa-10(15),11,13-triene-21-carbonitrile	NOKQSFLJDOKXTD-OATCYBTRSA-N	N#CC6N3C(C=1C(O)=C(OC)C(=C(O)C=1C4N2CCOC2C5CC6(N(C)C5(C34)))C)CO	Piperazinopiperidines		0.112217	0.00818448	0.42745	0.0259037	0.370783	0.0630039	1.15283	0.205179	0.06892	0.1266	0.1148	0.1088	0.1132	0.1062	0.1037	0.395	0.3783	0.3836	0.427	0.3916	0.4154	0.4069	0.3288	0.3666	0.3434	0.477	0.302	0.4183	0.4466	0.4338	0.3847	0.4221	0.4592	51.65506:751 59.0139:150049 60.01743:3734 67.16428:9947 67.16841:4178 71.01392:29918 72.99308:1020 73.0295:7498 83.01405:4552 85.02969:5652 89.02468:4610 95.01385:1369 95.05047:1001 97.0294:1738 97.13942:2202 100.54527:856 101.02431:10348 113.02401:8743 113.0602:982 123.08114:1560 129.9735:828 136.05321:3524 138.05869:1055 138.06818:8667 139.07645:5232 151.07632:11487 152.08426:25084 153.09206:50…
pos_366		15.281	316.285	[M+H]+	C18H37NO3	Dehydrophytosphingosine	CQKNELOTFUSOTP-ZHACJKMWNA-N	OCC(N)C(O)C(O)CCCC=CCCCCCCCCC			0.0659333	0.0356469	0.296567	0.0286695	0.257367	0.0329424	1.15231	0.204531	0.05255	0.1311	0.0707	0.0716	0.0466	0.0309	0.0447	0.3038	0.2888	0.2786	0.2831	0.3103	0.2888	0.2732	0.2401	0.2038	0.2971	0.2525	0.2775	0.3264	0.3182	0.3022	0.288	0.2452	0.2994	50.75189:1048 53.03859:2195 55.01788:1688 55.0543:18901 56.04952:18991 57.03349:1567 57.06991:7958 58.02913:1460 58.40314:1296 60.0444:494929 61.04773:11168 64.68904:1232 65.03812:1319 67.05412:42014 67.4491:2915 67.45296:11433 68.04956:2180 69.03339:1425 69.06981:28274 70.06506:2784 71.08549:2876 72.0443:9986 73.02834:1318 74.06:8337 79.05407:17294 80.04956:2723 81.03345:2972 81.06982:36953 82.0…
pos_685	1a	22.958	783.464	[M+Na]+	C43H68O11	Arabidopside A; 2-O-Deacyl, 2-O-(7Z,10Z,13Z-hexadecatrienoyl)	CWRWJDAEKWYUJT-HWCMHTBKSA-N	O=C(OCC(OC(=O)CCCCCC=CCC=CCC=CCC)COC1OC(CO)C(O)C(O)C1(O))CCCCCCCC2C=CC(=O)C2(CC=CCC)	Fatty Acyls	Eicosanoids	0.308217	0.17046	4.72915	2.546	4.10985	1.14006	1.15069	0.202495	0.93723	0.0304	0.2753	0.4884	0.4903	0.2883	0.2766	4.1197	4.507	4.4127	4.8302	4.5697	3.9886	4.3045	2.5296	3.2996	4.4172	4.2087	5.8995	3.5092	5.8564	3.6909	2.9894	2.8914	9.4376	55.01796:2939 55.05424:8945 57.03349:9352 61.02522:1546 61.02834:36873 65.03845:1179 67.05074:1433 67.05412:28466 67.05775:1118 67.7741:3638 67.77808:3567 69.03342:18744 69.06982:7402 71.01282:1587 71.04906:3525 73.02831:27355 77.67675:901 79.05409:31514 80.05759:1048 81.03342:9887 81.06979:27310 82.07306:939 83.01255:1180 83.04893:3038 83.08539:3533 85.02829:34624 85.77806:838 86.03125:1071 91.0…
neg_98	1a	1.671	209.067	[M-H]-	C7H14O7	(2S,3R,4R,5R,6R)-6-[(1R)-1,2-dihydroxyethyl]oxane-2,3,4,5-tetrol	BGWQRWREUZVRGI-XJWWOKRRSA-N	OCC(O)C1OC(O)C(O)C(O)C1(O)	Organooxygen compounds	Carbohydrates and carbohydrate conjugates	0.347083	0.0253818	1.00625	0.152541	0.8754	0.127605	1.14947	0.200974	0.17965	0.3917	0.3551	0.3365	0.3501	0.3284	0.3207	1.026	0.9698	0.9792	0.916	0.9534	0.9223	1.0022	0.7635	0.7501	1.0004	0.7647	0.9715	0.7981	0.9676	1.018	0.9266	1.2517	1.0755	55.01879:3284 56.86733:625 57.03457:25879 57.97573:8808 58.00604:1678 59.01387:9568 65.29994:722 65.78405:620 67.35773:758 67.98878:5222 68.9983:1685 69.0345:959 69.96599:701 71.01395:16437 72.99314:4412 73.02956:1426 80.96537:1404 83.01404:6845 84.02173:12336 85.02964:72806 86.00123:1002 86.03306:3564 87.00887:29562 87.04528:1432 89.02447:5606 97.0294:3197 97.68158:623 99.00857:4837 101.02446:31…
pos_699		22.625	801.476	[M+H]+	C45H68O12	UNPD118764	OMGGPLTZARDXEH-VWTROIDUNA-N	O=C(OCC6OC(OC5CCC4C1(OCC24(CCC3(C)(C(CCC3(C)(C2(C=C1)))C(C)CC=CC(OC)(C)C)))C5(C)(C))C(OC(=O)C)C(OC(=O)C)C6(OC(=O)C))C			0.119933	0.00875138	0.65885	0.156065	0.573767	0.186115	1.14829	0.199486	0.41096	0.1353	0.1227	0.1163	0.121	0.1135	0.1108	0.569	0.6158	0.5941	0.5641	0.6437	0.4941	0.6242	0.4744	0.2698	0.5578	0.7513	0.7651	0.5795	0.8315	0.8385	0.4784	0.5216	0.7036	57.0336:9298 61.02838:26987 67.05415:21366 68.0575:792 68.64938:1923 69.03338:15427 69.06982:10202 71.01251:1407 71.04897:1383 73.02838:18829 79.05413:17755 81.03344:10364 81.06977:25799 82.07286:1363 83.049:1870 83.08525:1702 85.02834:27525 87.0441:1704 87.33451:919 91.03894:15948 91.05397:10906 93.06973:19708 95.0489:1892 95.08536:20588 97.0283:22612 97.06448:925 98.03152:1522 99.04369:4213 99.…
pos_66		1.384	131.118	[M+H]+	C6H14N2O	N-Acetylputrescine	KLZGKIDSEJWEDW-UHFFFAOYSA-N	O=C(NCCCCN)C			0.00811667	0.00412185	0.486533	0.0690653	0.424783	0.101805	1.14537	0.195811	0.24702	0.0088	0.011	0.0088	0.0125	0.0069	0.0007	0.4433	0.4287	0.467	0.3707	0.4197	0.4083	0.3624	0.4736	0.2825	0.3839	0.4769	0.5694	0.5274	0.3962	0.4264	0.5788	0.4657	0.5247	53.03843:2673 55.01808:2062 55.05424:22919 55.93449:3845 56.04941:2667 58.06513:15913 59.07288:9321 60.0443:12859 60.05553:7325 68.97887:3121 68.98229:2363 69.03344:3517 69.06969:11463 70.06499:10610 71.04897:3778 71.06842:15707 71.92915:10839 71.98629:2838 71.99013:58172 72.0443:52063 72.05217:3082 72.08064:213869 72.93701:10103 73.0283:7406 73.08409:12839 74.02358:14669 84.04441:16571 84.08058:…
pos_715		23.206	815.491	[M+H]+							0.00516667	0.0076602	1.56255	0.458001	1.36602	0.533395	1.14387	0.193927	0.50907	0.0023	0.0021	0.002	0.0208	0.0019	0.0019	1.4685	1.2306	1.2799	1.3643	1.5144	1.4602	1.3886	1.0598	0.7614	1.1435	2.3063	1.5365	1.7574	2.0351	1.6806	0.8555	1.1555	1.8912	57.03355:6050 59.12201:749 61.02839:22170 65.03844:1011 67.05412:17003 69.03339:12566 69.06976:3227 71.01262:768 71.04908:1041 73.02834:15519 79.05406:19425 81.03339:6247 81.06982:14844 83.04909:1229 83.0855:5111 85.0283:22111 86.09637:1888 91.03872:12293 91.05422:10399 93.06969:18219 95.0491:3370 95.08543:10706 97.02824:18065 97.06457:1129 99.04391:3432 101.02326:5875 105.06963:7051 107.04897:16…
pos_318		15.194	279.156	[M+H]+	C12H26N2OS2	UNPD130309	UALGHTIGMLJXKF-AGDOHHJYNA-N	O=S(C)CCCCCCCCCCNC(N)=S			0.265617	0.0557581	0.340217	0.172316	0.298317	0.142387	1.14045	0.189609	0.65595	0.3615	0.2919	0.2652	0.2415	0.2293	0.2043	0.2734	0.3096	0.3612	0.3854	0.3621	0.3944	0.215	0.0819	0.2419	0.4372	0.4345	0.3794	0.2905	0.4831	0.2261	0.1136	0.3404	0.5876	58.75468:636 62.77009:610 62.86984:690 62.92359:570 68.64463:1932 68.64816:1132 84.60742:631 84.92477:644 86.57087:683 86.96442:650 149.02327:6668 215.07866:747 219.05766:4106 255.87775:641 265.13388:626 279.09308:6490
neg_251	1a	7.404	323.135	[M-H]-	C14H20N4O5	Resorcinomycin A	QMFJWJLPWNAZMH-UHFFFAOYSA-N	O=C(O)CN=C(O)C(NC(=N)N)C1=CC(O)=C(C(O)=C1)C(C)C	Carboxylic acids and derivatives	Amino acids, peptides, and analogues	0.8412	0.0614913	3.11878	0.584878	2.74023	0.394827	1.13815	0.186685	0.21819	0.9493	0.8606	0.8156	0.8485	0.7959	0.7773	2.6815	2.6926	2.7698	2.5824	3.1703	3.2295	2.8589	3.0692	2.4002	2.6561	3.2453	2.2117	2.7203	2.9876	2.8172	2.5425	3.5768	4.0683	55.01887:1591 57.03456:1829 58.00604:18297 59.01391:97060 59.38524:664 60.0174:1599 61.71561:677 67.4028:7403 67.40679:1841 71.01395:129086 72.01734:4396 72.99323:25914 73.02975:1328 75.00903:1077 78.95929:5885 83.01394:7580 85.02968:26203 87.00887:9514 89.02457:111469 90.02802:4443 95.01388:9814 96.96969:1578 97.13177:790 99.00878:806 101.02427:82267 102.02783:3165 102.54578:690 113.02404:43473 …
neg_280	1a	12.209	339.109	[M-H]-	C16H20O8	(2E)-3-(3-methoxy-4-{[(2S,3R,4S,5S,6R)-3,4,5-trihydroxy-6-(hydroxymethyl)oxan-2-yl]oxy}phenyl)prop-2-enal	PJFKUPRDDXTASO-FAOXUISGSA-N	O=CC=CC=2C=CC(OC1OC(CO)C(O)C(O)C1(O))=C(OC)C=2	Organooxygen compounds	Carbohydrates and carbohydrate conjugates	2.38995	1.01716	0.582183	0.107307	0.5116	0.0622194	1.13797	0.186457	0.19356	1.1087	3.5075	2.1011	3.7314	1.8976	1.9934	0.3862	0.4211	0.426	0.5165	0.5344	0.5623	0.4132	0.4739	0.5199	0.5689	0.5816	0.5121	0.5764	0.6749	0.5154	0.4157	0.6003	0.7104	58.66325:573 68.77008:3477 71.01398:5796 77.6819:768 91.36431:642 115.00323:5561 120.92925:659 133.01411:4171 135.11766:1039 179.1076:12908 180.11061:1549 215.62854:758 223.09775:4161
pos_561		17.696	478.293	[M+H]+	C23H44NO7P	LysoPE(18:2(9Z,12Z)/0:0)	DBHKHNGBVGWQJE-USWSLJGRSA-N	O=C(OCC(O)COP(=O)(O)OCCN)CCCCCCCC=CCC=CCCCCC			0.00676667	0.00977214	0.354267	0.0512507	0.3116	0.0548779	1.13693	0.18514	0.19415	0.0013	0.0251	0.0011	0.0012	0.0011	0.0108	0.3351	0.3044	0.2853	0.3136	0.3186	0.3132	0.3026	0.2515	0.3561	0.3394	0.2444	0.3756	0.3539	0.4339	0.3187	0.3756	0.2833	0.3602	53.03859:1303 55.0543:26522 56.05764:748 57.031:1132 57.03353:17924 57.0698:3657 62.05992:822 65.03831:969 65.71477:719 67.05413:58476 68.05743:1739 68.26328:1843 68.26704:2971 69.06978:39373 79.0541:15360 81.06979:60274 82.07291:4179 83.0491:1339 83.08542:18202 84.08825:871 85.06459:932 91.05402:10244 93.0697:15777 95.0854:41887 95.09149:1416 96.08855:3695 97.06449:4122 97.10113:8868 98.10438:10…
pos_585		16.97	518.324	[M+H]+	C26H48NO7P	LysoPC(18:3(9Z,12Z,15Z))	WKQNRCYKYCKESD-YVHLTTHBSA-N	O=C(OCC(O)COP(=O)([O-])OCC[N+](C)(C)C)CCCCCCCC=CCC=CCC=CCC			0.0137667	0.00227391	0.456633	0.0330206	0.40545	0.0652223	1.12624	0.171512	0.11712	0.0104	0.016	0.014	0.0155	0.0151	0.0116	0.4504	0.3826	0.4014	0.4425	0.4714	0.4414	0.3342	0.3404	0.4948	0.3976	0.3981	0.4676	0.4704	0.4387	0.4785	0.4642	0.3988	0.4892	50.13889:940 55.05431:1207 56.04956:5944 57.03347:1273 58.06559:4402 59.07315:1073 60.08077:88592 61.08405:1828 66.89478:2828 66.89856:15138 67.05414:7709 71.0729:36432 72.07621:1390 79.0541:5955 81.06979:6353 86.09631:442550 87.09406:1316 87.09959:23936 93.06963:4136 95.08533:5661 98.98396:38227 104.10678:42538 105.06954:1379 105.1104:1095 107.08576:1500 119.08515:1362 124.99966:323130 126.00314…
pos_173	1a	18.206	181.122	[M+H]+	C11H16O2	5-Pentyl-1,3-benzenediol	IRMPFYJSHJGOPE-UHFFFAOYSA-N	OC1=CC(O)=CC(=C1)CCCCC	Phenols	Benzenediols	0.644033	0.111008	0.601933	0.0745547	0.535667	0.0756012	1.12371	0.168268	0.15732	0.8367	0.6967	0.6528	0.5565	0.5681	0.5534	0.5201	0.5258	0.5451	0.5484	0.5408	0.5163	0.4322	0.5086	0.5235	0.6268	0.6221	0.5008	0.6747	0.7063	0.543	0.6018	0.567	0.5188	53.00214:1558 53.03872:6752 53.29886:725 55.01777:1787 55.05433:12274 57.03367:1094 57.07005:6247 57.07214:805 57.93475:9430 59.049:3697 59.93014:1979 61.44788:734 65.03854:1147 67.05417:25387 67.93468:1968 68.0575:824 68.64855:1250 68.65204:3739 69.03323:4153 69.06978:14331 71.04909:8589 72.93716:1327 73.06453:737 79.0503:1288 79.05421:19550 80.05747:899 81.06982:19221 83.04908:8747 83.08541:507…
pos_433		10.298	358.113	[M+H]+	C15H19NO9	Cyclodopa glucoside	PXMFPPFHRQZIHO-UHFFFAOYNA-N	O=C(O)C3NC2=CC(O)=C(OC1OC(CO)C(O)C(O)C1(O))C=C2C3			0.0521	0.0347542	2.41618	0.394478	2.15593	0.257444	1.12071	0.164417	0.20576	0.0027	0.0805	0.0232	0.0953	0.0613	0.0496	2.7006	2.9039	2.8395	2.6756	2.7203	2.4718	2.0546	2.139	1.8629	1.9489	2.4435	2.4867	2.6181	3.0882	1.9729	2.204	2.2062	2.4077	55.89144:1320 57.14597:1144 59.2157:1171 67.416:1274 67.41901:12939 81.77554:1076 84.16106:1165 90.0814:1295 91.05405:2816 97.1367:1855 119.04883:8593 137.21786:1319 140.10585:1401 147.04388:4751 175.03868:8111 190.05045:2032 207.06491:14986 208.49652:1346 321.06421:1145 355.32187:2080 358.08902:12359
neg_9	1a	3.596	117.019	[M-H]-	C4H6O4	succinate	KDYFGRWQOYBRFD-UHFFFAOYSA-L	O=C([O-])CCC(=O)[O-]	Carboxylic acids and derivatives	Dicarboxylic acids and derivatives	3.84873	0.180428	1.36633	0.156084	1.22047	0.166131	1.11952	0.162877	0.14808	4.0873	3.8022	3.8625	3.947	3.851	3.5424	1.2773	1.3984	1.2915	1.3306	1.3637	1.3419	1.3735	1.1387	1.0038	1.3048	1.0898	1.4122	1.3942	1.4079	1.5492	1.1647	1.1928	1.4892	52.16196:764 53.51369:703 55.0188:1052 68.11724:6068 73.00121:728 73.0296:166012 74.03288:8711 75.03368:1420 78.48207:777 96.95769:695 99.00859:15385 99.92575:8098 100.92613:850 116.92818:34355 116.94695:1469 117.019:26155
pos_542		11.379	457.207	[M+H]+	C22H32O10	Glochidacuminoside C;(-)-Glochidacuminoside C	DSTVWMFPWBECRJ-PUMVWPMINA-N	O=C(OCC2OC(OC(=O)CC1=CCC(O)CC1)C(O)C(O)C2(O))CC3=CCC(O)CC3			0.0142	0.0109175	0.4042	0.0285181	0.36155	0.0449314	1.11796	0.160874	0.07804	0.0329	0.017	0.0069	0.0127	0.015	0.0007	0.3547	0.3694	0.3623	0.3675	0.3812	0.3888	0.3551	0.3456	0.4278	0.3219	0.4032	0.3157	0.4041	0.3935	0.3968	0.3613	0.4445	0.425	68.65749:2246 68.66109:2505 69.68032:1021 88.35212:1035 93.95171:1158 107.08562:1327 133.10081:5268 137.09589:4695 161.60359:1491 191.14279:6052 216.71899:1034 355.27338:1417 384.58118:1106
pos_587		17.824	520.34	[M+H]+	C26H50NO7P	LysoPC(18:2(9Z,12Z))	SPJFYYJXNPEZDW-FTJOPAKQSA-N	O=C(OCC(O)COP(=O)([O-])OCC[N+](C)(C)C)CCCCCCCC=CCC=CCCCCC			0.145217	0.0555906	0.333683	0.0365645	0.300783	0.0483351	1.10938	0.149755	0.21316	0.232	0.1693	0.1498	0.1495	0.0772	0.0935	0.3061	0.3163	0.2884	0.3292	0.3315	0.3032	0.2572	0.2504	0.3133	0.3383	0.2742	0.3713	0.3171	0.3771	0.3386	0.3585	0.2716	0.3392	56.0495:1940 58.06545:2814 59.44506:873 60.08078:40962 61.08422:1164 61.95854:769 67.05418:3960 68.84997:2369 69.06982:1222 71.07288:17370 79.05415:876 79.21307:731 81.0698:4501 86.09631:208511 87.09958:10162 88.07544:1382 91.05383:875 92.9691:706 95.0854:3559 98.98407:19808 104.10691:19216 122.56623:886 124.99966:145766 126.00346:3687 140.41692:732 151.56972:780 153.36942:766 159.11848:885 159.9…
pos_194	1a	11.558	192.051	[M+H]+	C7H13NOS2	1-Isothiocyanato-5-(methylthio)pentane; S-Oxide	IUUQPVQTAUKPPB-UHFFFAOYSA-N	O=S(C)CCCCCN=C=S	Sulfoxides		0.02665	0.00197053	0.277667	0.253409	0.2511	0.118995	1.1058	0.145092	0.58874	0.0301	0.0273	0.0258	0.0269	0.0252	0.0246	0.2902	0.309	0.3003	0.2552	0.2643	0.2584	0.1975	0.0729	0.3237	0.1979	0.4098	0.3048	0.2177	0.2862	0.1494	0.0598	0.1811	0.7718	53.00236:8482 53.03872:1797 57.53325:1005 58.06507:11936 59.07362:988 62.98978:1629 63.02277:1098 65.00542:15518 65.03825:1063 66.04637:6582 67.02656:13632 67.03045:2656 67.05409:10601 69.06976:586363 70.06502:5033 70.07306:34382 70.07645:1614 71.99006:35776 72.99378:1173 76.02134:1977 78.04624:1627 79.05416:2349 80.04909:2437 81.05724:1044 84.08067:16295 85.01063:1775 86.00571:4522 89.03836:2415…
pos_722		23.419	829.506	[M+H]+	C47H72O12	UNPD208980	PADGJUKNMPKXBS-ZZFPZCJGNA-N	O=C(OC6COC(OC4C(O)C5(COC(=O)C)(C(O)CC2(C(=CCC1C3(C)(CCC(O)C(C)(C)C3(CCC12(C))))C5(CC4(C)(C)))(C)))C(O)C6(OC(=O)C(=CC)C))C(=CC)C			0.143183	0.0104723	0.7023	0.283552	0.63795	0.262119	1.10087	0.138644	0.69173	0.1616	0.1465	0.1388	0.1444	0.1355	0.1323	0.6589	0.5638	0.614	0.6934	0.5197	0.5707	0.6615	0.4516	0.3597	0.4861	0.8079	1.0609	0.774	0.8506	0.798	0.4121	0.3146	1.0645	61.0284:21755 61.36906:833 67.05412:18935 68.98824:858 69.03346:14307 69.04484:889 69.06983:6310 71.01261:1032 71.04912:1121 73.02836:17541 79.05419:12691 81.03334:6790 81.06983:23418 82.07287:857 83.08542:1730 84.84332:801 85.02829:21698 87.04377:1726 91.03893:9591 91.05408:8382 93.06975:12865 95.08533:13785 97.02821:20761 99.04415:1835 101.0234:7799 103.03923:909 105.06981:6420 105.84688:782 10…
neg_302		10.053	351.156	[M-H]-	C17H24N2O6	Terezine M	DQRHVFZNTZMXLH-XYPHTWIQSA-N	O=C1NC(OC)(C(=NC1(OC)C(C)C)OC)C(O)C2=CC=C(O)C=C2			0.00578333	0.00853426	0.52915	0.126899	0.48255	0.106992	1.09657	0.132998	0.50728	0.0026	0.0024	0.0022	0.0232	0.0022	0.0021	0.5742	0.593	0.5737	0.5645	0.5389	0.5899	0.444	0.3777	0.369	0.6434	0.5044	0.5568	0.4508	0.6719	0.5299	0.4451	0.6915	0.3857	51.47836:603 52.40922:642 54.70341:728 56.45153:672 58.02988:828 68.46176:942 68.46515:3980 71.01393:676 72.04565:12770 73.99712:724 82.02988:1201 84.0454:6422 86.06124:1675 99.8578:595 101.07193:3253 107.02509:1380 108.04517:4090 109.04031:3890 120.42636:693 125.03519:1175 127.05116:52291 128.03514:12101 128.05504:1427 129.03825:876 135.11809:7419 138.45619:730 139.08774:8610 145.06175:49202 146…
pos_102		5.949	148.059	[M+H]+							0.0130833	0.00603371	0.175333	0.160773	0.160483	0.076415	1.09253	0.127677	0.81818	0.0084	0.0175	0.0064	0.0168	0.0209	0.0085	0.195	0.194	0.1839	0.1659	0.1783	0.165	0.1154	0.0786	0.2402	0.1358	0.2703	0.1226	0.1467	0.1547	0.0966	0.058	0.1006	0.4954	53.03865:875 55.05433:5251 63.00639:5285 65.03834:3659 67.00138:716 68.63914:1403 68.64239:1136 70.06502:796 80.94493:7295 80.95621:681 82.0649:1089 89.02183:1030 91.05396:1123 93.06935:689 94.94077:570 98.05953:1118 98.9553:2856 102.0911:915 103.03764:5690 105.96275:12094 107.07294:2862 107.90562:2993 115.96954:838 116.96597:17156 120.08035:1489 121.02812:7102 122.09631:14241 125.91608:676 131.0…
pos_55	1a	2.319	130.05	[M+H]+	C5H7NO3	5-Oxo-2-pyrrolidinecarboxylic acid|5-Oxo-2-pyrrolidinecarboxylic acid; (R)-form|5-Oxo-2-pyrrolidinecarboxylic acid; (S)-form|5-Oxo-2-pyrrolidinecarboxylic acid; (?)-form|5-Oxo-2-pyrrolidinecarboxylic acid; (?)-form	ODHCTXKNWHHXJC-UHFFFAOYSA-N	O=C(O)C1N=C(O)CC1	Carboxylic acids and derivatives	Amino acids, peptides, and analogues	0.164083	0.0278082	6.0115	0.835628	5.50307	0.914558	1.09239	0.127489	0.33845	0.1258	0.1766	0.1782	0.1962	0.1739	0.1338	5.5073	5.5734	5.3966	5.7859	5.6765	5.9206	4.0415	6.5241	5.0785	5.1731	6.0915	6.1097	7.4992	6.4051	5.7815	5.1777	5.4597	5.7458	53.00227:12895 56.04956:191454 67.75386:79365 71.9292:177929 72.16135:9848 72.93709:55678 78.99707:10473 84.0443:5553520 85.04209:21334 85.04755:327422 85.05231:16063 89.93981:234010 90.90326:41829 91.05419:44716 97.00742:21845 102.05476:13800 107.95:94113 116.06168:18290 122.01958:11073 122.9031:9589 125.96074:46641 130.0497:659745
pos_117	1a	6.714	158.081	[M+H]+	C7H11NO3	Furanomycin	PNOKUGWGMLEAPE-UHFFFAOYSA-N	O=C(O)C(N)C1OC(C=C1)C	Carboxylic acids and derivatives	Amino acids, peptides, and analogues	0.0276333	0.0136092	0.435383	0.061266	0.39995	0.0396243	1.08859	0.122467	0.2617	0.0028	0.0318	0.0419	0.0308	0.0232	0.0353	0.425	0.4476	0.439	0.4027	0.4217	0.3936	0.3693	0.3775	0.3918	0.424	0.4689	0.3682	0.4053	0.4461	0.407	0.3487	0.5166	0.4886	55.93446:241143 56.93462:2751 56.94221:2447 57.06966:2133 58.19123:1825 59.82714:1920 60.98635:1845 63.00199:7521 68.38096:3823 68.38444:3868 70.06508:266048 70.95782:19832 71.06826:10484 71.92905:12751 72.93708:87401 73.94466:2293 78.99299:2368 78.99699:44892 88.96835:33700 89.93972:33650 90.94235:2820 90.94755:58901 97.00751:43637 103.94258:2922 105.9345:24648 106.9788:2330 106.98486:3848 106.9…
neg_187	1b	5.017	295.104	[M-H]-	C11H20O9	4-O-?-L-Rhamnopyranosyl-D-xylose; ?-Pyranose-form	AWYMIORBYPCIDA-UHFFFAOYSA-N	OC2OCC(OC1OC(C)C(O)C(O)C1(O))C(O)C2(O)	Organooxygen compounds	Carbohydrates and carbohydrate conjugates	0.0163667	0.0185498	0.70615	0.0589285	0.650233	0.130936	1.08599	0.119017	0.6884	0.0021	0.0019	0.0176	0.0475	0.0017	0.0274	0.6196	0.6291	0.6275	0.6636	0.6459	0.6529	0.7222	0.7309	0.3951	0.6249	0.7061	0.7222	0.7195	0.7862	0.6595	0.7179	0.735	0.6188	50.53661:598 59.01382:3680 68.08467:2626 68.08843:1918 69.27952:692 71.01387:5674 77.21117:641 78.95911:910 85.02981:1011 89.02459:4081 93.38837:699 97.13362:771 101.02426:4080 113.02431:816 119.03429:1613 128.03427:676 132.60373:730 203.65285:675 240.16702:636 295.10416:11537
pos_209	1a	11.555	202.126	[M+H]+	C10H19NOS	9-Mercaptononanoic acid; S-Me, nitrile, S-oxide	XGRYRNQISNOEGY-UHFFFAOYSA-N	N#CCCCCCCCCS(=O)C	Sulfoxides		0.00305	0.00349328	1.33873	0.739361	1.23527	0.336525	1.08376	0.116046	0.93723	0.0009	0.0008	0.0079	0.0008	0.0007	0.0072	1.2195	1.3189	1.2583	1.1863	1.1924	1.1515	0.9033	0.9759	0.9946	1.3995	1.7703	1.368	1.0406	1.3978	0.9142	0.8236	1.0619	2.7943	53.00241:985 53.03868:2046 54.03386:3803 55.05429:40504 55.05698:1823 56.04954:31434 56.05774:3838 57.0699:16399 58.0652:36379 59.06841:1651 61.01048:1225 65.00549:179470 66.0089:1220 67.00138:8285 67.05413:71182 68.04931:3695 68.05746:4012 68.9974:1919 69.06979:51828 70.06509:36179 70.07301:1425 72.08069:43322 75.0264:960 77.03828:1770 79.05415:157278 80.04939:911 80.05736:10229 81.05705:1995 81…
pos_236	1b	6.784	217.105	[M+Na]+	C8H18O5	(2R,3R,4R,5R)-6-methylheptane-1,2,3,4,5-pentol	VVDQVGVVCXMMBN-WCTZXXKLSA-N	OCC(O)C(O)C(O)C(O)C(C)C	Fatty Acyls	Fatty alcohols	1.24178	0.252992	0.455567	0.177465	0.421117	0.23829	1.08181	0.113442	0.78219	1.713	1.3046	1.1979	1.0609	1.1632	1.0111	0.6094	0.5711	0.5954	0.4919	0.5373	0.5274	0.8647	0.4101	0.2579	0.335	0.195	0.464	0.3284	0.579	0.2771	0.7279	0.4999	0.3211	54.40142:1441 60.14818:1286 68.19023:4893 68.19397:4045 70.06545:1203 80.2712:1324 103.05279:1391 166.94502:2375 172.24985:1303 173.48256:1352 194.94286:14026 217.10464:1217036
neg_138		1.443	254.015	[M-H]-	C7H13NO5S2	UNPD98912	QUGQSQGBAHYWTR-LXDRQGDMNA-N	O=C(O)C(O)CSCSCC(N)C(=O)O			0.86025	0.0628802	3.81808	0.335442	3.53565	0.442802	1.07988	0.110873	0.24139	0.9708	0.8801	0.834	0.8677	0.814	0.7949	4.1626	4.192	3.9249	3.6484	3.6283	3.3289	4.1689	3.0661	3.1412	3.6334	3.2981	3.9062	3.6703	3.8514	3.7014	4.2807	3.3247	4.08	60.31746:1412 68.3139:9343 71.47584:1324 83.37106:1441 87.69604:1538 112.58261:1803 130.3118:1503 219.84557:11929
pos_540	1a	18.507	454.293	[M+H]+	C28H39NO4	Antibiotic BE 67251	UZWHYVNVJGOQJX-SYFHFYMZSA-N	O=C1C=CC=CCC(O)CC(O)C=CC=CC(=CC2N1C(CC=CC=CCCC)CC2(O))C	Macrolactams		0.0599167	0.0297075	0.433817	0.0647922	0.40195	0.123624	1.07928	0.110069	0.58829	0.0102	0.0475	0.0617	0.0956	0.0824	0.0621	0.3754	0.3446	0.4095	0.46	0.4356	0.4422	0.3231	0.2944	0.393	0.6038	0.3044	0.493	0.4209	0.5246	0.4359	0.4584	0.3245	0.4386	53.00228:971 55.05419:1557 56.64167:598 57.03346:3571 57.06994:22179 62.06003:27393 67.05406:2855 68.9939:2586 69.06951:2848 71.08548:17410 79.43948:785 81.06956:6968 83.08527:3424 84.11724:705 85.10117:8462 86.57956:723 95.08542:8149 97.101:1083 98.98394:4982 109.10093:3987 116.04456:690 123.11649:690 142.0257:1372 146.00467:660 155.00993:5875 166.757:765 199.16904:1745 216.0631:3402 239.23708:1…
pos_399	1a	11.806	336.108	[M+H]+	C16H17NO7	Ascorbigen; N-Methoxy	RZRVFWGHJJZBJQ-UHFFFAOYSA-N	O=C2OC1C(O)COC1(O)C2(O)CC4=CN(OC)C3=CC=CC=C34	Furofurans	Isosorbides	0.18355	0.0133977	2.7312	2.14136	2.54315	1.59861	1.07394	0.102918	0.86658	0.2071	0.1878	0.178	0.1851	0.1737	0.1696	2.9152	2.7011	2.9663	2.7416	2.9289	3.0118	1.739	0.4019	1.9045	2.8894	5.1046	3.2195	2.5628	3.2042	1.552	0.5626	1.8083	6.6973	53.65628:674 67.83139:3967 67.83537:1657 69.34405:745 79.85414:749 81.03337:938 85.02873:822 91.05367:1390 98.94862:757 105.0696:1190 115.05406:5477 117.05711:95793 118.05921:6099 120.04379:1509 128.04932:46366 129.05759:19638 130.06508:45682 130.27039:773 131.06834:3220 132.04413:11287 132.08043:4723 137.05943:4169 142.06502:5162 144.04425:3917 145.05206:159015 146.05852:21202 147.06331:1857 158…
pos_485	1a	10.572	409.183	[M+H]+	C16H28N2O10	(2S)-2-{[(2S,3S)-1-hydroxy-3-methyl-2-({[(2R,3S,4S,5S)-2,3,4,5-tetrahydroxyoxan-2-yl]methyl}amino)pentylidene]amino}butanedioic acid	BELGAWBTHZWTMH-CCOUJTDRSA-N	O=C(O)CC(N=C(O)C(NCC1(O)(OCC(O)C(O)C1(O)))C(C)CC)C(=O)O	Peptidomimetics	Hybrid peptides	0.02755	0.00202657	0.298083	0.0361223	0.279067	0.0494312	1.06814	0.0951059	0.46431	0.0311	0.0282	0.0267	0.0278	0.0261	0.0254	0.2863	0.307	0.2846	0.2463	0.2594	0.2483	0.2338	0.3384	0.2392	0.2325	0.3269	0.3036	0.2807	0.3175	0.2532	0.2665	0.3409	0.3297	57.06993:2860 68.26497:4285 68.26846:2037 81.40516:1016 85.02847:1899 97.02784:1626 98.97495:1245 107.01031:4650 145.12192:14708 155.05974:1394 203.05255:2517 246.59322:1149 247.13023:25770 248.13385:5243 285.09436:1520 323.0791:2307 409.18304:979486
pos_386		1.903	330.118	[M+H]+	C14H19NO8	Lithospermoside	WIIDBJNWXCWLKF-CIHIEKQBNA-N	N#CC=C2C=CC(O)C(O)C2(OC1OC(CO)C(O)C(O)C1(O))			0.0543333	0.0039677	0.269783	0.0480027	0.252683	0.0321249	1.06767	0.0944707	0.48497	0.0613	0.0556	0.0527	0.0548	0.0514	0.0502	0.2806	0.2768	0.2752	0.2417	0.2478	0.2287	0.2254	0.2728	0.2462	0.2119	0.3002	0.2596	0.2514	0.3134	0.2288	0.2324	0.3453	0.2474	53.03861:710 57.03351:1244 58.24547:589 60.01586:735 61.02823:1425 66.79062:648 66.87708:6693 66.8811:5764 69.03328:4080 71.8642:660 73.02808:1543 80.04942:629 84.04469:768 85.02824:7211 97.02831:1146 97.13656:1525 106.06487:1676 108.08057:95948 109.02844:944 123.06754:3850 124.07552:9991 127.03868:781 127.25016:697 134.06017:4990 136.0757:15335 150.05496:12596 151.05792:654 152.07047:66341 168.0…
neg_253	1b	10.398	325.129	[M-H]-	C16H22O7	(2R,3S,4S,5R,6S)-2-(hydroxymethyl)-6-{[2-methoxy-4-(prop-2-en-1-yl)phenylidene]oxy}oxane-3,4,5-triol	VADSVXSGIFBZLI-XWCHTRRFNA-N	OCC2OC(OC=1C=CC(=CC=1(OC))CC=C)C(O)C(O)C2(O)	Organooxygen compounds	Carbohydrates and carbohydrate conjugates	0.135783	0.00990786	0.835267	0.19646	0.783967	0.340531	1.06544	0.0914446	0.75583	0.1532	0.1389	0.1316	0.137	0.1285	0.1255	0.8539	0.8129	0.7786	0.7498	0.8721	0.7925	0.4816	0.7618	0.3888	0.7938	1.3385	0.9393	0.8977	0.6132	0.6021	0.8993	1.1164	0.8829	58.46006:601 59.01109:646 59.01381:5096 66.95296:3341 66.95689:11313 70.54885:785 71.0138:658 76.78246:617 97.13995:1541 177.74591:744 294.85486:654
pos_230		1.421	210.061	[M+H]+	C7H15NO2S2	UNPD179153	YACJUWJRBSAQIG-UHFFFAOYSA-N	O=C(NCCO)CC(SC)SC			0.1034	0.032393	0.709283	0.0449325	0.667617	0.0755585	1.06241	0.0873421	0.27261	0.094	0.0614	0.1002	0.1147	0.091	0.1591	0.8204	0.8619	0.8157	0.6481	0.894	0.6536	0.6019	0.6662	0.7212	0.554	0.7178	0.7446	0.7321	0.6948	0.6261	0.7278	0.7214	0.7535	55.01801:649 55.93433:3994 56.96484:1246 68.39032:3699 70.94157:1079 72.93697:4607 89.48463:660 90.94764:1659 113.96349:3085 116.96584:2869 126.02229:682 130.98219:1047 131.97363:951 146.06041:819 148.97556:720 170.91391:3619 180.93744:794 184.92986:1642 187.91664:10665 188.92397:6502 193.92975:3996 204.93938:797 205.92729:11545
pos_698	1a	22.318	801.475	[M+Na]+	C43H70O12	Nonactin; Homologue (R1 = R2 = R3 = CH2CH3, R4 = CH3)	DFQMKYUSAALDDY-UHFFFAOYNA-N	O=C5OC(C)CC1OC(CC1)C(C(=O)OC(CC)CC2OC(CC2)C(C(=O)OC(CC)CC3OC(CC3)C(C(=O)OC(CC)CC4OC(CC4)C5C)C)C)C	Macrolides and analogues		0.0098	0.013053	1.21963	0.369815	1.14922	0.268986	1.06127	0.0857967	0.71392	0.0022	0.002	0.0019	0.0331	0.0018	0.0178	1.1042	1.0292	0.9599	1.17	1.0044	1.0109	1.174	0.9197	0.8283	1.0857	1.5619	1.3257	1.1721	1.4446	1.3246	0.805	0.8171	1.7544	57.03354:4929 61.02839:22356 67.05413:18718 68.40306:5319 69.03344:10725 69.06981:4349 71.04896:1328 72.54792:941 73.02828:18962 75.04404:1063 79.05415:17519 81.03332:6174 81.06977:19954 82.07291:1063 83.04874:1038 83.08562:1527 85.02829:24706 91.03876:17902 91.0541:10332 92.20979:1048 93.06973:19886 95.0854:15791 97.02831:18734 97.06433:1305 97.10072:1074 99.04388:4597 101.0232:5777 105.06975:64…
pos_177	1a	1.173	184.073	[M+H]+	C5H14NO4P	choline phosphate	YHHSONZFOIEMCP-UHFFFAOYSA-M	O=P([O-])([O-])OCC[N+](C)(C)C	Organonitrogen compounds	Quaternary ammonium salts	0.0662667	0.0311699	4.31473	0.64892	4.06652	1.59978	1.06104	0.0854779	0.73201	0.1177	0.0709	0.0726	0.0604	0.0541	0.0219	3.3539	3.5973	3.7576	4.1561	4.0646	4.5121	2.4865	3.715	6.191	4.1266	5.6174	2.2626	3.6228	4.0757	4.1312	4.6033	5.4732	3.9822	51.22901:2300 56.04944:23572 58.06543:13577 59.07304:3963 60.08077:361976 61.08411:11497 62.31373:2462 62.32587:2514 68.95891:11215 71.07286:170235 72.07606:4986 80.97397:4465 86.0963:1887674 87.09412:5254 87.09956:107866 98.98399:306596 100.03942:2663 104.10678:82787 105.11016:4143 124.99964:1586690 126.00289:37576 127.00396:13465 129.51268:2454 142.01758:12846 143.00999:5727 160.0282:4006 184.0…
pos_505		18.992	430.389	[M+H]+	C26H47N5	UNPD15692	UCROSHPNLXUYKT-KTKRTIGZSA-N	N=C(N)NCCCCN1C(=NCCC1)CCCCCCCC=CC#CCCCCCC			1.94092	0.317575	0.193833	0.255116	0.182883	0.175248	1.05987	0.0838931	0.58874	2.4734	2.1522	1.7358	1.9183	1.6963	1.6695	0.1505	0.1213	0.114	0.1221	0.1123	0.1142	0.5345	0.1098	0.082	0.1372	0.0744	0.1594	0.0813	0.0811	0.0847	0.0951	0.7142	0.1066	50.40421:872 50.4793:767 51.87091:843 52.10911:778 55.05419:990 57.03694:950 57.07001:6420 67.04841:12862 67.05373:1271 71.08527:1662 81.06956:1181 95.08544:1274 95.64886:809 97.13655:1982 116.61878:864 118.25042:929 125.4751:909 239.06998:2054 260.14041:1353 272.1423:1903 273.15067:14693 286.15826:7109 287.1662:33721 288.17334:30209 289.17706:5220 311.29382:24410 312.29755:7019 331.22925:9705 33…
neg_52	1a	3.291	167.021	[M-H]-	C5H4N4O3	Uric acid	LEHOTFFKMJEONL-UHFFFAOYSA-N	OC=1N=C(O)C=2N=C(O)NC=2(N=1)	Imidazopyrimidines	Purines and purine derivatives	0.735133	0.0537324	2.77598	0.601314	2.6332	0.433782	1.05422	0.0761818	0.64726	0.8296	0.7521	0.7127	0.7415	0.6956	0.6793	2.6751	2.806	2.6686	2.5824	2.7375	2.5577	2.0854	2.3622	2.3537	3.0881	2.7609	3.1489	1.9937	3.3484	2.6628	3.131	3.3637	2.1563	50.96257:1622 67.95081:4203 67.95469:10125 69.00951:74286 78.95929:3514 96.02038:132471 97.00423:31677 97.02402:3807 98.03595:1821 122.02346:2590 122.89436:3028 123.03127:4100 124.01502:669795 125.01273:4224 125.01905:27030 142.02579:26039 156.18816:1878 164.31267:1612 167.02077:1036287
neg_515		11.112	584.163	[M-H]-							0.24685	0.0180485	0.734783	0.153764	0.699883	0.124526	1.04987	0.0702045	0.67487	0.2786	0.2525	0.2393	0.249	0.2336	0.2281	0.6323	0.6401	0.6715	0.8223	0.6131	0.7845	0.6454	0.721	0.5094	0.8915	0.6987	0.7333	0.5692	0.7598	0.613	0.6702	0.8041	0.9924	57.03947:729 59.01388:986 68.33212:3321 71.01405:870 77.55321:623 79.8019:619 80.75061:626 101.02429:969 102.48841:785 114.20741:672 116.05002:1640 159.12752:656 178.70895:660 186.05605:1123 243.79991:727 288.3573:686 355.32565:1038 368.53668:788 426.5777:781 547.31262:758
pos_407		3.097	340.109	[M+H]+							0.0374833	0.00274912	0.336317	0.177854	0.321217	0.0791063	1.04701	0.0662735	0.8531	0.0423	0.0384	0.0363	0.0378	0.0355	0.0346	0.3092	0.3155	0.3138	0.3361	0.3045	0.3465	0.2869	0.3366	0.3387	0.1813	0.3916	0.3922	0.5309	0.3828	0.3931	0.4107	0.2918	0.0086	61.01816:741 67.89553:4764 76.73384:711 80.03258:761 85.12485:627 103.89333:688 124.933:715 168.95744:1089 182.58258:662 209.96109:1678 311.99176:1605 330.00253:735
pos_26	1a	1.4	118.086	[M+H]+	C5H11NO2	Valine|Valine; (R)-form|Valine; (S)-form|Valine; (?)-form	KZSNJWFQEVHDMF-UHFFFAOYSA-N	O=C(O)C(N)C(C)C	Carboxylic acids and derivatives	Amino acids, peptides, and analogues	15.6355	11.3786	3.16762	0.259508	3.05183	0.226019	1.03794	0.0537216	0.42909	25.3015	23.2533	22.3553	1.1149	20.7666	1.0214	3.1613	3.1147	3.1098	3.2333	3.1079	3.2018	3.1944	2.8511	3.3214	3.207	2.7443	2.9928	3.366	2.9754	3.1553	2.9968	2.9279	3.5843	50.29022:1736 53.03866:4420 55.05442:2539 55.93452:3985 56.94213:1904 58.06513:359100 59.06819:10598 59.07294:426758 59.20005:1766 59.9302:3766 60.07635:14976 60.07883:1623 60.9864:2138 65.03851:3244 65.67889:1687 67.05415:2150 67.93494:1857 68.34249:5572 68.34599:4005 70.72473:1490 72.08067:29168 72.93703:8694 76.93285:39180 77.93359:1834 78.0462:1713 78.93047:8234 78.99697:3933 79.05409:20002 9…
neg_190		1.294	296.037	[M-H]-	C8H15N3O5S2	L-Cysteinylglycine disulfide	ZHRLECIZINSPKL-JKYOMAOYNA-N	O=C(O)CNC(=O)C(N)CSSCC(N)C(=O)O			0.11925	0.00873058	0.39905	0.0886761	0.386433	0.0797962	1.03265	0.04635	0.80084	0.1346	0.122	0.1156	0.1203	0.1128	0.1102	0.4543	0.4568	0.4462	0.4202	0.4068	0.3946	0.2932	0.3518	0.3058	0.4799	0.4372	0.4507	0.3303	0.4926	0.4486	0.2676	0.3803	0.4749	52.16697:643 55.34192:641 61.98849:846 67.66379:6541 74.60982:822 83.31213:720 83.56583:673 135.07549:663 195.05193:876
neg_487		16.599	531.282	[M-H]-	C26H44O11	Multifidoside C;(-)-Multifidoside C	SRVFVAOWBRZFDZ-HAUGHONRNA-N	OC4COC(OCC3OC(OC1CC2(C)(C(O)CCC(=C)C2(CC1C(C)C)))C(O)C(O)C3(O))C(O)C4(O)			0.246983	0.0180464	0.899267	0.312358	0.87515	0.170856	1.02756	0.0392187	1	0.2787	0.2527	0.2395	0.2491	0.2337	0.2282	0.8951	0.8498	1.0971	1.0299	1.0046	1.0036	0.7703	0.7874	0.8183	0.8676	0.7904	1.2169	0.642	0.8472	0.8139	0.5542	1.1718	1.3665	57.50386:724 59.01402:953 69.10223:2099 83.06656:679 195.24844:701 197.04388:682 222.56111:638 227.42264:736 249.18594:24366 250.18962:3845 253.09363:3040 355.36176:695 452.76874:715
pos_251	1a	5.912	226.071	[M+H]+	C10H11NO5	2-{[(1R,6R)-6-amino-3-carboxycyclohexa-2,4-dien-1-yl]oxy}prop-2-enoate	OIUJHGOLFKDBSU-HTQZYQBOSA-M	O=C([O-])C(OC1C=C(C=CC1(N))C(=O)O)=C	Carboxylic acids and derivatives	Dicarboxylic acids and derivatives	0.132033	0.00965871	0.793917	0.073531	0.772883	0.180263	1.02721	0.0387369	0.79666	0.149	0.1351	0.128	0.1332	0.1249	0.122	0.6759	0.7136	0.7467	0.6969	0.7412	0.7399	0.5501	0.7745	0.9174	0.6908	1.0428	0.6617	0.9009	0.8204	0.7422	0.7216	0.7303	0.8481	55.93439:6130 65.03857:3602 68.13675:915 68.13995:6179 70.44911:860 72.93692:1748 79.05419:7460 80.04928:1395 85.45413:885 86.05977:1952 86.95226:935 91.01218:894 91.05399:13799 92.05756:1273 93.03343:3836 94.06494:4819 95.04875:1783 103.46764:1031 106.06488:19888 107.04903:14023 116.0489:944 119.04911:12705 120.04411:9199 121.02793:7424 134.05984:48713 135.0439:12582 135.06294:4987 136.07562:203…
pos_259	1b	3.082	231.084	[M+Na]+	C8H16O6	2,3-Di-O-methylglucose; ?-D-Pyranose-form|2,3-Di-O-methylglucose; ?-D-Pyranose-form	SQYIWHJCOMWKNU-UHFFFAOYSA-N	OCC1OC(O)C(OC)C(OC)C1(O)	Organooxygen compounds	Carbohydrates and carbohydrate conjugates	0.233317	0.0170476	0.802683	0.100204	0.7818	0.127753	1.02671	0.0380314	0.75919	0.2633	0.2387	0.2262	0.2353	0.2208	0.2156	0.7998	0.765	0.7602	0.8139	0.7453	0.8153	0.9182	0.7553	0.712	0.6005	0.767	0.9378	0.9116	0.8029	0.8219	0.9069	0.6806	0.6922	55.15312:1404 65.13125:1368 65.95832:1282 67.99664:8453 72.93712:1413 84.04418:3252 86.09627:1860 97.14376:1680 106.36913:1325 111.04384:10374 120.26257:1309 122.09662:1457 130.05006:1733 142.96268:1951 146.0152:1688 175.01837:1588 187.01793:1498 203.01285:1855 214.80869:1759 223.33624:1391 231.08382:444754
neg_457	1a	7.265	478.089	[M-H]-	C15H29NO10S3	7-(Methylthio)heptyl glucosinolate; S-Oxide	LQZALQLZOQQFGM-LFIBNONCSA-N	O=S(C)CCCCCCCC(=NOS(=O)(=O)O)SC1OC(CO)C(O)C(O)C1(O)	Organooxygen compounds	Carbohydrates and carbohydrate conjugates	0.0038	0.000282843	0.96735	0.374255	0.943583	0.412222	1.02519	0.035888	0.91879	0.0043	0.0039	0.0037	0.0038	0.0036	0.0035	1.043	0.6441	0.9261	0.8513	0.9651	0.9674	0.6742	1.6519	1.1562	0.8357	0.8598	0.4837	0.6543	0.8682	1.1806	1.0077	1.5628	0.5305	59.01397:935 63.96255:5323 64.97022:1159 67.08134:4482 67.08538:8847 67.67933:811 67.80047:742 71.01389:4236 73.98337:979 74.99109:89580 75.99451:1117 76.98691:1388 79.9575:67388 80.96525:5320 81.95319:1630 85.02963:5286 85.07135:717 87.74962:807 89.02465:1080 95.95235:235602 96.96002:329635 97.1406:1467 97.94801:7537 97.95941:781 98.95588:10292 98.96234:1106 101.02425:4264 105.75542:974 107.9778…
neg_151	1a	5.997	267.109	[M-H]-	C11H16N4O4	Pentostatin	FPVKHBSQESCIEP-UHFFFAOYSA-N	OCC3OC(N2C=NC1=C2(NC=NCC1(O)))CC3(O)	Imidazodiazepines		0.01825	0.00896945	7.90312	0.930207	7.72212	1.87761	1.02344	0.0334254	0.83668	0.0201	0.0018	0.0218	0.029	0.0185	0.0183	7.1452	6.8763	7.2628	6.7847	7.1877	6.7228	7.9066	7.437	6.2296	5.6748	8.048	11.0367	9.1846	7.3494	8.0196	8.5962	7.7269	6.542	55.14504:686 64.01956:583 69.11235:871 69.11563:1654 78.95921:5243 80.23901:562 118.11033:592 184.6772:632 198.17398:658
pos_172	1a	14.918	181.122	[M+H-H2O]+	C11H18O3	5,6-Dihydro-4-hydroxy-3-methyl-6-pentyl-2H-pyran-2-one	PEBGVJDZSCCLNH-UHFFFAOYNA-N	O=C1OC(CC(O)=C1C)CCCCC	Pyrans	Pyranones and derivatives	0.4449	0.0948357	0.896517	0.0896083	0.877267	0.0780888	1.02194	0.031315	0.30952	0.5865	0.5304	0.4332	0.3811	0.3382	0.4	0.8019	0.8528	0.8682	0.8152	0.8242	0.8247	0.8147	0.8944	0.9117	0.7644	0.8908	0.9876	0.9124	0.9334	0.7149	0.9366	0.9424	0.9394	53.03857:3338 55.05176:1247 55.05432:26591 56.05766:685 56.94209:1655 57.03345:846 57.06787:669 57.06996:12661 57.9347:1101 59.04902:3153 64.7707:739 67.05414:9210 67.21059:659 67.93465:3414 68.27115:3331 68.94261:1097 69.03325:3508 69.06989:6775 72.93688:5144 79.0541:7652 81.0699:12581 82.07278:950 83.04901:11685 83.08539:739 84.05231:967 85.06457:4729 90.94761:1777 91.05413:6743 93.06979:30316 …
pos_609	1a	10.01	579.171	[M+H]+	C27H30O14	5-hydroxy-2-(4-hydroxyphenyl)-3-{[(2S,3S,4R,5R,6S)-3,4,5-trihydroxy-6-methyloxan-2-yl]oxy}-7-{[(2S,3S,4S,5R,6S)-3,4,5-trihydroxy-6-methyloxan-2-yl]oxy}chromen-4-one	PUPKKEQDLNREIM-SIHGUETHNA-N	O=C3C(OC1OC(C)C(O)C(O)C1(O))=C(OC4=CC(OC2OC(C)C(O)C(O)C2(O))=CC(O)=C34)C5=CC=C(O)C=C5	Flavonoids	Flavonoid glycosides	0.00216667	0.00310333	2.28508	0.304323	2.23718	0.289262	1.02141	0.0305633	0.78559	0.001	0.0009	0.0009	0.0009	0.0085	0.0008	1.8875	2.1496	1.9036	2.2234	2.3211	2.2071	2.2165	1.6848	2.4884	2.2483	2.3671	2.418	1.8577	2.1707	2.2322	2.2186	2.4715	2.7598	55.01796:2260 55.05413:3365 57.03105:2833 57.03354:61608 58.03684:2065 59.29767:2418 61.02839:2883 62.22608:2037 66.81545:6175 66.81911:41661 68.82939:2045 69.03368:3423 71.01238:3125 71.04903:374810 72.05241:16031 73.0283:4213 75.04377:13229 75.9167:2073 79.12441:2088 79.18825:2058 83.04897:10127 85.02827:399471 85.20351:2361 86.03168:17799 87.04369:5173 99.04411:2599 105.0338:2244 111.00716:945…
neg_432		11.904	454.154	[M-H]-	C17H29NO13	UNPD88006	QPLRVRFJKJQXLN-ALWNUZDANA-N	O=CC(OC2OC(C)C(O)C(O)C2(OC1OC(CO)C(O)C(O)C1(NOC(=O)C)))CO			0.06495	0.0693893	0.581967	0.133646	0.570383	0.170243	1.02031	0.0290047	0.69913	0.0038	0.0758	0.0033	0.1865	0.0319	0.0884	0.5343	0.5087	0.4294	0.5143	0.4733	0.5111	0.6075	0.6611	0.2402	0.681	0.5461	0.6864	0.4407	0.6164	0.6423	0.4886	0.8036	0.5002	54.61631:652 54.8149:742 59.01406:965 69.09447:1440 73.1683:578 73.91032:626 84.04556:3250 85.60231:628 97.76482:726 162.02304:17798 163.02565:1059 164.0179:672 189.44267:692 194.78424:738 201.8934:698 230.0504:643 231.66661:733 233.36302:711 240.78262:677 259.78506:704 302.88403:744 303.07523:637 355.44382:845 431.14743:754
neg_136	1b	4.125	253.093	[M-H]-	C9H18O8	(2R,3R,4S,5S,6S)-2-[(2S)-2,3-dihydroxypropoxy]-6-(hydroxymethyl)oxane-3,4,5-triol	NHJUPBDCSOGIKX-FMSIVIABNA-N	OCC(O)COC1OC(CO)C(O)C(O)C1(O)	Glycerolipids	Glycosylglycerols	0.772083	0.158329	35.12	3.22204	34.4215	7.03678	1.02029	0.0289863	0.82946	0.5227	0.7344	0.7472	1.0027	0.7647	0.8608	36.7408	34.5173	36.24	35.3577	34.2172	35.6694	37.9861	33.6477	27.4616	29.115	31.6497	46.6687	37.53	36.0216	37.2592	37.7855	30.4828	31.6412	61.10225:17723 67.60462:18401 67.91975:140891 111.4614:18736 128.22087:18596 180.90213:21664
pos_458	1a	10.394	388.16	[M+H]+	C18H21N5O5	(2S,3R,4S,5S,6R)-2-[6-(benzylamino)purin-7-yl]-6-(hydroxymethyl)oxane-3,4,5-triol	MFMRRPHRZQYKIJ-YYZLIPTLSA-N	OCC4OC(N3C=NC2=NC=NC(NCC1=CC=CC=C1)=C23)C(O)C(O)C4(O)	Organooxygen compounds	Carbohydrates and carbohydrate conjugates	0.0889333	0.00651941	0.632083	0.133405	0.6259	0.271603	1.00988	0.0141826	0.96107	0.1004	0.091	0.0862	0.0897	0.0841	0.0822	0.5884	0.6209	0.5939	0.5977	0.5961	0.5802	0.3285	0.6369	0.3911	0.5491	1.0671	0.7827	0.7437	0.5149	0.4273	0.6496	0.7598	0.6972	53.03862:789 56.53791:609 61.0283:635 68.63788:2716 69.03332:5212 79.0541:1093 81.03324:3451 85.02815:8419 87.0075:5513 97.0284:6136 97.13731:997 99.04385:2658 103.05389:1262 105.01823:11909 105.06969:111813 106.07311:11344 109.02811:2876 117.0698:750 122.09561:968 122.25426:678 127.03886:11167 132.44662:692 145.04929:10745 158.73738:653 159.02908:1345 161.50978:814 173.04765:715 213.09059:1135 2…
neg_381	1b	10.437	415.197	[M+FA-H]-	C19H30O7	3-Hydroxy-5,7-megastigmadien-9-one; 3-O-?-D-Glucopyranoside	CIJCJSUCYZJZJR-AATRIKPKSA-N	O=C(C=CC2=C(C)CC(OC1OC(CO)C(O)C(O)C1(O))CC2(C)C)C	Prenol lipids	Terpene glycosides	0.435167	0.0318074	1.47707	0.57313	1.46548	0.462106	1.0079	0.0113584	0.93723	0.4911	0.4452	0.4219	0.4389	0.4118	0.4021	1.5458	1.467	1.5222	1.4912	1.5642	1.4305	1.3374	1.1379	1.1918	2.365	1.2296	1.5312	0.9268	1.6296	1.6283	1.0418	2.4781	1.1578	58.11993:620 59.01382:1238 66.4586:562 69.11929:1254 71.01366:1386 74.99097:1645 75.16006:791 89.0244:3447 93.12767:686 96.96004:3784 101.02402:1451 101.38792:642 113.02374:1197 117.31705:651 121.02961:808 135.19446:655 137.59416:768 173.29839:636 179.05469:716 205.72667:787
neg_504		18.153	559.313	[M-H]-							0.182	0.0133086	0.574033	0.122386	0.57075	0.0981643	1.00575	0.00827556	0.93723	0.2054	0.1862	0.1764	0.1836	0.1722	0.1682	0.6733	0.6613	0.6455	0.6336	0.7135	0.631	0.5395	0.4716	0.5799	0.5108	0.5684	0.7543	0.4847	0.5919	0.5205	0.5091	0.525	0.813	55.82964:603 58.45192:648 63.51493:734 68.43768:626 69.10185:1347 83.89555:711 84.74601:680 108.60202:744 109.85764:645 169.5336:674 184.59846:707 189.18964:638 253.09221:4442 277.21759:22001 278.21979:3674 355.25696:948 521.28674:702 550.39355:1112
pos_690		23.33	785.48	[M+H]+	C45H68O11	Ximaolide G;(+)-Ximaolide G	JJCYFFDBFYPTHQ-AQHSABMYNA-N	O=C(OC2C3=C(C)CC4C(=O)CC(C)CCCC(C(=O)CC(C(=O)CC4(C(=O)OC)(C3(C=C(C)CCC1OC(CCC1(OC(=O)C)(C))C(O)(C)C2)))C(C)C)C)C			0.00773333	0.0114981	1.40695	0.333954	1.4009	0.259605	1.00432	0.00621708	0.97274	0.0034	0.0312	0.003	0.0031	0.0029	0.0028	1.1069	1.1901	1.1424	1.0786	1.1595	1.0557	1.6414	1.3783	1.1715	1.3066	1.779	1.1286	1.2325	1.6945	1.7855	1.0665	1.0365	1.6262	55.01785:2643 55.05421:7907 57.03351:11662 60.05089:1161 60.80741:1078 61.02835:35879 65.03835:1788 66.52475:1045 67.05408:29645 68.9028:5321 69.03342:23160 69.06976:10520 71.01249:1841 71.04897:2427 73.0283:32515 75.04402:1279 79.05412:28876 80.05734:1390 81.03339:11306 81.06977:32452 82.0732:1600 83.04884:2277 83.08536:2286 85.02826:35830 85.03304:2112 85.06441:1102 86.03175:1874 87.04397:1793 …
neg_168	1a	3.952	283.104	[M-H]-	C11H16N4O5	Coformycin	YOOVTUPUBVHMPG-UHFFFAOYSA-N	OCC3OC(N2C=NC1=C2(NC=NCC1(O)))C(O)C3(O)	Organooxygen compounds	Carbohydrates and carbohydrate conjugates	0.382983	0.0279894	1.88917	0.205177	1.88105	0.277878	1.00431	0.00621179	0.95523	0.4322	0.3918	0.3713	0.3863	0.3624	0.3539	1.9708	2.0211	1.9386	1.9718	1.9819	1.8543	1.6992	1.7323	2.3359	1.5585	1.9924	1.968	1.9205	1.7614	2.1671	1.5674	1.9951	1.9235	55.62923:865 57.33486:1055 62.69297:1105 68.00166:8177 90.81049:1033 97.13305:997 123.36413:944 177.83119:1107 182.37599:1213 221.48849:997 241.25845:1205
pos_565		14.311	482.223	[M+H]+							0.0600167	0.00436413	0.31915	0.0295138	0.318783	0.0634228	1.00115	0.00165844	0.99001	0.0677	0.0614	0.0582	0.0605	0.0568	0.0555	0.3055	0.2973	0.3296	0.2735	0.346	0.2972	0.2763	0.3057	0.2403	0.3048	0.3725	0.4131	0.3609	0.3319	0.2806	0.3104	0.3363	0.2948	51.74824:711 53.03873:8895 55.0179:1272 57.03326:727 59.02456:692 61.02846:1221 65.94296:765 66.88602:747 67.01771:3633 68.99261:702 68.99646:3431 69.03339:23082 69.97877:650 71.04909:3621 73.02811:801 75.02091:734 81.0334:38566 82.03666:1038 85.0283:15097 87.00757:20630 97.02834:21522 98.03187:946 99.04381:12097 105.0181:10879 109.02824:55527 110.0316:3837 117.01791:1230 127.03877:89276 128.0422…
neg_22	1a	2.748	133.051	[M-H]-	C5H10O4	(4R)-1,4,5-trihydroxypentan-2-one	KKLZOXZZESQNKR-UHFFFAOYNA-N	O=C(CO)CC(O)CO	Organooxygen compounds	Carbonyl compounds	0.0150833	0.0104435	0.49485	0.0543687	0.494617	0.102324	1.00047	0.000680425	0.39394	0.0022	0.002	0.0268	0.0196	0.0187	0.0212	0.4521	0.4725	0.4663	0.4474	0.4652	0.4668	0.5081	0.5451	0.2916	0.5639	0.5537	0.5053	0.4764	0.5436	0.4071	0.542	0.5323	0.4677	51.69345:627 53.72216:621 59.01385:1249 68.96649:1596 68.96969:713 71.01394:25133 72.99332:919 75.00898:1168 87.00886:12329 87.04536:1236 89.02477:967 105.37347:651 111.55009:642 115.00333:6706 132.8678:34403 132.91789:1066 133.01387:1162 133.05067:15044
pos_260	1a	11.89	231.138	[M+H]+	C15H18O2	(3E)-4-{2-[(1Z)-but-1-en-1-yl]-4-methylphenyl}but-3-enoic acid	MZNZXYHSZFPYNI-YDFGWWAZSA-N	O=C(O)CC=CC=1C=CC(=CC=1(C=CCC))C	Benzene and substituted derivatives	Styrenes	0.0249667	0.0148766	0.300267	0.0676509	0.300133	0.0647343	1.00044	0.000640771	0.99729	0.0024	0.0488	0.0203	0.0275	0.0248	0.026	0.2492	0.2508	0.2592	0.2565	0.2711	0.2572	0.308	0.3799	0.1814	0.3031	0.3178	0.3106	0.2458	0.3265	0.3003	0.2454	0.4217	0.2619	50.06472:744 51.01036:781 53.23101:787 55.05422:1080 61.16787:683 63.74672:735 66.8385:12344 66.84241:1708 68.11868:686 69.03346:1082 80.85147:660 81.06991:955 91.05431:2766 105.06964:3982 117.06953:1256 118.06441:731 119.0853:1156 128.06131:1269 129.06949:3349 130.45976:726 131.08517:1343 133.10077:980 142.07759:1828 143.08511:3242 145.06445:18220 145.10118:1535 146.06746:899 147.07977:737 155.0…
neg_396		9.368	423.187	[M-H]-	C18H32O11	UNPD132978	YDNJAFJOMNMVCI-NQBLHMQNNA-N	OCC2OC(OCC=CCCC)C(OC1OC(CO)C(O)C(O)C1(O))C(O)C2(O)			0.07855	0.00572425	0.3479	0.0838349	0.348183	0.0928422	0.999186	-0.00117447	0.99568	0.0886	0.0804	0.0762	0.0792	0.0743	0.0726	0.3323	0.3348	0.3169	0.3155	0.453	0.4302	0.2729	0.2663	0.52	0.3198	0.3427	0.3674	0.25	0.4437	0.4312	0.273	0.3884	0.3011	52.32349:698 54.4721:679 55.01886:5485 57.03456:3529 58.00604:5524 59.01388:152307 60.01725:1723 71.01391:55384 72.01745:1001 72.99318:7876 73.02958:21082 75.00896:839 83.01401:12279 85.02959:30049 86.0012:1231 87.00899:6036 89.02448:5819 95.01402:3523 97.02956:3362 99.00867:11268 101.02422:57731 102.02768:3106 103.03997:2890 113.02393:23293 115.42113:743 119.03474:948 125.02417:3512 127.0393:751…
neg_350	1a	9.398	385.187	[M-H]-	C19H30O8	5,7-Megastigmadiene-3,4,9-triol; 9-Ketone, 3-O-?-D-glucopyranoside	BLQCWBCWZFDGBW-AATRIKPKSA-N	O=C(C=CC2=C(C)C(O)C(OC1OC(CO)C(O)C(O)C1(O))CC2(C)C)C	Prenol lipids	Terpene glycosides	0.10715	0.00782323	0.485033	0.15424	0.486983	0.0601893	0.995996	-0.0057885	0.97755	0.1209	0.1096	0.1039	0.1081	0.1014	0.099	0.4296	0.4853	0.5069	0.4771	0.442	0.4309	0.4993	0.468	0.4518	0.5219	0.5774	0.4035	0.3626	0.4423	0.4251	0.3588	0.7629	0.5585	55.0188:3204 57.03459:28326 58.00603:12123 59.0139:77903 60.01719:1047 66.89145:789 67.18326:7032 67.18725:4155 69.56264:796 71.01395:118183 72.0172:4819 72.98942:1321 72.99322:21712 73.02964:8092 75.00873:1706 83.01406:7010 83.05032:4316 85.02972:21901 87.00892:21330 89.02459:118825 90.02792:4042 95.01405:10330 97.02915:681 99.00858:5022 99.04507:11602 101.02428:84821 102.02768:1733 104.15904:81…
neg_304	1a	8.998	352.104	[M-H]-	C16H19NO8	(2S,3R,4S,5S,6R)-3,4,5-trihydroxy-6-(hydroxymethyl)oxan-2-yl 2-[(3S)-2-hydroxy-3H-indol-3-yl]acetate	MLVJTFNIARPUAO-LCNORDJOSA-N	O=C(OC1OC(CO)C(O)C(O)C1(O))CC3C(O)=NC2=CC=CC=C23	Fatty Acyls	Fatty acyl glycosides	0.51215	0.271598	2.19995	0.340269	2.23777	0.454169	0.983101	-0.0245889	0.87359	0.1995	0.836	0.4928	0.8384	0.2868	0.4194	2.0215	2.2423	2.1626	2.4721	2.2177	2.3308	2.4548	2.2907	1.7362	1.6265	2.6817	2.6367	2.2716	2.5908	2.4344	1.7308	1.8411	2.331	59.01395:1232 63.9764:637 70.04455:838 82.02991:1356 84.04495:740 85.02962:1123 88.31734:708 89.35869:820 102.05589:78917 103.05928:1717 106.10448:735 121.02927:7971 128.03516:96321 129.01915:919 129.03865:4091 140.68243:743 146.04587:176444 147.04932:9847 148.05074:850 149.02425:62980 150.02792:4446 151.04022:1005 163.03973:3625 164.04776:64147 165.0511:7866 172.0248:2475 175.00348:6271 177.0190…
neg_166	1a	7.717	281.124	[M-H]-	C12H18N4O4	N-Histidylvaline; N1-Formyl	ZKYREFBOUKBXTM-UHFFFAOYSA-N	O=CN1C=NC(=C1)CC(N)C(O)=NC(C(=O)O)C(C)C	Carboxylic acids and derivatives	Amino acids, peptides, and analogues	0.191367	0.0140081	0.588933	0.103489	0.599683	0.147702	0.982074	-0.0260965	0.88682	0.216	0.1958	0.1855	0.193	0.1811	0.1768	0.4378	0.4544	0.4512	0.6159	0.6455	0.7435	0.7232	0.6177	0.4167	0.4992	0.8118	0.5295	0.507	0.6147	0.4879	0.6576	0.7501	0.5163	53.73787:639 60.02851:778 61.02356:748 68.69969:1479 68.70319:2076 94.6703:617 123.00823:1381 128.20268:698 148.25926:677 159.80615:680 177.84279:705 196.85292:632 233.58897:727 273.3765:751
neg_92	1a	9.643	206.082	[M-H]-	C11H13NO3	Isostreptazolin	KKBFWYQHWFZDKO-FARCUNLSNA-N	O=C1OC3C=CC(=CC)C23(N1CCC2(O))	Azolidines	Oxazolidines	0.0822	0.0357658	0.432333	0.0599682	0.44125	0.0700645	0.979792	-0.0294522	0.81757	0.0339	0.0934	0.0831	0.1419	0.0774	0.0635	0.3783	0.3941	0.3809	0.4291	0.4359	0.3871	0.3979	0.4222	0.3547	0.4994	0.5471	0.4262	0.3751	0.4266	0.4143	0.371	0.4884	0.5186	58.02984:61636 59.03344:846 59.98948:678 60.57382:736 64.607:629 65.93527:758 67.22053:4870 67.22462:5585 70.02993:22472 71.0331:675 72.00919:8184 75.00317:5098 77.02861:801 78.59887:711 79.42866:600 79.62586:643 86.11473:632 87.92551:1625 91.35526:655 103.05534:907 103.92008:4909 104.92789:1185 105.30877:678 118.99261:17718 119.04988:1250 123.94614:766 128.87737:705 136.19046:778 138.10114:669 1…
pos_665	1b	21.399	715.402	[M+Na]+	C38H60O11	Marinisporolide B	GNBZLAGSSMIGCG-ILSRWPAMSA-N	O=C1OC(C(C)C)C(C)C(O)CC(O)CC(O)CC(O)CC=CC(O)CC(O)CC2(O)(OC(CC=CC=CC=CC=CC=C1C)CC(O)C2)	Macrolides and analogues		0.0659333	0.00482521	0.344783	0.109194	0.352317	0.0770204	0.978618	-0.0311827	0.89291	0.0744	0.0675	0.0639	0.0665	0.0624	0.0609	0.2936	0.2675	0.2707	0.3076	0.3099	0.2733	0.4716	0.2998	0.2779	0.3748	0.402	0.2878	0.335	0.4041	0.3544	0.2282	0.2309	0.5161	53.03864:1795 55.05436:5208 55.31915:1171 57.03352:5439 61.0284:19516 67.0542:19334 68.05743:1201 69.03342:9780 69.06979:2064 71.04909:1573 73.02834:17491 74.82977:1257 79.05415:21585 80.05741:1496 80.11009:1275 81.03352:8303 81.06993:14723 83.04913:1735 85.02822:22269 91.03896:14145 91.05414:11078 93.06977:24959 95.04925:1771 95.08517:11830 97.02834:21083 97.14345:4370 99.04389:2611 101.02338:65…
pos_413	1a	6.063	342.141	[M+H]+	C12H23NO10	2-Trehalosamine	YSVQUZOHQULZQP-UHFFFAOYSA-N	OCC2OC(OC1OC(CO)C(O)C(O)C1(N))C(O)C(O)C2(O)	Organooxygen compounds	Carbohydrates and carbohydrate conjugates	0.06845	0.00496619	0.343017	0.0289833	0.350617	0.0324711	0.978324	-0.0316159	0.67792	0.0772	0.07	0.0664	0.069	0.0648	0.0633	0.3691	0.339	0.3369	0.3158	0.3322	0.3251	0.311	0.3708	0.3512	0.3407	0.4023	0.3277	0.3706	0.3317	0.2971	0.3358	0.3768	0.3461	57.38343:639 64.86617:665 67.35467:5001 67.35874:2576 70.06467:938 97.13568:742 110.03455:4027 120.99778:615 128.55823:683 129.25435:639 135.02965:1303 137.0816:2600 153.04027:2930 161.58203:688 168.56091:673 180.08781:154110 181.09126:12302 203.05217:2879 224.65082:735 303.5108:725 342.14087:22557
neg_466	1a	11.232	492.105	[M-H]-	C16H31NO10S3	(2R,3S,4S,5R,6S)-2-(hydroxymethyl)-6-{[(1E)-9-[(S)-methanesulfinyl]-1-[(sulfonatooxy)imino]nonyl]sulfanyl}oxane-3,4,5-triol	GPMDJOOLATZDQL-SGBLMZTFSA-M	O=S(C)CCCCCCCCC(=NOS(=O)(=O)[O-])SC1OC(CO)C(O)C(O)C1(O)	Organooxygen compounds	Carbohydrates and carbohydrate conjugates	0.0004	0	0.147433	0.0748515	0.150717	0.110357	0.978215	-0.0317762	0.9531	0.0004	0.0004	0.0004	0.0004	0.0004	0.0004	0.1711	0.154	0.1399	0.1793	0.1651	0.1595	0.0492	0.3318	0.2245	0.0916	0.1506	0.0566	0.1285	0.1682	0.1358	0.2843	0.0958	0.072	57.97568:6859 59.01381:1452 61.59167:696 68.53727:1830 68.54097:1423 71.01391:3182 72.15742:705 74.9911:52832 75.9949:879 76.98681:1161 79.95746:24152 79.9621:1096 80.96532:4443 85.02962:1695 89.0245:946 95.95235:77053 96.96002:369846 97.94765:956 97.95953:3201 98.95591:11983 98.96443:1263 101.02456:1136 121.95512:1756 128.93201:1126 138.97092:3314 195.03345:3275 218.30614:722 250.09401:4400 259.…
neg_281		8.721	339.112	[M-H]-							0.0799667	0.00582603	0.37375	0.0680124	0.38215	0.063009	0.978019	-0.0320655	0.82884	0.0902	0.0818	0.0775	0.0807	0.0757	0.0739	0.3808	0.3844	0.4034	0.3588	0.4514	0.3377	0.3844	0.4117	0.3008	0.3755	0.4835	0.337	0.287	0.4846	0.3495	0.3586	0.4159	0.3469	52.09089:615 57.03449:660 58.00596:3467 59.01119:1047 59.01391:14259 69.1453:739 69.15047:1414 71.01011:915 71.01398:22662 72.99324:3542 83.01393:1194 83.05005:1112 85.02962:6340 86.00153:702 87.00874:2911 89.02452:15191 95.01394:1677 101.02419:16921 111.04482:1197 113.02404:6937 119.03471:5168 129.0555:4894 131.05328:6814 149.38165:672 159.04796:6530 173.06396:1449 177.05882:65616 178.06229:4955…
pos_234	1a	17.819	213.148	[M+H]+	C12H20O3	(10Z)-12-oxododec-10-enoate	INMKWUNQKOWGEZ-VQHVLOKHSA-M	O=CC=CCCCCCCCCC(=O)[O-]	Fatty Acyls	Fatty acids and conjugates	0.0887333	0.0471863	0.26425	0.039594	0.27065	0.0406236	0.976353	-0.0345249	0.7879	0.169	0.1082	0.0955	0.0665	0.0571	0.0361	0.2683	0.2693	0.2494	0.2612	0.255	0.2491	0.23	0.2926	0.2396	0.2734	0.3391	0.2492	0.2546	0.2571	0.2808	0.194	0.2993	0.2997	53.00225:1221 53.03867:3604 55.05435:14813 55.0873:567 57.03339:940 57.06996:10778 58.07304:651 60.59164:622 61.41304:689 67.05398:3163 68.97704:2845 69.06976:1628 74.09639:8537 74.4454:759 79.05409:1488 81.06979:5334 83.04906:11885 83.0854:1707 84.95965:992 85.0648:6644 88.02132:1180 88.07572:6824 91.05399:4984 93.06975:11894 94.07299:1372 95.0491:1723 95.08534:12269 97.06462:6697 105.06951:4186…
pos_349	1b	9.869	306.097	[M+H]+	C15H15NO6	Ascorbigen	OMSJCIOTCFHSIT-UHFFFAOYSA-N	O=C2OC1C(O)COC1(O)C2(O)CC4=CNC3=CC=CC=C34	Furofurans	Isosorbides	0.0240667	0.00177951	0.203917	0.177614	0.209683	0.130152	0.972498	-0.0402325	0.95012	0.0272	0.0246	0.0233	0.0243	0.0228	0.0222	0.2067	0.208	0.2054	0.1829	0.2269	0.191	0.1728	0.0561	0.1561	0.154	0.293	0.4261	0.2012	0.2648	0.0797	0.054	0.0965	0.5273	51.49079:695 68.96018:2247 68.96355:814 71.6734:666 75.60644:629 76.02158:1242 79.42801:766 79.7062:716 81.53749:815 103.05375:1710 121.1437:762 130.06491:569608 131.06834:64786 132.07182:1741 158.06015:983 186.68399:731 223.18596:806 231.80772:703 275.00165:790 288.08563:1247 306.09659:16787
pos_176	1a	1.327	184.073	[M+H]+	C5H14NO4P	choline phosphate	YHHSONZFOIEMCP-UHFFFAOYSA-M	O=P([O-])([O-])OCC[N+](C)(C)C	Organonitrogen compounds	Quaternary ammonium salts	0.0661	0.0315653	1.24055	0.140267	1.28118	0.337358	0.968285	-0.0464971	0.79084	0.1191	0.0644	0.0866	0.039	0.0409	0.0466	1.5215	1.3751	1.332	1.2702	1.3052	1.2241	1.0137	1.3566	1.5833	1.1895	1.7147	0.8293	1.1008	1.3056	1.1134	1.163	1.4621	1.2984	55.93439:5250 56.04952:12960 58.06518:7725 60.04445:2968 60.08076:244298 61.08401:6165 68.28498:15014 69.03326:5187 70.06506:4187 71.07285:110788 73.94895:3124 81.0331:3357 81.4282:2916 84.04417:5964 84.08064:5878 86.09628:1208449 87.09959:60351 93.48961:2921 96.0442:25891 97.02818:11791 98.05979:15045 98.07768:3943 98.98399:177405 104.10677:54856 110.07083:5546 112.07546:12224 124.99963:1047077 …
neg_319		6.228	367.07	[M-H]-							0.215817	0.0158021	0.835733	0.171033	0.866367	0.198081	0.964642	-0.0519351	0.78018	0.2436	0.2208	0.2092	0.2177	0.2042	0.1994	0.86	0.8113	0.799	0.8279	0.8223	0.8311	1.0523	0.7098	0.833	1.1073	0.59	0.9058	0.8583	0.7976	1.1107	0.593	0.8968	0.758	52.49208:587 58.99617:2711 61.62423:622 69.11591:2577 71.01408:1060 73.01185:73799 74.01516:3240 75.00755:1474 83.14344:643 87.0089:8101 98.85439:707 102.98576:11886 104.60676:694 104.98166:637 117.00125:8834 187.00529:674 249.06175:6323 249.81905:657 283.04941:8607 284.05191:1066 367.06827:5546
pos_670	1a	22.655	743.434	[M+Na]+	C40H64O11	Dermostatin; Dermostatin A	LSYAYTGVPHMMBZ-QPACOLJFSA-N	O=C1OC(C(C=CC(O)CC(O)CC(O)CC(O)CC(O)CC(O)CC(O)CC(O)C(C)C(O)CC=CC=CC=CC=CC=CC=C1)C)C(C)C	Macrolides and analogues		0.0204667	0.0232463	0.6348	0.176909	0.658817	0.120873	0.963546	-0.0535749	0.78924	0.0022	0.002	0.0019	0.0451	0.0184	0.0532	0.5868	0.5794	0.5276	0.5942	0.5711	0.5407	0.7887	0.5125	0.5429	0.7084	0.6123	0.7881	0.6613	0.6936	0.7307	0.5582	0.3258	0.8392	53.00213:991 53.03853:1787 53.13319:827 55.01776:943 55.05435:5957 57.03355:7559 60.60734:742 61.02839:26250 65.03837:818 67.05071:1400 67.05408:24557 68.5871:4281 69.03338:13306 69.06981:7193 71.01257:1424 71.0492:1125 73.02834:19813 79.05405:23822 80.05751:839 81.03339:9146 81.06982:22819 82.07312:1518 83.04881:1621 83.08537:1804 85.02827:28823 86.03149:875 87.04409:1597 87.49862:988 91.03883:2…
pos_369	1a	15.768	318.3	[M+H]+	C18H39NO3	2-Amino-1,3,4-octadecanetriol; (2S,3R,4R)-form|2-Amino-1,3,4-octadecanetriol; (2S,3R,4S)-form|2-Amino-1,3,4-octadecanetriol; (2S,3S,4S)-form	AERBNCYCJBRYDG-UHFFFAOYNA-N	OCC(N)C(O)C(O)CCCCCCCCCCCCCC	Organonitrogen compounds	Amines	4.09592	2.19335	0.397033	0.0599715	0.414133	0.129959	0.958709	-0.0608352	0.77577	7.8622	5.4668	3.4781	3.2987	2.3853	2.0844	0.5967	0.4463	0.4106	0.3831	0.3653	0.3409	0.6146	0.4033	0.2537	0.3875	0.3188	0.5069	0.3772	0.4705	0.4076	0.3494	0.3192	0.4583	51.46246:821 52.21523:664 54.02463:651 55.05433:14394 56.04692:1550 56.04957:32516 57.03355:3764 57.06994:15379 58.02887:1539 58.06511:1403 60.04441:483628 61.04131:1474 61.04773:12482 63.09271:876 67.05412:18345 68.04944:1548 68.05758:1219 68.64391:3543 69.03374:911 69.06979:20391 70.06501:3929 70.07332:974 71.04912:1037 71.08554:6835 72.04436:3275 74.05994:10546 79.05421:8464 81.06985:18009 82.…
pos_216		10.398	205.079	[M+H]+	C11H12N2S	Levamisole	HLFSDGLLUJUHTE-SNVBAGLBSA-N	N2=C1N(CCS1)CC2C3=CC=CC=C3			0.00531667	0.00380495	0.5695	0.121898	0.59445	0.121786	0.958028	-0.0618596	0.7302	0.0007	0.0091	0.0006	0.006	0.0088	0.0067	0.5523	0.5793	0.5715	0.567	0.5893	0.5284	0.6635	0.6437	0.4869	0.5374	0.4578	0.7774	0.4696	0.5027	0.6352	0.5232	0.4973	0.789	51.02315:4955 53.03867:14529 63.02303:4600 65.03844:28545 66.02431:3275 68.38264:15451 71.10481:4065 74.68777:3262 76.03106:3721 77.03839:35572 79.05402:4106 79.52332:3777 80.06203:4699 84.83045:3804 88.0218:4026 89.03828:29321 91.05411:747928 103.05399:27952 105.03349:40167 107.0489:5740 108.05675:8412 116.05288:3513 117.03341:6235 118.04112:48554 119.04897:1070599 121.02827:9065 129.03336:22802…
neg_215	1a	8.979	307.086	[M-H]-	C12H20O7S	[(1R,2R)-3-oxo-2-[5-(sulfooxy)pentyl]cyclopentyl]acetic acid	CJUJDLFIAYZPPV-NXEZZACHSA-N	O=C(O)CC1CCC(=O)C1(CCCCCOS(=O)(=O)O)	Fatty Acyls	Lineolic acids and derivatives	0.00453333	0.00708736	0.803833	0.37511	0.84045	0.486505	0.956432	-0.0642656	0.69913	0.019	0.0017	0.0016	0.0017	0.0016	0.0016	0.7139	0.7185	0.8972	0.8829	0.7742	0.8226	0.596	0.9925	0.534	0.558	1.7705	0.5917	1.1748	0.5564	0.4456	1.284	0.4406	0.9216	59.01388:155211 60.01728:1551 61.01806:780 79.95759:3720 88.88452:756 96.96001:421734 97.06581:1126 97.95927:3821 98.9558:13791 98.96447:1770 109.06552:875 123.08134:1924 138.90765:830 167.10728:7747 177.05653:1522 181.9839:768 193.04971:867 227.12901:91571 228.13217:10733 229.13321:955 233.77165:1229 307.08585:344825
pos_697		22.488	799.46	[M+H]+							0.0795167	0.00580325	0.31535	0.0539761	0.3298	0.0428383	0.956186	-0.0646375	0.81818	0.0897	0.0814	0.0771	0.0802	0.0752	0.0735	0.2958	0.312	0.2669	0.3302	0.3408	0.2954	0.3598	0.2447	0.3441	0.3508	0.3495	0.3299	0.2744	0.3808	0.2589	0.292	0.3021	0.3839	57.03356:6678 61.02834:15680 67.05412:16032 67.91111:5609 69.03337:10198 69.06969:6431 69.11634:678 71.04903:742 73.02486:970 73.02834:14325 75.04417:831 75.2379:685 75.82446:721 79.04967:1175 79.05408:18759 80.05756:842 81.03353:5854 81.06979:15219 83.08514:3163 85.02834:20019 91.03883:10723 91.05426:8566 93.0699:13194 95.04936:905 95.0854:9461 97.02825:14303 97.10092:1169 99.04399:2813 101.0234…
neg_219	1a	6.37	309.119	[M-H]-	C13H18N4O5	Resorcinomycin B	SYZOREHQSLMKDW-UHFFFAOYSA-N	O=C(O)CN=C(O)C(NC(=N)N)C1=CC(O)=C(C(O)=C1)CC	Carboxylic acids and derivatives	Amino acids, peptides, and analogues	0.816833	0.0597057	2.89523	0.32412	3.02865	0.846464	0.955948	-0.0649952	0.72593	0.9218	0.8357	0.7919	0.8239	0.7729	0.7548	2.4327	3.4043	3.4812	3.5311	3.0758	3.7977	4.078	3.1484	1.6857	3.4368	2.427	3.396	2.7941	3.2091	2.4419	3.1087	3.1961	2.6215	55.01871:1050 58.006:8177 59.01392:47326 60.01712:1103 69.11689:2697 71.01396:57363 72.01737:2799 72.99323:12595 83.01391:2749 85.02969:11114 87.00877:4515 89.02461:52962 90.02776:1138 95.01397:4227 99.00832:816 101.02428:37572 102.02753:1003 113.02404:18975 114.02751:810 119.03477:24164 119.53745:691 122.0927:694 131.03391:736 143.03525:1381 147.0654:854 149.045:940 156.53101:709 161.04576:1033 …
pos_394	1b	6.609	333.058	[M+H]+	C10H13N4O7P	purine mononucleotide	MCWDCZIDTUQRHK-FDDDBJFASA-N	O=P(O)(O)OCC3OC(N2C=NC1=CN=CN=C12)C(O)C3(O)	Purine nucleotides	Purine ribonucleotides	0.0472167	0.00345683	0.2209	0.143922	0.231817	0.0385123	0.952908	-0.0695909	0.06494	0.0533	0.0483	0.0458	0.0476	0.0447	0.0436	0.2177	0.192	0.6098	0.1591	0.1919	0.1749	0.2529	0.2472	0.192	0.1948	0.2135	0.2905	0.184	0.1274	0.183	0.5109	0.1439	0.1762	56.96482:6191 66.77135:2033 66.77459:26555 84.95957:2415 85.02841:1352 89.33192:1196 89.84983:1182 98.97514:28380 110.97521:6423 116.98605:8747 119.85468:996 124.99133:1332 128.98582:1991 134.99574:1623 143.0011:4418 152.9854:2878 158.99632:4907 161.01263:2021 170.99614:4858 177.00761:2585 201.0088:1114 205.17188:1128 215.25584:1523 219.01772:7742 237.02805:6308 247.04893:10924 265.05945:54262 26…
neg_415	1a	10.669	439.161	[M-H]-	C21H28O10	1-(4-{[1,3-dihydroxy-1-(4-hydroxy-3-methoxyphenyl)propan-2-yl]oxy}-3,5-dimethoxyphenyl)propane-1,2,3-triol	NVVRMRVCLWOKDH-UHFFFAOYSA-N	OC=1C=CC(=CC=1(OC))C(O)C(OC=2C(OC)=CC(=CC=2(OC))C(O)C(O)CO)CO			0.1478	0.0108068	0.44225	0.0895652	0.465483	0.0854326	0.950088	-0.0738674	0.65551	0.1668	0.1512	0.1433	0.1491	0.1398	0.1366	0.4057	0.4096	0.4285	0.5516	0.4446	0.3668	0.5345	0.3987	0.3863	0.603	0.4465	0.4239	0.346	0.4357	0.4677	0.3369	0.568	0.4992	53.35193:699 57.03479:2320 59.01394:5749 71.01385:2912 73.02969:940 81.03476:834 83.01412:13617 85.02977:3184 88.82054:788 89.70143:703 93.03458:1109 97.1397:3531 99.04525:1009 101.91596:745 107.05006:1286 109.02898:3227 111.04478:1505 114.66468:740 123.04504:4276 123.08115:4009 133.06575:4255 135.04495:1553 136.05284:10330 137.02454:3729 137.09679:996 147.08112:3368 149.06129:3110 149.0963:980 1…
neg_295	1b	20.343	347.172	[M-H]-	C16H28O8	Glucose; 1,6-Bis-O-(3-methylbutanoyl)	XPEVBVZPKJAZDB-UHFFFAOYSA-N	O=C(OCC1OC(OC(=O)CC(C)C)C(O)C(O)C1(O))CC(C)C	Saccharolipids		0.1333	0.00973776	0.535933	0.0825635	0.564683	0.123403	0.949087	-0.0753885	0.64547	0.1504	0.1364	0.1292	0.1345	0.1261	0.1232	0.54	0.5086	0.42	0.4578	0.6163	0.5263	0.6507	0.5472	0.4923	0.7364	0.3817	0.5798	0.3819	0.5197	0.5892	0.6173	0.553	0.5545	61.11423:701 63.46372:621 67.32015:8828 82.44252:820 97.1368:3676 97.6358:612 114.51:638 139.31303:640 141.04283:640 162.85484:683 164.77589:674 187.07329:656 201.09808:635 212.63564:815
neg_325	1a	9.212	371.099	[M-H]-	C16H20O10	8-C-Glucosyl-3,4-dihydro-5,7-dihydroxy-6-methoxycoumarin	RZBAIHHCKARBBR-UHFFFAOYNA-N	O=C3OC1=C(C(O)=C(OC)C(O)=C1C2OC(CO)C(O)C(O)C2(O))CC3	Organooxygen compounds	Carbohydrates and carbohydrate conjugates	0.227733	0.0166512	0.885183	0.186091	0.934533	0.521649	0.947193	-0.0782698	0.83418	0.257	0.233	0.2208	0.2297	0.2155	0.2104	0.7736	0.9321	1.0324	0.8437	0.7497	1.0497	0.8253	0.9772	0.47	0.6887	0.703	1.943	0.7504	0.9417	0.6974	0.725	1.0944	1.1022	54.10883:642 57.03456:4461 58.00605:3014 59.01388:12754 67.01928:844 67.36859:3982 67.37273:4593 68.99822:5596 69.03465:1743 71.01395:31315 72.99323:8782 73.0296:3626 75.00889:30949 75.97352:745 81.03447:1104 83.01406:1498 85.02962:33229 85.11549:751 86.03255:852 86.5001:657 87.0088:11500 89.02443:6788 91.04046:735 93.03465:4960 95.0138:8266 99.00875:17190 100.0121:861 101.02438:1183 101.13574:69…
pos_164	1a	5.986	178.09	[M+H]+	C7H15NO2S	6-(methylsulfanyl)norleucine	FBWIRBFZWNIGJC-UHFFFAOYNA-N	O=C(O)C(N)CCCCSC	Carboxylic acids and derivatives	Amino acids, peptides, and analogues	0.00326667	0.0043514	0.255283	0.0472952	0.271433	0.0416228	0.940501	-0.0884985	0.54414	0.0007	0.011	0.0006	0.0007	0.0006	0.006	0.2593	0.259	0.2575	0.244	0.2544	0.2423	0.2289	0.2685	0.2448	0.2493	0.3431	0.294	0.2264	0.3075	0.2614	0.2256	0.3133	0.1975	55.05428:22787 61.0106:3148 65.03835:1177 67.054:2971 68.93998:1785 69.06973:6761 70.0649:897 72.18866:741 79.05406:4559 80.04939:1417 84.0807:20329 87.02606:3439 88.02155:7242 90.94778:973 91.05421:5941 94.06497:3741 95.04897:839 95.08536:10714 97.09475:1250 97.10103:30035 97.107:1541 99.02621:785 106.06506:15471 107.04895:7878 112.11193:7354 114.12756:75202 115.05779:1070 115.13105:6026 116.049…
pos_255		3.083	228.075	[M+H]+							0.107583	0.00786471	0.384333	0.179789	0.409167	0.193413	0.939308	-0.0903305	0.69913	0.1214	0.1101	0.1043	0.1085	0.1018	0.0994	0.4507	0.4656	0.4375	0.4489	0.4314	0.4628	0.505	0.4565	0.4459	0.0245	0.4599	0.5632	0.4733	0.4489	0.4633	0.4982	0.0236	0.3987	55.01791:6279 56.96482:10718 57.03364:12075 57.06971:798 58.99656:989 59.04902:1917 60.75454:902 61.02837:16707 61.23477:1048 65.25124:799 67.04839:11900 69.03345:9907 70.06509:2092 71.04879:1202 71.08549:1140 72.93698:1976 73.02832:93588 74.00197:1092 80.0016:4553 81.03326:3612 83.00707:1065 84.95948:4070 85.0283:48927 86.03148:1224 87.00931:4454 87.04417:1203 89.00696:13406 90.94764:998 93.0094…
pos_680		21.59	772.476	[M+H]+							0.04305	0.0313628	0.399917	0.0658446	0.425933	0.0848631	0.938918	-0.0909282	0.56616	0.0023	0.0885	0.0196	0.0618	0.031	0.0551	0.288	0.334	0.3222	0.3465	0.359	0.3305	0.3972	0.4669	0.4147	0.451	0.2856	0.5402	0.3633	0.4848	0.3975	0.4455	0.4128	0.2956	55.01781:11035 55.05207:1627 55.05428:25928 57.06977:5481 62.05997:1659 67.05411:63036 67.54658:7084 67.55048:2601 68.0574:1513 69.03331:1511 69.06969:26140 71.04887:1403 71.08514:1385 79.05412:29483 80.05744:1273 80.06212:1155 81.06977:109801 82.07311:5045 83.04905:8747 83.08533:12389 91.05407:16404 93.0697:22039 94.0731:1665 95.08529:45937 95.19444:1091 96.08881:2694 97.06449:5247 97.10109:2033…
neg_484		8.028	529.178	[M+FA-H]-							0.0328833	0.0154875	0.99765	0.269916	1.06427	0.25278	0.937406	-0.093254	0.66842	0.0304	0.0209	0.0316	0.0629	0.0305	0.021	0.8788	1.4842	1.3763	1.3603	0.981	1.1369	0.8246	1.3696	0.8373	0.9079	1.3687	1.0775	1.3249	0.857	0.8565	1.1025	0.6101	1.2349	52.10237:696 54.34023:665 67.08886:644 69.12141:2316 86.40163:669 161.45583:782 207.08701:4264 275.07767:4307 279.98257:750 302.0679:697 355.46442:720 507.62033:736
pos_248	1a	8.285	225.076	[M+H]+	C11H12O5	sinapate	PCMORTLOPMLEFB-ONEGZZNKSA-M	O=C([O-])C=CC=1C=C(OC)C(O)=C(OC)C=1	Cinnamic acids and derivatives	Hydroxycinnamic acids and derivatives	0.0946667	0.00689512	0.683517	0.120217	0.733383	0.238285	0.932005	-0.101591	0.65697	0.1068	0.0968	0.0918	0.0955	0.0896	0.0875	0.6043	0.6372	0.6073	0.6001	0.6416	0.5996	0.7227	0.9547	0.4772	0.5344	0.6324	1.0789	0.8142	0.785	0.6395	0.6519	0.4834	0.7271	51.02304:1130 51.32484:909 52.65934:861 53.03868:6027 54.60721:1022 55.0179:4705 55.19668:947 65.03854:8063 67.05423:1645 67.44774:5921 67.45187:5414 69.03355:2326 71.04908:1863 76.03088:928 77.03866:7743 79.05408:1938 80.02579:2120 83.0128:1044 84.04443:1329 86.09614:2261 86.57977:847 89.03835:5459 89.1792:970 91.05413:171378 92.05739:16520 93.06968:6430 94.07327:3980 95.04895:16542 97.0282:1486…
pos_391		1.916	332.134	[M+H]+	C14H21NO8	Zinolol	XDRANPRXTFIDRB-PPTNFGOFNA-N	OC=2C=C(OC1OC(CO)C(O)C(O)C1(O))C(O)=C(C=2)CNC			0.102083	0.00746201	0.440533	0.0415371	0.47325	0.0802841	0.930868	-0.103351	0.39613	0.1152	0.1044	0.099	0.103	0.0966	0.0943	0.505	0.5095	0.5154	0.4176	0.532	0.3957	0.3912	0.5164	0.3682	0.4776	0.5054	0.5807	0.4651	0.4156	0.4008	0.4387	0.5112	0.4118	53.03887:1294 57.03355:2989 61.02836:7658 65.38815:1363 67.0541:7605 68.40808:4947 69.03341:19273 73.02833:8014 78.01591:1157 78.48467:1194 79.05413:2032 81.03336:5013 85.02822:20724 87.04378:5593 93.05741:1939 97.02827:11401 99.04372:2044 100.53959:1117 106.06509:18404 108.08057:327877 109.02799:3215 109.07722:1480 109.08398:22476 112.22877:1256 123.06769:15084 123.07555:1426 124.07558:51963 125…
neg_170	1b	6.133	284.125	[M-H]-	C12H19N3O5	Cytidine; 2',3',5'-Tri-Me	UTRLDURUQJFKCK-UHFFFAOYSA-N	N=C1N=C(O)N(C=C1)C2OC(COC)C(OC)C2(OC)	Pyrimidine nucleosides		0.165167	0.0120815	0.484833	0.0672337	0.5213	0.0768377	0.930047	-0.104625	0.40217	0.1864	0.169	0.1601	0.1666	0.1563	0.1526	0.5036	0.5089	0.4917	0.5084	0.5098	0.5065	0.5018	0.5572	0.3867	0.5036	0.5796	0.5989	0.441	0.4175	0.4851	0.4369	0.5891	0.5394	52.91231:668 62.77699:663 67.68667:7092 82.02972:716 83.06155:4390 86.35601:685 98.59157:663 101.07179:779 109.04002:1167 113.07164:37912 114.05544:1335 122.25878:736 127.05132:12086 128.03493:1392 139.08794:1090 145.06181:4360 151.02586:7507 152.03046:5213 180.11397:54071 181.09975:827 181.11746:5214 198.12474:47657 199.12772:3952 206.0938:1646 220.57622:661 224.10384:8156 225.10463:776 240.1340…
neg_450		9.462	475.172	[M-H]-							0.199917	0.0291746	0.494417	0.101414	0.532183	0.163668	0.929034	-0.106196	0.64123	0.1844	0.1689	0.2284	0.239	0.2051	0.1737	0.469	0.512	0.5058	0.5172	0.5126	0.458	0.5429	0.4991	0.3291	0.8274	0.4665	0.5281	0.3632	0.5104	0.491	0.4502	0.6726	0.4791	51.03707:815 58.00599:986 59.01389:9456 71.01396:12702 72.99309:3181 77.53564:808 77.94588:773 85.0297:1971 89.02444:6804 95.95226:867 96.95998:4524 99.16001:798 101.02415:6776 104.05035:1294 106.06602:3228 113.02415:3219 119.03495:1378 134.05112:1492 134.06099:26509 135.06444:1853 148.04044:26802 149.04332:3312 152.07193:965 160.0401:11173 161.60368:918 161.70929:927 174.05539:5324 233.84262:293…
neg_212	1a	2.539	306.077	[M-H]-	C10H17N3O6S	glutathione	RWSXRVCMGQZWBV-IOMOGOHMNA-N	O=C(O)CN=C(O)C(N=C(O)CCC(N)C(=O)O)CS			0.0190667	0.0091086	6.79783	0.846541	7.32283	0.268022	0.928306	-0.107327	0.19777	0.0271	0.0247	0.0018	0.0208	0.0228	0.0172	6.4939	7.0357	7.1728	6.607	6.6995	6.7475	7.5203	7.6094	7.339	6.9496	7.472	7.0467	5.7718	6.4276	6.4237	6.9591	8.2853	6.9195	53.30651:3646 55.84273:3238 58.02989:40071 67.89674:14342 67.90055:9375 71.84159:3315 72.00935:4237 74.02489:97268 82.02993:7329 84.04559:4642 86.02499:35124 86.99113:5366 87.05647:46451 90.00224:7865 92.58549:3679 99.0563:69220 101.07195:5452 102.05618:5330 109.04031:5104 112.04025:6361 123.05622:6446 124.04135:4930 125.03562:4782 127.05127:5236 128.03517:201484 129.03821:7968 131.04604:4548 134…
neg_565	1b	21.566	737.412	[M-H]-	C39H62O13	4,8a-dimethyl (2S,3R,4R,4aR,6aS,6bR,8R,8aS,12aS,14aR,14bS)-8-hydroxy-4-(hydroxymethyl)-2-methoxy-6a,6b,11,11,14b-pentamethyl-3-{[(2R,3R,4S,5S,6R)-3,4,5-trihydroxy-6-(hydroxymethyl)oxan-2-yl]oxy}-1,2,3,4a,5,6,7,8,9,10,12,12a,14,14a-tetradecahydropicene-4,8a-dicarboxylate	FWAUBWMZNFOEIR-NVEQNNMNSA-N	O=C(OC)C3(CO)(C(OC1OC(CO)C(O)C(O)C1(O))C(OC)CC4(C)(C5CC=C2C6CC(C)(C)CCC6(C(=O)OC)(C(O)CC2(C)C5(C)(CCC34))))	Prenol lipids	Terpene glycosides	0.0649	0.00472779	0.477283	0.106324	0.514333	0.129402	0.927965	-0.107858	0.59977	0.0732	0.0664	0.0629	0.0655	0.0614	0.06	0.4365	0.4364	0.4589	0.5473	0.5627	0.4284	0.6603	0.5262	0.2861	0.4754	0.6057	0.5323	0.4815	0.5651	0.6069	0.3797	0.3293	0.5012	59.01386:1286 69.03471:4526 71.01383:1294 80.103:633 87.0088:715 88.62521:701 89.0246:965 94.4229:740 101.02403:901 151.1124:1512 177.09192:21719 178.09502:3057 180.15414:695 183.1348:712 195.1026:44845 196.10567:5663 233.69312:1244 235.08192:5628 253.09325:9078 258.43179:734 277.21774:83740 278.22095:17390 355.35886:968 413.3363:865 550.37604:1056 691.40601:1097 731.18591:981
neg_435		11.192	457.208	[M-H]-	C22H34O10	Marioside	XPVYZIHUAHTXGV-VVOPGWBWNA-N	O=C(OC)C2=CCC3C(CC(=O)OC)CC(OC1OC(CO)C(O)C(O)C1(O))C3(C)(CC2)			0.13275	0.00969386	0.459917	0.166029	0.498	0.227303	0.923527	-0.114773	0.74718	0.1498	0.1358	0.1287	0.1339	0.1256	0.1227	0.4441	0.413	0.4461	0.4105	0.447	0.6643	0.4321	0.3125	0.3736	0.9217	0.3658	0.5823	0.2934	0.5388	0.5786	0.298	0.6912	0.3595	59.01373:813 66.90144:13779 121.55858:698 161.63316:760 202.95235:715 207.56761:718 209.95378:679 225.04503:655 286.26532:685 293.15677:731 318.88824:732 355.37701:713 437.39423:691
pos_689	1a	23.074	785.48	[M+Na]+	C43H70O11	Narasin A; 20-Ketone	FBLJTCGAXDPRJH-UHFFFAOYSA-N	O=C(O)C(CC)C1OC(C(C)CC1(C))C(C)C(O)C(C(=O)C(CC)C5OC4(OC2(OC(C)(CC2)C3OC(C)C(O)(CC)CC3)(C(=O)C=C4))C(C)CC5(C))C	Prenol lipids	Terpene glycosides	0.039	0.0381909	1.69497	0.352773	1.83575	0.425243	0.92331	-0.115113	0.54651	0.0067	0.0938	0.0058	0.0668	0.0057	0.0552	1.5238	1.6393	1.6368	1.662	1.5846	1.6477	2.5205	1.6169	1.6766	1.8925	2.0366	1.2714	1.579	1.8162	1.7095	1.3884	1.3594	2.3173	55.05427:3780 57.03343:4276 61.02563:994 61.02837:13685 67.05413:8580 68.90285:1533 69.0334:7388 69.06966:3039 71.01255:1008 73.02834:10243 79.05412:10082 81.03326:3433 81.0698:8858 85.02824:11525 86.09609:890 91.03878:10954 91.0541:6625 93.06966:12646 95.08537:7255 96.08882:1616 97.02827:12312 98.03116:837 99.04386:1165 101.02312:4167 105.06951:4242 107.08537:3898 109.02809:1850 109.06459:890 10…
pos_281		5.859	245.099	[M+H]+							0.0143333	0.00710906	0.48555	0.0687185	0.526517	0.118438	0.922193	-0.116859	0.81818	0.0205	0.0113	0.0232	0.0077	0.0058	0.0175	0.5928	0.5221	0.5114	0.4819	0.4947	0.4827	0.5212	0.5923	0.4047	0.3819	0.5631	0.6959	0.5733	0.4494	0.437	0.5747	0.4345	0.4444	55.9345:1128 66.76688:657 67.17731:1943 67.18124:7678 72.08069:7519 76.08564:694 81.03317:687 84.04411:4136 102.09105:1723 103.17323:639 118.08607:4114 130.04933:772 142.16446:672 184.09676:863 245.09947:301314
neg_312		7.147	359.098	[M-H]-	C15H20O10	Glucosyringic acid;Syringin 4-O-beta-glucoside	BLKMDORKRDACEI-YHRMJZTLNA-N	O=C(O)C=2C=C(OC)C(OC1OC(CO)C(O)C(O)C1(O))=C(OC)C=2			0.128917	0.00943004	0.455683	0.0732285	0.49465	0.16689	0.921224	-0.118376	0.61188	0.1455	0.1319	0.125	0.13	0.122	0.1191	0.3843	0.628	0.4352	0.4416	0.4626	0.5393	0.4896	0.392	0.3464	0.5299	0.4036	0.8064	0.3754	0.3692	0.4444	0.5506	0.4851	0.5094	52.16368:548 54.15838:602 54.35587:576 54.54103:628 65.2114:641 67.52023:5858 79.11477:570 90.98999:784 97.13924:686 135.86977:682 250.05022:683 355.41574:712
neg_356	1b	7.837	388.074	[M-H]-	C12H23NO9S2	[(Z)-(1-{[(2R,3R,4S,5R,6S)-3,4,5-trihydroxy-6-(hydroxymethyl)oxan-2-yl]sulfanyl}hexylidene)amino]oxysulfonic acid	HWFSIYKVSPYQJX-MNAOBRDNNA-N	O=S(=O)(O)ON=C(CCCCC)SC1OC(CO)C(O)C(O)C1(O)	Organooxygen compounds	Carbohydrates and carbohydrate conjugates	0.0145667	0.00104243	0.20455	0.0385257	0.2228	0.133018	0.918088	-0.123296	0.7581	0.0164	0.0149	0.0141	0.0147	0.0138	0.0135	0.2583	0.2438	0.2451	0.2516	0.256	0.2338	0.1718	0.2775	0.3878	0.132	0.3328	0.0349	0.2558	0.1409	0.1891	0.2258	0.2039	0.2118	63.92351:612 67.41071:9190 71.01395:1009 74.99106:46711 76.98698:1275 79.95743:10330 95.95232:39777 96.73799:649 96.96001:62542 98.9557:1625 101.02402:670 161.70592:687 355.54892:1065 388.07422:33619
pos_417		8.253	348.165	[M+H]+	C15H25NO8	UNPD58650	HKSMXUGADPFUIN-XCNDWCIWNA-N	OCC2OC(OC1C(C=CC(O)C1(OC))=CCN)C(O)C(O)C2(O)			0.0474833	0.00347989	0.269183	0.0373014	0.294033	0.0633697	0.915486	-0.127391	0.4271	0.0536	0.0486	0.046	0.0479	0.0449	0.0439	0.2783	0.2702	0.2707	0.2559	0.2777	0.2579	0.2239	0.3002	0.3016	0.2232	0.3889	0.3264	0.3205	0.2547	0.2245	0.2459	0.2614	0.3081	68.94132:1430 70.06506:32026 71.06835:1172 84.08076:752 84.41879:663 86.09634:1635 89.29051:694 109.02866:876 112.07553:23112 113.07874:844 113.46496:781 120.08069:1372 132.43355:624 136.06169:3535 140.0704:11521 141.07401:735 157.17036:677 158.08089:2995 327.01184:739
neg_300	1b	8.632	351.12	[M-H]-	C16H20N2O7	4-Hydroxy-1H-indole-3-acetic acid; Amide, O-?-D-glucopyranoside	GDAJRTACLUSHAI-UHFFFAOYSA-N	N=C(O)CC3=CNC=2C=CC=C(OC1OC(CO)C(O)C(O)C1(O))C=23	Organooxygen compounds	Carbohydrates and carbohydrate conjugates	0.45465	0.0332401	1.78128	0.223866	1.9677	0.805906	0.905262	-0.143593	0.60557	0.5131	0.4651	0.4408	0.4586	0.4302	0.4201	1.8126	1.5165	1.81	1.6881	1.9962	1.7953	1.9335	1.8191	0.9383	2.3845	1.4504	3.2804	1.5291	1.6726	2.1907	1.7646	1.8235	1.7072	58.02996:2469 58.41555:685 59.01378:3628 66.97783:938 66.98104:15739 71.01375:1849 71.82082:712 74.01104:725 78.99088:772 82.03001:7958 84.04546:979 84.98283:781 86.00011:742 87.00898:1288 89.02435:1276 93.03452:8856 97.04056:911 97.13969:2673 99.05619:4997 101.02402:4248 101.20818:731 105.03435:823 108.045:4553 109.02876:1693 119.03477:840 120.04523:3325 121.02924:20613 122.0324:925 124.03967:84…
pos_623	1b	17.358	599.409	[M+H]+	C40H54O4	Violaxanthin; 15,15'-Didehydro	VDROWUMXQLGYGR-NILOVOGKSA-N	OC4CC3(OC3(C=CC(=CC=CC(=CC#CC=C(C=CC=C(C=CC12(OC2(C)(CC(O)CC1(C)(C))))C)C)C)C)C(C)(C)C4)(C)	Prenol lipids	Sesquiterpenoids	0.0943833	0.00690142	0.335	0.0757142	0.370217	0.0580938	0.904876	-0.144209	0.3873	0.1065	0.0966	0.0915	0.0952	0.0893	0.0872	0.3029	0.2929	0.274	0.2991	0.2866	0.2714	0.3777	0.372	0.2823	0.4648	0.3597	0.3648	0.2549	0.3488	0.3229	0.3043	0.3029	0.4762	51.34571:748 53.03864:4030 55.01768:878 55.05418:4248 57.06972:4170 59.04909:1132 65.03843:997 67.05412:7863 68.48381:2860 68.48695:765 69.03342:5707 69.06969:4133 74.96053:740 79.05414:9965 81.06561:897 81.06985:13424 83.04899:7328 83.08532:3726 85.06468:1766 87.00234:707 91.05401:14627 92.05719:1251 93.0698:19569 94.07298:899 95.04884:6678 95.08533:9346 97.06438:3809 103.05402:1005 105.06975:23…
neg_60	1a	1.099	173.104	[M-H]-	C6H14N4O2	Arginine|Arginine; (R)-form|Arginine; (S)-form|Arginine; (?)-form	ODKSFYDXXFIFQN-UHFFFAOYSA-N	O=C(O)C(N)CCCNC(=N)N	Carboxylic acids and derivatives	Amino acids, peptides, and analogues	0.0282333	0.00889959	24.0868	4.27157	26.6269	8.04999	0.904605	-0.144641	0.51028	0.042	0.0235	0.0268	0.0192	0.0219	0.036	24.2223	23.9535	24.5383	25.1171	25.3041	24.8475	34.1616	28.8285	15.9592	30.7263	17.0814	33.0043	18.4036	28.2253	29.3258	24.2623	24.0012	20.3026	50.23721:9606 58.04107:60913 59.21762:12335 66.96981:108107 66.97391:114000 69.56843:10640 83.06146:17225 97.13076:9776 101.10203:10904 112.08768:52039 113.07177:51563 114.05563:225234 126.28242:10759 131.08249:13813428 132.08629:773902 133.08719:57795 135.54486:12355 141.61295:10236 156.07771:407141 159.56717:12334 161.3719:13442 173.08896:28641 173.10402:755642
pos_640	1b	9.572	625.176	[M+H]+	C28H32O16	1,2,6,8-Tetrahydroxyxanthone; 6-Me ether, 2-O-[4-O-acetyl-?-L-rhamnopyranosyl-(1?6)-?-D-glucopyranoside]	BBNBMYALMHVLCQ-UHFFFAOYSA-N	O=C(OC5C(O)C(O)C(OCC4OC(OC=1C=CC=2OC3=CC(OC)=CC(O)=C3(C(=O)C=2(C=1(O))))C(O)C(O)C4(O))OC5(C))C	Benzopyrans	1-benzopyrans	0.167383	0.0122225	0.763833	0.277049	0.845717	0.230626	0.903179	-0.146917	0.59017	0.1889	0.1712	0.1623	0.1688	0.1584	0.1547	0.8874	0.8257	0.8011	0.7625	0.8564	0.8575	0.6075	0.7398	1.0443	1.084	1.0201	0.5786	0.5437	0.7655	0.4466	0.6461	1.1511	1.03	50.16825:1186 53.03857:8506 55.01771:6595 57.03345:15847 60.72379:1353 61.02835:22214 64.82925:1486 66.20533:1182 68.6202:2716 68.6237:4720 69.03339:63559 70.03685:1982 70.06496:2262 70.44728:1403 71.049:16985 71.12556:1436 72.3449:1318 73.0282:7152 73.2049:1208 81.03343:30753 83.01258:3040 85.02829:181689 86.03159:7216 87.04377:8906 91.03873:7078 92.02557:9201 93.03325:11740 97.02824:57525 98.03…
neg_303		4.097	352.01	[M-H]-							0.3768	0.027537	1.18022	0.107804	1.30748	0.371356	0.902663	-0.147741	0.93723	0.4252	0.3855	0.3653	0.3801	0.3565	0.3482	1.3161	1.2996	1.3565	1.3097	1.2593	1.2728	1.7331	1.1826	0.9512	1.2924	0.9167	1.7689	0.965	1.2238	1.2251	1.2618	1.1928	1.2128	51.78741:663 52.01823:623 52.15415:756 53.00989:738 67.4815:2804 67.48548:5811 70.71239:654 71.01388:9490 72.99329:1305 78.95928:937 83.01379:1047 87.92538:14852 96.05486:724 97.02929:3385 99.00858:7818 103.92009:41056 104.92052:1178 104.92779:32799 105.92877:940 105.93546:3639 106.9434:4219 107.95152:757 114.94864:1294 119.91421:1177 123.94633:11917 125.02413:755 126.64539:612 130.94348:1188 132…
pos_227	1a	9.4	207.138	[M+H]+	C13H18O2	1,1,1-Trichloro-4-hydroxy-11-methyl-3,5,7,9-dodecatetraen-2-one; Tridechloro	IRCXTHZTJSCJGT-QKNJQVRPSA-N	O=C(C=C(O)C=CC=CC=CC(C)C)C	Organooxygen compounds	Carbonyl compounds	0.00773333	0.00637296	0.341517	0.106929	0.3785	0.0628196	0.90229	-0.148337	0.17965	0.0007	0.0095	0.0144	0.0062	0.015	0.0006	0.3183	0.3328	0.3478	0.2929	0.3458	0.2985	0.358	0.3413	0.4181	0.3639	0.4832	0.3065	0.2671	0.3136	0.2995	0.2733	0.5523	0.3433	53.03868:1142 55.01791:837 55.05431:7085 57.06998:1284 59.04919:23276 63.15999:768 65.85027:708 67.05415:7274 68.22963:2243 68.23343:1394 69.03341:15028 69.06972:4072 71.04913:8441 77.03837:1363 79.05424:5317 80.37908:718 81.06992:8233 83.01265:1179 83.04895:21066 83.08529:3182 85.02803:3323 85.0648:6451 91.05415:30631 92.05761:1315 93.06968:7778 95.04892:6422 95.08535:18727 96.08891:1238 97.0647…
pos_468		7.524	398.129	[M+H]+	C14H23NO12	beta-D-GlcpA-(1->3)-beta-D-GalpNAc	LJORHONFMDUUHP-YHCGEDBISA-N	O=C(O)C2OC(OC1C(O)C(OC(O)C1(NC(=O)C))CO)C(O)C(O)C2(O)			0.00338333	0.00481016	0.62535	0.117522	0.693667	0.114299	0.901514	-0.149579	0.33143	0.0016	0.0014	0.0014	0.0014	0.0132	0.0013	0.6392	0.587	0.5792	0.6264	0.6559	0.5658	0.7363	0.6915	0.5392	0.5957	0.7381	0.8612	0.8282	0.5938	0.6626	0.6413	0.5071	0.5191	50.00455:739 53.03867:11709 55.01791:1172 55.05436:684 57.03354:1155 59.48277:703 61.02836:1481 66.91948:11644 67.0177:2900 68.99691:2952 69.03339:32590 70.037:1004 70.06496:1350 71.049:6339 71.08546:1573 72.08065:903 73.02829:4185 81.0334:46082 82.03655:2812 84.0806:733 85.0283:16476 86.03141:874 87.00756:32028 88.01112:868 89.68135:721 97.02829:28352 98.03149:1328 99.04395:15869 105.01812:17929…
pos_219		7.524	205.137	[M+H]+							0.005	0.00337994	0.157683	0.107412	0.175533	0.0557199	0.89831	-0.154715	0.30952	0.0075	0.0072	0.0073	0.0007	0.0067	0.0006	0.1702	0.1775	0.1715	0.1763	0.1851	0.1785	0.137	0.0964	0.2219	0.159	0.2468	0.1921	0.1276	0.1523	0.1191	0.0613	0.1175	0.3683	68.75871:2662 68.79286:686 72.08082:1200 72.93703:816 88.0214:1568 91.05408:3676 97.00708:1158 116.05308:5727 119.04885:3341 130.48206:764 147.0439:4409 150.24957:724 151.01826:3560 175.03883:4991 178.04919:5535 179.05023:1319 182.91446:4377 183.92188:1056 184.97009:1053 201.9324:1298 205.06514:978
neg_31	1a	5.325	147.066	[M-H]-	C6H12O4	(S)-mevalonate	KJTLQQUUPVSXIM-ZCFIWIBFSA-M	O=C([O-])CC(O)(C)CCO	Fatty Acyls	Fatty acids and conjugates	0.0368833	0.0169929	0.6664	0.111495	0.744933	0.253067	0.894577	-0.160723	0.50251	0.0312	0.065	0.0468	0.0337	0.0289	0.0157	0.6564	0.6111	0.68	0.6329	0.6615	0.6454	0.6685	0.7558	0.3598	1.151	0.7627	0.7718	0.6081	0.8048	0.5249	0.6754	0.7878	0.5974	66.50431:610 67.14081:10230 73.02947:750 85.02973:6613 97.14424:642 97.45825:639 101.02413:3808 146.89828:939 147.06651:3889
neg_107		15.077	223.029	[M-H]-	C8H16OS3	Foetisulfide A;(-)-Foetisulfide A	MRLXFQWCSNFUCF-FNORWQNLNA-N	O=S(C=CCSSC(C)CC)C			24.8839	1.80273	0.569417	0.113557	0.638533	0.192736	0.891757	-0.165277	0.58874	25.3001	22.2255	25.6183	24.3781	27.6494	24.1318	0.6737	0.6716	0.7294	0.7537	0.8244	0.9215	0.694	0.5699	0.3921	0.8358	0.4743	0.8651	0.4235	0.6259	0.6364	0.4241	0.6659	0.6407	53.22868:634 67.99523:4019 74.99084:27738 75.96224:1361 75.99036:994 93.00128:10230 97.13964:896 104.25197:877 132.99045:653 142.29938:662 149.00952:18019 149.02225:2281 150.01047:1181 150.10576:692 154.99197:990 164.0475:2636 166.59941:793 182.98781:843 202.99353:3069 204.98978:4315 206.99629:6908 207.99648:1220 222.8418:1405 223.02849:157483
neg_274		8.452	337.104	[M-H]-							0.08845	0.00646119	0.42065	0.0962996	0.472683	0.247127	0.889919	-0.168254	0.64118	0.0998	0.0905	0.0858	0.0892	0.0837	0.0817	0.3632	0.3889	0.3939	0.397	0.4008	0.4592	0.3724	0.4779	0.1826	0.4759	0.4008	0.9265	0.465	0.4103	0.5315	0.5003	0.2932	0.3236	58.0299:6300 68.25364:4395 70.03002:6715 85.04079:1059 90.94684:606 96.00924:6765 110.46513:686 113.03548:1080 114.01931:15249 121.02929:1025 149.0242:21008 149.50604:686 150.02826:1037 164.03535:1559 164.04771:27031 165.05122:3263 177.01942:1002 179.07108:48113 180.07442:4839 191.0722:736 192.02966:3918 204.03018:7804 205.03322:838 205.05084:1435 206.04539:1422 207.05327:3084 219.05373:7540 220.…
neg_413		7.508	439.146	[M-H]-	C17H28O13	Propylene glycol alginate	HDSBZMRLPLPFLQ-UHFFFAOYNA-N	O=C(O)C2OC(OC)C(O)C(O)C2(OC1OC(C(=O)OCC(O)C)C(C)C(O)C1(O))			0.125317	0.00914777	0.39515	0.0655229	0.44465	0.117377	0.888676	-0.17027	0.38828	0.1414	0.1282	0.1215	0.1264	0.1186	0.1158	0.4322	0.3815	0.3996	0.3865	0.3632	0.3976	0.3497	0.3934	0.6067	0.2973	0.4927	0.5281	0.3928	0.3884	0.4932	0.397	0.4117	0.2878	56.53693:719 59.01383:2822 63.02026:662 67.25373:6379 67.25763:1958 81.09765:815 94.0696:700 117.30363:650 119.27932:615 136.85677:644 137.15411:739 207.08682:2904 257.46509:767 353.14453:3179 355.44778:842 369.38507:766 373.02231:913 395.15619:3239
pos_679		20.742	770.46	[M+H]+							0.0615333	0.0345256	0.383583	0.0470577	0.4317	0.0407019	0.888541	-0.170489	0.08744	0.0056	0.1033	0.048	0.0761	0.0855	0.0507	0.3273	0.3217	0.3124	0.3925	0.3468	0.3254	0.4194	0.4745	0.4346	0.4197	0.3666	0.4754	0.3762	0.3909	0.336	0.4668	0.3897	0.3419	55.01773:6281 55.0543:9759 57.03343:1670 57.06982:1528 62.06036:888 67.05081:998 67.05415:24754 68.03003:5242 69.03349:1106 69.06965:9673 70.97868:789 71.04882:1049 79.05415:26493 81.03369:746 81.06979:55943 82.07316:1334 83.04893:5615 83.08536:4612 91.05403:12920 93.06978:26212 93.27931:744 95.08536:19390 96.08878:904 97.0648:1474 103.05435:882 105.06974:8615 107.0853:16639 109.0647:14393 109.10…
pos_672		22.384	748.476	[M+H]+							0.102	0.0642666	0.509117	0.076259	0.573667	0.119303	0.887478	-0.172216	0.29024	0.0059	0.1646	0.0505	0.1341	0.1632	0.0937	0.4034	0.4008	0.4033	0.4553	0.4205	0.4594	0.6331	0.6122	0.5768	0.5205	0.3734	0.726	0.4359	0.5997	0.4662	0.602	0.5127	0.4382	52.91421:799 53.0386:1476 54.55797:748 55.01777:7693 55.05231:690 55.05431:9610 57.0334:1428 57.06993:31638 58.02769:799 58.07297:836 61.14646:760 62.0599:1303 67.05409:17082 68.99576:1995 69.06979:15658 69.1861:773 69.71696:738 71.04897:801 71.08543:23073 77.56842:743 79.05407:11635 81.0698:63152 82.07281:4516 83.04879:6630 83.08543:10006 85.06463:1347 85.10104:8366 91.05396:6649 93.06974:9459 9…
neg_397		11.663	425.103	[M-H]-							0.0185833	0.00136002	0.407033	0.134386	0.460183	0.141119	0.884503	-0.177062	0.5192	0.021	0.019	0.018	0.0187	0.0176	0.0172	0.4032	0.4131	0.3596	0.3965	0.4846	0.4244	0.3193	0.6281	0.5188	0.4594	0.2686	0.5669	0.4484	0.1885	0.4395	0.558	0.3118	0.496	59.01395:764 67.03149:6593 67.03549:5532 74.7723:593 74.99113:1427 96.93512:660 117.90859:624 139.9467:660 160.02318:937 169.04048:11743 177.92084:662 185.01779:12515 186.02408:3678 187.03392:879 193.78247:641 252.58214:725
neg_149		20.245	265.148	[M-H]-	C12H26O4S	UNPD75166	KQQLXTPDBGDRPL-SEWXWNKDNA-N	O=S(=O)(O)OCC(C)CC(C)CC(C)CCC			211.388	16.7239	5.67228	0.813117	6.43583	1.69516	0.88136	-0.182197	0.3433	240.384	218.045	209.068	204.953	205.176	190.7	6.5403	6.6402	5.6732	6.134	6.2571	6.3197	8.8918	5.9574	5.4727	6.909	3.9819	7.4022	4.7995	6.6397	5.0394	6.3197	6.2432	4.9922	68.45418:14713 69.60452:2892 79.95747:43903 95.95248:12716 96.96005:2284587 97.95935:16231 98.95596:89123 98.96374:11992 137.77524:3226 142.66418:3281 145.84912:3122 199.17015:3659 199.45537:2964 218.79672:3237 265.14822:1366011
neg_195	1b	5.467	297.119	[M-H]-	C11H22O9	?-L-rhap-(1->4)-D-ribitol	GRXCPUQXHLJXLQ-WFSGIGAVSA-N	OCC(O)C(O)C(OC1OC(C)C(O)C(O)C1(O))CO	Fatty Acyls	Fatty acyl glycosides	0.22025	0.0161219	1.03832	0.144319	1.1782	0.184755	0.881274	-0.182338	0.17457	0.2486	0.2253	0.2135	0.2222	0.2084	0.2035	1.1393	1.1497	1.2148	1.1682	1.1522	1.1386	1.0024	1.0462	1.4428	1.007	1.2812	1.2896	0.911	0.9991	1.1988	0.8397	1.1517	1.1296	58.62468:629 58.93279:729 69.11751:2347 79.10873:623 86.18727:614 90.48716:654 107.17561:701 120.98577:618 137.34457:748 179.0589:631 199.2663:664
neg_165	1b	6.866	281.088	[M-H]-	C11H14N4O5	9-[(2R,3R,4R,5R)-4-hydroxy-5-(hydroxymethyl)-3-methoxyoxolan-2-yl]purin-6-ol	HPHXOIULGYVAKW-IOSLPCCCSA-N	OC3=NC=NC1=C3(N=CN1C2OC(CO)C(O)C2(OC))	Purine nucleosides		0.02685	0.00441667	0.790617	0.15249	0.900533	0.492269	0.877943	-0.187801	0.62023	0.0237	0.0277	0.0236	0.026	0.0248	0.0353	0.8675	0.7966	0.5744	0.9911	1.0032	0.9709	0.4137	0.9553	0.4362	1.0113	0.8269	1.7598	1.0419	0.8587	0.8376	0.6389	0.6726	0.694	67.92784:5105 101.20628:626 161.65103:737
neg_384	1b	8.186	417.14	[M-H]-	C18H26O11	2-(Hydroxymethyl)-1,2,3,4-butanetetrol; 4-O-(6-O-Benzoyl-?-D-glucopyranoside)	MFDGFQVXXOUXFY-UHFFFAOYSA-N	O=C(OCC1OC(OCC(O)C(O)(CO)CO)C(O)C(O)C1(O))C2=CC=CC=C2	Fatty Acyls	Fatty acyl glycosides	0.108217	0.00790226	0.452667	0.107847	0.516233	0.270118	0.876864	-0.189574	0.60411	0.1221	0.1107	0.1049	0.1092	0.1024	0.1	0.5343	0.5529	0.4833	0.456	0.6899	0.4453	0.263	0.3735	1.0382	0.5152	0.4592	0.4483	0.3329	0.4657	0.6317	0.3495	0.4528	0.4834	51.0946:643 60.0005:707 67.42645:2536 67.43045:5930 75.08113:593 76.80312:585 122.38869:857 123.16003:686 140.14256:732 188.38396:891 209.08134:1380 269.28125:770
pos_213		1.385	203.114	[M+H]+							0.00245	0.00365062	0.609583	0.0858998	0.696133	0.303107	0.87567	-0.19154	0.52688	0.0011	0.0099	0.0009	0.001	0.0009	0.0009	0.6661	0.6442	0.7043	0.5529	0.6675	0.6042	0.4065	1.0367	0.3394	0.6487	0.6889	1.0566	0.7198	0.6943	0.5002	0.5372	0.6148	0.5912	54.12527:3632 61.89087:3563 66.30453:3514 68.04937:6650 68.81919:7793 68.82262:3923 70.06504:2567715 71.04923:58324 71.06023:573887 71.06828:120365 72.04421:6902 72.06367:20201 72.08063:199574 72.32863:3544 73.08416:4194 76.03915:36008 84.04424:97066 88.08678:1249862 89.08392:15932 89.09013:39366 97.0286:4378 97.07578:8074 98.05972:7744 99.04394:3391 101.80865:3639 112.08663:54320 113.07087:7853 …
neg_372	1a	6.329	404.069	[M-H]-	C12H23NO10S2	[(Z)-[(3S)-3-hydroxy-3-methyl-1-{[(2R,3R,4S,5S,6R)-3,4,5-trihydroxy-6-(hydroxymethyl)oxan-2-yl]sulfanyl}pentylidene]amino]oxysulfonic acid	JEOJIKMFKHSAJU-CGOYOCQJNA-N	O=S(=O)(O)ON=C(CC(O)(C)CC)SC1OC(CO)C(O)C(O)C1(O)	Organooxygen compounds	Carbohydrates and carbohydrate conjugates	0.000416667	4.08248e-05	0.01745	0.00783728	0.01995	0.00972456	0.874687	-0.193162	0.29626	0.0005	0.0004	0.0004	0.0004	0.0004	0.0004	0.0947	0.0888	0.0839	0.0973	0.0893	0.1052	0.0195	0.0282	0.0282	0.0184	0.0234	0.002	0.0152	0.0142	0.0154	0.0142	0.0333	0.0124	54.89567:738 59.0138:686 62.26083:681 63.96252:725 66.94666:10691 66.95059:2349 68.30088:687 71.01389:1123 74.99113:40948 79.95753:10702 80.96507:1185 95.9524:47645 96.96005:66885 98.95614:2256 99.23328:741 112.96851:688 122.89375:841 128.11948:723 142.87643:838 159.86037:816 181.18292:787 280.92944:719 285.91141:824 400.97644:755 404.06949:32752
pos_28	1a	1.648	118.086	[M+H]+	C5H11NO2	Valine|Valine; (R)-form|Valine; (S)-form|Valine; (?)-form	KZSNJWFQEVHDMF-UHFFFAOYSA-N	O=C(O)C(N)C(C)C	Carboxylic acids and derivatives	Amino acids, peptides, and analogues	18.8441	9.26225	1.31068	0.0250789	1.49868	0.224959	0.874557	-0.193376	0.09618	25.9898	23.4483	23.201	19.7716	20.1186	0.5351	1.5241	1.4564	1.4519	1.3205	1.4545	1.3644	1.7918	1.313	1.3937	1.6726	1.2158	1.6052	1.3	1.2828	1.2972	1.3026	1.3308	1.3507	53.03865:4481 55.05438:4087 55.41013:2120 55.93441:3682 58.06514:374266 59.06825:12844 59.07296:442839 60.07634:15504 65.03843:4808 67.93477:2524 68.10957:13869 71.92911:4127 72.08068:54587 72.93703:8576 73.08392:4499 76.93278:29308 78.93032:3279 78.99692:2400 79.05415:24801 83.92955:2176 90.03681:2640 90.94796:7392 91.05409:213741 92.05737:15988 93.06976:19730 94.9435:8354 97.00745:9512 100.1119…
pos_601		23.809	554.176	[M+H]+							7.57048	0.878047	0.270333	0.0379647	0.309383	0.0819579	0.873781	-0.194656	0.31451	7.0153	6.699	6.9832	7.9616	7.6846	9.0792	0.3438	0.3518	0.4656	0.5766	0.5783	0.7248	0.3943	0.2403	0.2592	0.3884	0.2101	0.364	0.2259	0.2801	0.3084	0.3015	0.2856	0.2205	57.0699:811 64.69985:685 64.97697:921 70.01315:619 71.08556:1044 73.04674:13859 74.05042:667 74.62476:634 85.10093:939 89.05957:5517 91.05196:971 91.05726:19950 91.90903:758 97.14326:3530 121.06432:711 127.1474:739 133.08562:2779 147.83693:668 164.90826:766 167.05559:991 197.35942:669 218.34761:778 223.06371:11339 224.06352:1235 225.04285:18938 225.06299:1359 226.04314:3294 227.02104:2121 233.683…
neg_418		16.304	447.134	[M-H]-							5.18135	0.422451	0.419283	0.127124	0.4801	0.164114	0.873325	-0.195409	0.48942	5.3943	4.9519	4.4468	5.6344	5.3809	5.2798	1.1822	1.1146	1.2756	1.2767	1.4181	1.4178	0.7219	0.3939	0.3651	0.5639	0.2751	0.5607	0.3169	0.4004	0.3841	0.4497	0.6553	0.3093	50.34279:590 52.76324:589 65.71838:593 69.11207:2302 78.95915:17103 83.79296:628 96.96951:693 149.00082:7305 212.91203:720 418.9826:724 447.13474:36369
neg_36	1a	1.334	157.036	[M-H]-	C4H6N4O3	Allantoin|Allantoin; (R)-form|Allantoin; (S)-form|Allantoin; (?)-form	POJWUDADGALRAB-UHFFFAOYSA-N	N=C(O)NC1N=C(O)N=C1(O)	Azoles	Imidazoles	0.00506667	0.00712114	2.76093	0.319863	3.16188	0.947537	0.873193	-0.195628	0.36326	0.0024	0.0022	0.0021	0.0021	0.002	0.0196	3.0798	2.7501	2.7839	2.9882	3.0778	3.024	3.5995	2.7049	1.8621	3.5737	2.6621	4.569	2.289	2.8515	2.6741	3.0685	3.129	2.5535	59.0251:4188 61.98827:2626 63.42404:1646 68.38151:11874 71.02521:18759 72.00933:2378 74.76672:1784 97.00424:104988 98.00752:3330 114.03046:128820 115.03375:2991 140.01018:2006 156.89438:3490 157.03659:17305
neg_202	1a	7.9	301.093	[M-H]-	C13H18O8	2-Alkyl-4-(hydroxymethyl)-3-furancarboxylic acids; ?-L-Rhamnopyranosyl ester	XEBULAHYBZLGDT-UHFFFAOYSA-N	O=C(OC1OC(C)C(O)C(O)C1(O))C2=C(OC=C2CO)C	Organooxygen compounds	Carbohydrates and carbohydrate conjugates	0.173117	0.0126628	0.93135	0.194658	1.07488	0.569198	0.866466	-0.206785	0.5797	0.1954	0.1771	0.1678	0.1746	0.1638	0.16	0.9398	0.9636	0.9088	0.9247	1.046	0.8372	1.0539	1.2154	0.3573	0.6678	1.1225	2.0324	1.0297	0.8061	0.7041	1.0407	1.2159	0.7916	52.1339:685 57.17272:614 66.19621:677 67.14681:10412 72.31924:630 76.73351:610 95.3814:806 166.35306:625 170.61227:644
neg_380	1b	5.268	415.146	[M-H]-	C15H28O13	O-?-D-Galactopyranosyl-(1?2)-O-?-D-glucopyranosyl-(1?1)-D-glycerol	GTHIFXIHABRYRL-UHFFFAOYSA-N	OCC(O)COC2OC(CO)C(O)C(O)C2(OC1OC(CO)C(O)C(O)C1(O))	Glycerolipids	Glycosylglycerols	0.156283	0.0114356	0.458183	0.047579	0.52885	0.147578	0.866377	-0.206934	0.30679	0.1764	0.1599	0.1515	0.1576	0.1479	0.1444	0.5072	0.4711	0.475	0.5326	0.4786	0.5704	0.4484	0.4882	0.4663	0.3859	0.5847	0.7996	0.4205	0.5423	0.4724	0.4682	0.4194	0.4263	51.56256:621 56.6701:791 67.07425:663 67.33966:5276 67.34377:2583 71.01396:3288 77.06141:690 85.02986:710 101.02425:1640 106.57738:639 116.9609:658 135.07436:743 154.6288:697 161.04556:934 181.77477:657 207.0876:865 210.17659:789 239.02051:712 355.46707:1198 369.14105:6369
neg_213	1a	10.059	306.077	[M-H]-	C10H17N3O6S	glutathione	RWSXRVCMGQZWBV-IOMOGOHMNA-N	O=C(O)CN=C(O)C(N=C(O)CCC(N)C(=O)O)CS			0.0362667	0.0238517	0.17985	0.0804027	0.208083	0.175097	0.864317	-0.210367	0.72711	0.0516	0.0554	0.0214	0.0629	0.0021	0.0242	0.2124	0.2111	0.2042	0.2163	0.2063	0.2216	0.0716	0.1314	0.5234	0.134	0.3024	0.0857	0.2036	0.1813	0.11	0.117	0.141	0.3262	58.0298:14008 66.03491:983 67.09356:10621 70.0299:795 71.01376:919 72.00922:1810 74.02103:1466 74.02486:28398 81.0459:846 82.03002:3620 84.04565:1085 86.02489:11665 86.9913:1496 87.05642:13350 90.00217:2919 92.45016:864 96.04572:1053 97.04072:913 99.05633:22942 101.07188:4575 102.05565:3326 103.92:1286 108.04478:776 109.04017:4211 111.05587:1585 112.04002:2872 120.0118:789 123.05605:2920 124.0402…
neg_256		24.219	325.185	[M-H]-	C18H30O3S	4-Dodecylbenzenesulfonic Acid	KWXICGTUELOLSQ-UHFFFAOYSA-N	O=S(=O)(O)C1=CC=C(C=C1)CCCCCCCCCCCC			88.7998	20.5984	2.71818	0.75555	3.15637	0.996443	0.861175	-0.215622	0.41082	69.8122	70.4973	79.2305	87.2763	104.003	121.98	2.4281	2.5624	2.543	2.7987	3.538	3.8625	4.1971	2.4991	2.17	3.9924	2.1043	3.9753	2.0752	3.2081	2.9341	1.9631	3.8842	2.2444	68.36362:1896 68.36732:2259 79.95772:5329 84.65836:1124 87.24653:1005 88.88036:911 119.04996:5646 129.38371:1000 170.00403:4462 183.01195:299363 184.01514:28993 185.00615:9504 197.02769:5318 198.03497:5460 211.04356:1717 216.01033:3909 225.05989:2417 230.02519:9271 239.07591:1859 252.89536:1044 264.98947:1311 304.98306:1544 324.98956:4114 325.18445:593377
neg_255		24.026	325.184	[M-H]-	C18H30O3S	4-Dodecylbenzenesulfonic Acid	KWXICGTUELOLSQ-UHFFFAOYSA-N	O=S(=O)(O)C1=CC=C(C=C1)CCCCCCCCCCCC			107.587	19.7267	2.96065	0.824684	3.44487	0.953163	0.859438	-0.218534	0.36886	85.07	86.3917	102.21	113.763	129.947	128.14	2.9377	2.8711	3.1361	3.5075	3.799	4.248	4.4046	2.8591	2.6282	4.3293	2.2935	4.1545	2.3741	3.4167	3.0911	2.2249	4.3334	2.3237	58.88403:1521 59.24962:1096 67.29797:4445 67.30197:12411 79.95721:9299 89.66763:1097 92.99593:1401 96.76627:1198 106.605:1354 119.04977:13685 157.4649:1283 170.00406:14287 183.01189:476522 184.01534:50420 185.00664:16095 197.02763:12031 201.99413:5988 211.04314:1723 216.00967:7051 225.05908:8427 239.075:2914 261.22214:2190 287.12207:1321 291.26639:1628 304.98199:2193 325.18436:790691
neg_284		6.651	341.084	[M-H]-	C19H18O4S	UNPD229263	CBBIDYRXXXFJTL-CXLRFSCWSA-N	O=S(=O)(O)C4=CC=C3C2=C4(C=1C=C(C=CC=1(O))CCC=CC2CC3)			0.106667	0.00780248	0.78665	0.433416	0.917383	0.366071	0.857493	-0.221803	0.58488	0.1204	0.1091	0.1034	0.1076	0.1009	0.0986	1.0205	0.6705	0.6331	1.0389	0.9651	0.6379	0.778	0.7392	1.2156	0.7179	1.5096	0.544	0.7581	0.69	0.6033	0.2985	0.7728	1.5972	58.02977:3488 58.99611:1087 61.63613:1049 63.96254:1470 67.95331:2478 67.95728:5913 70.02992:14753 71.0502:10901 77.0068:27693 79.95749:4337 87.05662:9284 95.93459:75128 96.04564:1258 96.94231:26374 97.93003:7591 99.04522:7277 113.67919:850 114.05569:1648 115.05109:15906 116.07117:1661 119.04957:958 122.95781:8465 130.03294:6440 131.98773:872 139.98457:20518 143.04416:832 146.08221:69358 147.0858…
neg_358	1a	5.171	390.098	[M-H]-	C22H17NO6	Bhimamycin D; 1''?-Alcohol	LICSBLIGEVRFAH-UHFFFAOYNA-N	O=C(O)C1=CC=CC=C1N3C(=C2C(=O)C=4C(O)=CC=CC=4(C(=O)C2=C3C(O)C))C	Pyrroles	Substituted pyrroles	0.1577	0.0115438	0.654067	0.186209	0.7631	0.185086	0.857118	-0.222434	0.17965	0.178	0.1613	0.1529	0.1591	0.1492	0.1457	0.5979	0.5938	0.623	0.664	0.6634	0.7123	0.9865	0.6121	0.6142	0.9911	0.6069	0.7678	0.6081	0.5708	0.9	0.4236	0.8597	0.5622	51.14129:625 53.89922:795 60.87249:591 67.29823:8597 90.85502:814 122.89413:1067 128.03522:3871 143.04599:3867 199.20981:681 254.07777:832 276.53961:844 306.07721:2676
pos_525		21.93	439.303	[M+H]+							0.00425	0.00600225	0.382917	0.0953706	0.44675	0.10218	0.857116	-0.222437	0.28943	0.002	0.0018	0.0017	0.0018	0.0017	0.0165	0.447	0.3799	0.3886	0.4151	0.4201	0.3846	0.6069	0.3665	0.4205	0.4733	0.3186	0.4947	0.3024	0.3948	0.3292	0.5613	0.3908	0.319	55.90506:696 63.09459:749 63.56864:707 67.05398:814 67.92211:3743 69.06973:794 71.08527:811 72.08076:913 81.06952:1248 85.101:749 89.05968:1638 97.80897:749 99.64885:871 101.59145:657 107.08564:920 109.10139:791 114.96117:677 117.43659:656 125.89333:645 133.08582:1165 194.44211:687 210.73708:720 239.14891:1158 282.49969:788 355.40512:854 379.28189:21859 380.28445:4207 412.7471:717 439.30328:218145
pos_598		12.982	542.252	[M+H]+							0.06665	0.00486035	0.36335	0.0707834	0.424233	0.104585	0.856486	-0.223498	0.26496	0.0752	0.0682	0.0646	0.0672	0.0631	0.0616	0.3026	0.2898	0.2685	0.2851	0.2888	0.3122	0.4685	0.5147	0.2284	0.4331	0.4016	0.4991	0.322	0.4887	0.3409	0.3298	0.4023	0.2964	55.01789:2342 57.06988:8087 58.99503:30895 63.67481:1443 67.54918:1290 68.26958:6294 74.00574:1524 76.02151:137694 76.03917:9971 77.02458:2813 78.01721:5911 78.61798:1516 80.04884:1524 83.06015:8074 84.04432:39033 85.02812:2240 86.9899:15962 88.02124:2427 95.08534:1900 99.05518:2973 100.02124:2684 100.03869:2190 107.08521:5851 109.10095:2400 109.81213:1383 112.02163:1453 112.03916:2393 116.01638:…
neg_222		22.51	309.174	[M-H]-							47.8271	23.3688	1.3237	0.176897	1.54723	0.501686	0.855527	-0.225115	0.34167	0.5351	60.7964	60.6907	55.9677	56.1183	52.8543	1.6236	1.5529	1.5177	1.4399	1.5606	1.5367	2.3014	1.2205	1.1727	1.6973	0.9988	1.8927	1.0673	1.392	1.2626	1.4317	1.5685	1.2201	62.13476:954 69.08794:1090 69.09114:1048 72.20159:731 76.16233:893 77.32923:835 79.95722:9038 96.96007:36769 107.46021:754 110.65473:812 119.05001:1813 135.94743:734 137.05623:747 149.8774:821 170.00435:4793 183.01187:286940 184.01648:2094 197.02786:4521 198.0354:5663 201.99446:2127 211.04393:1548 216.01021:1943 225.05898:2062 230.02472:8887 239.07439:4470 241.32074:803 247.2076:1012 253.09105:17…
neg_223		22.426	309.174	[M-H]-							49.9732	24.8758	1.3237	0.176897	1.54723	0.501686	0.855527	-0.225115	0.34167	69.0812	60.7964	60.6907	55.9677	0.4487	52.8543	1.6236	1.5529	1.5177	1.4399	1.5606	1.5367	2.3014	1.2205	1.1727	1.6973	0.9988	1.8927	1.0673	1.392	1.2626	1.4317	1.5685	1.2201	52.19049:809 55.40269:812 63.4686:820 65.59034:741 67.18272:9328 68.4366:990 79.95715:7917 94.98051:887 96.96007:39813 97.13349:1859 98.95569:1072 101.63983:910 119.0495:1290 170.00427:5420 183.01187:263591 184.01776:985 197.02777:3939 198.03578:8932 201.99446:1738 211.04311:1080 212.01915:912 216.01016:4254 225.05968:3667 230.02477:11035 239.07434:4728 240.98956:1364 247.20653:1985 253.0892:1202…
pos_0		6.443	100.076	[M+H]+	C5H9NO	(2R)-2-Hydroxy-2-methylbutanenitrile	VMEHOTODTPXCKT-MLHKIVSYNA-N	N#CC(O)(C)CC			0.0648667	0.0124802	0.565583	0.0798778	0.663333	0.186445	0.852638	-0.229994	0.26514	0.0743	0.0816	0.0613	0.0538	0.0489	0.0693	0.6053	0.6572	0.6369	0.5403	0.6188	0.5904	0.5162	0.7918	0.399	0.7691	0.6125	0.8914	0.598	0.6347	0.508	0.4871	0.6723	0.4934	55.01809:1549 55.05427:5834 56.04952:12324 57.93499:954 58.02877:344985 58.06516:40218 58.06763:878 58.7802:947 59.02599:1196 59.03208:5888 59.04923:11092 59.06031:4836 59.9302:6522 60.98637:14389 63.55801:1030 65.03857:1466 67.04156:1783 68.37675:951 68.37993:4764 69.0334:217192 70.0369:9616 70.06511:13545 71.04903:27497 72.04439:5680 72.05226:1698 72.08059:26235 72.9372:1507 74.06004:27850 74.0…
neg_146		7.538	263.114	[M-H]-	C11H20O7	Ilicifolinoside A	CCMAOVDWTXGECN-KXFIGUGUNA-N	OCC=C(C)COC1OC(CO)C(O)C(O)C1(O)			0.00568333	0.00809257	0.4382	0.0394602	0.514483	0.176411	0.851728	-0.231535	0.34459	0.0026	0.0024	0.0023	0.0024	0.0222	0.0022	0.4305	0.4058	0.4185	0.4552	0.5652	0.5427	0.3945	0.4564	0.3555	0.4931	0.539	0.8484	0.4409	0.4717	0.4754	0.4275	0.4468	0.3669	57.0533:803 59.01393:13276 65.99493:800 66.94142:1344 66.94468:17328 77.93091:800 89.26656:689 93.70451:802 121.81785:817 156.97414:863 158.02458:3100 176.03494:2921 197.37288:875 207.41777:769 224.29161:762 245.72598:856
pos_650		23.316	654.331	[M+H]+							2.24168	0.105859	0.34965	0.123513	0.41145	0.120773	0.849799	-0.234806	0.40143	2.376	2.118	2.2756	2.1981	2.3403	2.1421	0.441	0.4892	0.4584	0.5045	0.5297	0.515	0.4841	0.3574	0.3364	0.5914	0.252	0.4474	0.2295	0.3076	0.3606	0.4753	0.5105	0.2144	55.0542:3016 57.06991:47452 58.07314:1564 65.03843:2831 66.66966:1239 83.04903:56527 84.05214:2190 85.31556:1324 91.05424:8704 91.91617:1297 92.05814:1439 97.14349:3828 98.98405:1717 105.06954:6577 115.05409:1895 117.06976:1580 119.08554:5572 132.093:2411 141.06981:6458 147.11667:41258 148.12012:6846 151.01561:8155 159.08049:5471 161.13289:2552 163.01526:3137 175.01537:8425 210.08452:1492 227.046…
neg_127		13.779	242.176	[M-H]-	C13H25NO3	N-Undecanoylglycine	HEUQYIQQCNOXOG-UHFFFAOYSA-N	O=C(O)CNC(=O)CCCCCCCCCC			30.3456	3.25143	1.37748	0.453595	1.62142	0.514511	0.849555	-0.23522	0.40411	35.777	31.4676	29.3569	30.434	29.1214	25.9166	1.6379	1.6163	1.5761	1.3458	1.4952	1.7619	2.1143	1.417	1.3477	2.2004	0.8489	1.8002	1.6413	2.1606	1.109	1.3345	0.9825	1.037	69.10705:1607 78.95926:1502 80.0977:674 80.31523:645 81.33457:644 92.99569:6697 97.78049:703 116.99526:1081 120.49512:696 128.99594:827 136.98514:695 154.99236:765 160.06499:619 160.84171:1499 178.99232:701 181.15958:48618 182.16249:5226 187.96138:660 194.98808:1199 198.18631:2757 204.99016:968 224.1656:8764 224.99741:787 225.14973:54723 226.15274:8344 242.17621:171417
pos_473		17.739	402.358	[M+H]+							5.76952	1.19585	0.405833	0.383895	0.477917	0.428914	0.849172	-0.235872	0.39394	7.2042	6.707	6.2945	5.6728	4.4279	4.3107	0.3978	0.3859	0.3738	0.3515	0.3457	0.305	1.3414	0.2984	0.228	0.3201	0.249	0.4306	0.2443	0.2527	0.2186	0.2728	1.1886	0.258	53.00228:6821 55.05216:859 55.05434:14040 57.03341:1259 57.06995:106058 58.06507:1591 58.07312:4998 67.05415:20233 68.98267:1485 68.98576:778 69.06637:1211 69.06981:24301 71.08546:62732 72.08868:1896 73.02834:20149 81.06567:1063 81.06988:21574 83.04894:857 83.08546:19633 85.10108:32523 86.10438:1136 87.04384:4162 93.06971:1520 95.0795:1601 95.08538:31204 96.08884:1643 97.10115:12532 102.09119:378…
pos_217	1a	7.292	205.097	[M+H]+	C11H12N2O2	Tryptophan|Tryptophan; (R)-form|Tryptophan; (S)-form|Tryptophan; (?)-form	QIVBCDIJIAJPQS-UHFFFAOYSA-N	O=C(O)C(N)CC2=CNC1=CC=CC=C12	Indoles and derivatives	Indolyl carboxylic acids and derivatives	0.00881667	0.0043623	1.98597	0.505485	2.34193	1.02657	0.848003	-0.237859	0.46365	0.0138	0.0107	0.0008	0.0081	0.0101	0.0094	2.6268	2.2943	2.3212	2.1941	2.3714	2.095	1.2177	2.3882	1.4082	4.0009	2.9164	2.1202	2.1074	1.151	2.394	2.0978	1.6539	2.5117	64.16692:1462 68.3854:8969 70.06515:1809 74.02354:9604 83.22013:1414 88.02178:1881 88.52964:1400 91.05403:7200 101.75832:1592 110.96706:1455 115.05387:9061 116.05246:1954 117.05671:3560 117.06971:12234 118.06493:171449 119.04858:1750 119.06849:15946 130.06496:14524 132.08055:62151 133.08418:3485 142.06485:20097 143.07269:25262 144.0446:2155 144.08069:87830 145.08441:10867 146.05983:448405 147.045…
neg_438	1a	10.629	462.094	[M-H]-	C15H29NO9S3	7-(Methylthio)heptyl glucosinolate	SJHVRBSHKTUXLG-LFIBNONCSA-N	O=S(=O)(O)ON=C(CCCCCCCSC)SC1OC(CO)C(O)C(O)C1(O)	Organooxygen compounds	Carbohydrates and carbohydrate conjugates	0.00575	0.000432435	2.75043	0.988707	3.24712	1.37065	0.847039	-0.2395	0.48808	0.0065	0.0059	0.0056	0.0058	0.0054	0.0053	2.7282	3.0325	2.9582	2.9995	3.4329	2.7062	2.8823	5.6831	3.7313	1.9484	3.1736	2.064	2.4981	2.7675	2.9849	3.8795	3.3816	0.991	52.74256:707 59.01392:3673 59.45252:756 63.96237:8645 64.97033:3865 66.979:6647 66.98303:8872 70.96317:808 71.01402:9632 72.99328:1244 73.9832:3373 74.9911:206143 75.99069:992 75.99448:5208 76.48559:809 76.98688:7538 79.9575:101630 80.96525:12623 81.95331:3873 85.02959:13048 89.0247:3926 95.95235:311568 96.96001:567262 97.94814:9955 97.95962:3581 98.95593:16832 98.96379:1661 101.02402:6811 119.03…
neg_193	1b	5.819	297.119	[M-H]-	C11H22O9	?-L-rhap-(1->4)-D-ribitol	GRXCPUQXHLJXLQ-WFSGIGAVSA-N	OCC(O)C(O)C(OC1OC(C)C(O)C(O)C1(O))CO	Fatty Acyls	Fatty acyl glycosides	0.2303	0.016836	0.9122	0.161408	1.0782	0.133116	0.84604	-0.241203	0.08061	0.2599	0.2356	0.2233	0.2323	0.2179	0.2128	0.9871	1.1698	1.0601	1.0683	1.0034	1.1301	1.0467	0.954	1.3304	0.9859	1.081	1.0712	0.7792	0.9477	0.9595	0.6689	1.1173	1.0006	53.43436:554 64.19596:627 67.66117:5264 73.46272:723 74.14971:652 82.31916:672 83.65774:621 97.13303:873 118.01174:675 187.08038:664 188.0226:722 201.40195:659 210.80695:732 224.19481:698
pos_634	1b	9.061	611.16	[M+H]+	C27H30O16	Quercetin 3-glycosides; 3-O-[?-L-Rhamnofuranosyl-(1?6)-?-D-glucopyranoside]	WAJXVAFKTDLVMJ-UHFFFAOYSA-N	O=C3C(OC2OC(COC1OC(C(O)C)C(O)C1(O))C(O)C(O)C2(O))=C(OC4=CC(O)=CC(O)=C34)C=5C=CC(O)=C(O)C=5	Flavonoids	Flavonoid glycosides	0.00163333	0.00243365	1.34965	0.327175	1.59798	0.287535	0.844596	-0.243667	0.19277	0.0007	0.0007	0.0006	0.0066	0.0006	0.0006	1.2823	1.5932	1.2861	1.6115	1.4251	1.3968	1.5129	1.3977	1.7052	2.0487	1.7007	1.2227	1.0972	1.3922	0.9268	1.2629	1.8201	1.5987	53.0386:6244 55.01793:8453 57.03359:17081 59.04899:1046 61.02839:21124 64.65106:861 65.03851:1532 66.89725:862 68.16712:5264 68.99698:8109 69.03339:60653 70.00011:1057 70.03677:1668 70.06488:930 71.0491:23075 72.88288:1063 73.02835:8947 81.0334:30423 83.01249:2314 84.08054:1333 85.0283:180223 86.03165:7821 86.09622:2211 87.04404:9155 91.0387:9370 93.03323:6083 95.04886:2278 97.02825:56065 97.3114…
neg_46	1a	5.981	164.071	[M-H]-	C9H11NO2	Phenylalanine|Phenylalanine; (R)-form|Phenylalanine; (S)-form|Phenylalanine; (?)-form	COLNVLDHVKWLRT-UHFFFAOYSA-N	O=C(O)C(N)CC1=CC=CC=C1	Carboxylic acids and derivatives	Amino acids, peptides, and analogues	0.0134833	0.00903137	2.26122	0.557995	2.68052	1.51728	0.843575	-0.245412	0.93723	0.0021	0.0186	0.0213	0.0018	0.0173	0.0198	2.3087	2.3153	2.4664	2.3891	2.4007	2.5133	1.8629	2.3861	1.3294	5.6475	2.4207	2.4365	2.0251	1.507	3.1592	2.0406	2.5364	2.299	57.73198:600 60.68877:625 61.22479:709 61.53299:697 61.98847:682 68.85322:848 68.85636:1954 72.00921:35905 86.202:767 93.03492:624 93.11383:667 96.96935:1033 103.05485:1302 108.93716:1148 119.04959:6107 136.93196:11032 147.04515:92716 148.04828:9740 163.83989:1061 164.07138:50751
neg_161	1a	18.23	277.181	[M-H]-	C17H26O3	Panowamycin B	MQZRYUHPQZOTGL-UHFFFAOYSA-N	OCCC2OC(C(C=1C=CC(=CC=12)C)C)C(C)C(O)C	Benzopyrans	2-benzopyrans	3.73107	0.348833	0.437133	0.0906007	0.518767	0.196257	0.84264	-0.247012	0.37672	4.1564	3.931	3.6236	3.449	3.9797	3.2467	0.5236	0.4599	0.4347	0.497	0.4172	0.4516	0.8201	0.5768	0.3941	0.5591	0.2339	0.5286	0.3232	0.5114	0.4542	0.3491	0.5572	0.4277	59.01389:33550 63.67709:602 67.6336:580 67.73536:725 68.34278:4493 81.70993:644 143.55603:744 185.91086:724 196.06387:687 205.15984:15559 206.16243:2812 228.20667:790 228.98753:713 233.15462:4911 233.19026:3057 238.99461:1001 256.98465:871 276.98819:1626 277.14771:3517 277.18088:60648
[truncated: 182 more rows]

## Sheet: Supplementary Table S4
Supplementary Table S4: Metabolomic dataset obtained with the MS-CleanR workflow (Fraisier-Vannier et al., 2020) of ultra-high-perfomrance liquid chromatography-high-resolution mass spectrometry (UHPLC-HRMS) performed on extracts of Arabidopsis thaliana col-0 or pad3-1 10 days after inoculation with spores of AgN23. Metabolites detected in negative (neg) or positive (pos) detection mode, their an…
[truncated: 535 more rows]
[truncated: 17 more columns]

## Sheet: Supplementary Table S5
Supplementary Table S5: Metabolomic dataset obtained with the MS-CleanR workflow (Fraisier-Vannier et al., 2020) of ultra-high-perfomrance liquid chromatography-high-resolution mass spectrometry (UHPLC-HRMS) performed on culture extracts from AgN23 WT and the four AgN23 knock-out mutants for galbonolides biosynthesis (ΔgbnB). Metabolites detected in negative (neg) or positive (pos) detection mode…
[truncated: 1,023 more rows]
[truncated: 19 more columns]
